# Supplementary material for: Risk of circulatory diseases associated with proton-pump inhibitors: a retrospective cohort study using electronic medical records in Thailand
Source: PeerJ. 2024 Feb 15;12:e16892. doi: 10.7717/peerj.16892 (PMC10874595; doi:10.7717/peerj.16892)
Supplement: Supplemental Information 2 [file peerj-12-16892-s002.zip]

Archive with 6 entries (6 files):
- unidentified_dataset/raw_cvd.csv
- unidentified_dataset/raw_cvd_psm.csv
- unidentified_dataset/raw_is.csv
- unidentified_dataset/raw_is_psm.csv
- unidentified_dataset/raw_pvd.csv
- unidentified_dataset/raw_pvd_psm.csv
