# Supplementary material for: Risk of circulatory diseases associated with proton-pump inhibitors: a retrospective cohort study using electronic medical records in Thailand
Source: PeerJ. 2024 Feb 15;12:e16892. doi: 10.7717/peerj.16892 (PMC10874595; doi:10.7717/peerj.16892)
Supplement: Supplemental Information 2 [file peerj-12-16892-s002.zip › unidentified_dataset/raw_cvd.csv]

SEQUENCE	expose_cat	index_date	SEX	age_cat	Fiscal_Year	Entry_Year	GI	GICA	GIINF	HTN	DM	DLP	KD	RA	HYP	ALC	SMOKE	AIIA	CLOP	ASA	NSAID	STER	STATIN	DIUR	DIGOX	AMINO	sys_base_cat	dias_base_cat	visfreq1_cat	CCI_cat	CMA	adhere_cat	os_cvd90	event_cen_rev1
BCDEFGJ	0HRA	22/4/2011	2	0	2011	2011	0	0	0	1	0	0	0	0	0	0	0	0	0	0	1	0	0	0	0	0	1	0	1	0	1	1	0.246406571	0
BCDEFGL	1PPIs	23/8/2011	2	0	2011	2011	0	0	0	1	1	1	0	0	0	0	0	0	0	0	0	0	1	1	0	0	1	0	1	0	1	1	0.246406571	0
BCDEFGQ	1PPIs	28/4/2011	2	1	2011	2011	0	0	0	1	1	1	0	0	0	0	0	0	0	0	0	0	0	1	0	0	1	0	1	1	0.317460317	0	0.246406571	0
BCDEFHJ	1PPIs	2/5/2011	2	0	2011	2011	0	0	0	0	0	0	0	0	0	0	0	0	0	0	0	0	0	0	0	0	1	0	1	0	1	1	0.246406571	0
BCDEFHL	1PPIs	28/5/2012	2	0	2012	2011	0	0	0	1	0	1	0	0	0	0	0	0	0	0	1	0	1	0	0	0	1	0	1	0	1	1	0.246406571	0
BCDEFHN	1PPIs	2/12/2013	1	1	2014	2011	0	0	0	1	0	1	0	0	0	0	0	0	0	0	1	0	1	0	0	0	1	0	1	0	1	1	4.388774812	0
BCDEFIH	1PPIs	8/2/2011	2	0	2011	2011	0	0	0	0	0	0	0	0	0	0	0	0	0	0	1	0	0	0	0	0	1	0	1	0	1	1	0.246406571	0
BCDEFII	1PPIs	14/8/2012	2	0	2012	2011	0	0	0	0	0	0	0	0	0	0	0	0	0	0	0	0	0	0	0	0	1	0	1	0	1	1	0.246406571	0
BCDEFIJ	1PPIs	19/12/2013	2	0	2014	2011	0	0	0	0	0	1	0	0	0	0	0	0	0	0	1	0	1	0	0	0	1	0	1	0	1	1	0.246406571	0
BCDEFIM	1PPIs	13/6/2013	2	0	2013	2011	0	0	0	1	0	1	0	0	0	0	0	0	0	0	0	0	0	0	0	0	1	0	1	0	1	1	0.246406571	0
BCDEFJP	1PPIs	15/5/2012	2	0	2012	2011	0	0	0	1	0	1	0	1	0	0	0	0	0	0	1	0	1	1	0	0	1	0	1	0	0.982935154	1	0.246406571	0
BCDEFJQ	1PPIs	23/3/2015	2	0	2015	2011	0	0	0	0	0	1	0	0	0	0	0	0	0	0	1	0	0	0	0	0	1	0	1	0	1	1	0.246406571	0
BCDEFKH	1PPIs	25/7/2012	2	0	2012	2011	0	0	0	0	0	1	0	0	0	0	0	0	0	0	0	1	1	0	0	0	1	0	1	0	0.46875	0	0.246406571	0
BCDEFKL	1PPIs	26/11/2014	2	1	2015	2011	0	0	0	0	0	0	0	0	0	0	0	0	0	0	1	0	0	0	0	0	1	0	1	0	0.625	1	0.246406571	0
BCDEFLI	1PPIs	12/3/2011	1	0	2011	2011	0	0	0	1	0	0	0	0	0	0	0	0	0	0	0	0	0	0	0	0	1	0	0	0	1	1	0.246406571	0
BCDEFLM	1PPIs	2/9/2013	2	1	2013	2011	0	0	0	0	0	0	0	0	0	0	0	0	0	0	1	0	0	0	0	0	1	0	1	1	0.775510204	1	0.246406571	0
BCDEFMI	1PPIs	19/5/2011	1	0	2011	2011	0	0	0	0	0	0	0	0	0	0	0	0	0	0	0	0	0	0	0	0	1	0	1	0	0.64516129	1	0.246406571	0
BCDEFMQ	1PPIs	3/3/2011	2	0	2011	2011	0	0	0	0	0	0	0	0	0	0	0	0	0	0	1	0	0	0	0	0	1	0	0	0	1	1	0.246406571	0
BCDEFNJ	1PPIs	3/11/2010	2	0	2011	2011	0	0	0	0	0	1	0	0	0	0	0	0	0	0	0	0	0	0	0	0	1	0	0	0	1	1	0.246406571	0
BCDEFOH	1PPIs	27/5/2014	1	0	2014	2011	0	0	0	1	1	1	0	0	0	0	0	0	0	0	0	0	0	1	0	0	1	0	1	0	0.763636364	1	0.246406571	0
BCDEFOK	1PPIs	5/8/2011	1	0	2011	2011	0	0	0	1	0	1	0	0	0	0	0	0	0	0	1	0	0	0	0	0	1	0	1	0	1	1	0.246406571	0
BCDEFON	1PPIs	30/10/2012	1	0	2013	2011	0	0	0	0	1	1	0	0	0	0	0	0	0	0	0	0	1	0	0	0	1	0	1	0	1	1	0.246406571	0
BCDEFOP	1PPIs	4/10/2013	1	1	2014	2011	0	0	0	0	0	0	0	0	0	0	0	0	0	0	1	1	0	0	0	0	1	0	1	0	1	1	0.246406571	0
BCDEFPP	1PPIs	28/9/2011	2	0	2011	2011	0	0	0	0	0	1	0	0	0	0	0	0	0	0	1	0	1	0	0	0	1	0	1	0	0.545454545	1	0.246406571	0
BCDEGHI	1PPIs	10/11/2011	1	0	2012	2011	0	0	0	0	0	0	0	0	0	0	0	0	0	0	1	0	0	0	0	0	1	0	1	0	0.643274854	1	0.246406571	0
BCDEGHK	1PPIs	26/8/2012	1	1	2012	2011	0	0	0	1	1	0	0	0	0	0	0	0	0	0	0	0	0	1	0	0	1	0	1	1	1	1	0.246406571	0
BCDEGHL	1PPIs	6/3/2014	2	0	2014	2011	0	0	0	0	1	0	0	0	0	0	0	0	0	0	1	0	0	0	0	0	1	0	1	0	1	1	0.246406571	0
BCDEGHM	1PPIs	15/3/2012	2	0	2012	2011	0	0	0	1	1	1	0	0	0	0	0	0	0	0	1	0	1	0	0	0	1	0	1	1	0.914285714	1	0.246406571	0
BCDEGII	0HRA	25/12/2012	2	0	2013	2011	0	0	0	0	0	1	0	0	0	0	0	0	0	0	0	1	1	0	0	0	1	0	1	0	1	1	0.246406571	0
BCDEGIK	1PPIs	18/7/2011	2	0	2011	2011	0	0	0	1	0	0	0	0	0	0	0	0	0	0	1	1	0	1	0	0	1	0	1	0	1	1	0.246406571	0
BCDEGIL	1PPIs	11/11/2010	1	1	2011	2011	0	0	0	0	0	1	0	0	0	0	0	0	0	0	1	0	0	0	0	0	1	0	1	0	1	1	10.74332649	0
BCDEGJH	1PPIs	2/4/2012	1	1	2012	2011	0	0	0	0	0	1	0	0	0	0	0	0	0	1	1	0	1	0	0	0	1	0	1	0	0.945205479	1	0.246406571	0
BCDEGJL	1PPIs	4/6/2013	1	0	2013	2011	0	0	0	0	0	0	0	0	0	0	0	0	0	0	1	0	0	0	0	0	1	0	1	0	1	1	0.246406571	0
BCDEGJP	1PPIs	28/12/2016	2	1	2017	2011	0	0	0	0	0	1	0	0	0	0	0	0	0	0	1	0	1	1	0	0	1	0	1	0	1	1	0.246406571	0
BCDEGKI	1PPIs	8/3/2011	2	0	2011	2011	0	0	0	0	0	1	0	0	0	0	0	0	0	0	0	0	0	0	0	0	1	0	1	0	1	1	0.246406571	0
BCDEGKM	1PPIs	21/12/2010	2	0	2011	2011	0	0	0	0	0	0	0	0	0	0	0	0	0	0	0	0	0	0	0	0	1	0	1	0	0.8	1	0.246406571	0
BCDEGLK	1PPIs	15/9/2011	2	0	2011	2011	0	0	0	0	0	1	0	0	0	0	0	0	0	0	1	0	1	0	0	0	1	0	1	0	0.313953488	0	0.246406571	0
BCDEGLP	1PPIs	24/1/2013	2	0	2013	2011	0	0	0	0	0	0	0	0	0	0	0	0	0	0	0	1	0	0	0	0	1	0	1	0	1	1	0.246406571	0
BCDEGLQ	1PPIs	26/4/2011	2	0	2011	2011	0	0	0	0	0	0	0	0	0	0	0	0	0	0	0	0	0	0	0	0	1	0	1	0	0.666666667	1	2.258726899	0
BCDEGMH	1PPIs	25/6/2013	2	0	2013	2011	0	0	0	0	0	1	0	0	0	0	0	0	0	0	1	0	1	0	0	0	1	0	1	0	1	1	6.559890486	0
BCDEGMJ	1PPIs	25/11/2012	2	0	2013	2011	0	0	0	0	0	0	0	0	0	0	0	0	0	0	0	0	0	0	0	0	1	0	1	0	1	1	0.246406571	0
BCDEGMN	1PPIs	22/4/2014	2	0	2014	2011	0	0	0	0	0	1	0	0	0	0	0	0	0	0	0	1	0	0	0	0	1	0	1	0	1	1	0.246406571	0
BCDEGNK	1PPIs	20/8/2014	2	0	2014	2011	0	0	0	0	0	0	1	0	0	0	0	0	0	0	1	0	0	0	0	0	1	0	1	0	1	1	0.246406571	0
BCDEGNL	1PPIs	25/1/2011	2	0	2011	2011	0	0	0	0	0	0	0	0	0	0	0	0	0	0	1	0	0	0	0	0	1	0	1	0	0.833333333	1	0.246406571	0
BCDEGOJ	1PPIs	23/11/2012	2	0	2013	2011	0	0	0	0	0	0	0	0	0	0	0	0	0	0	1	0	1	0	0	0	1	0	1	0	1	1	3.597535934	0
BCDEGOM	1PPIs	4/11/2010	2	0	2011	2011	0	0	0	0	0	1	0	0	0	0	0	0	0	0	0	0	0	0	0	0	1	0	0	0	0.352112676	0	0.246406571	0
BCDEGOP	1PPIs	21/11/2011	2	0	2012	2011	0	0	0	0	0	1	0	0	0	0	0	0	0	0	0	0	0	0	0	0	1	0	1	0	0.586206897	1	0.246406571	0
BCDEGOQ	1PPIs	6/8/2011	2	0	2011	2011	0	0	0	0	0	0	0	0	0	0	0	0	0	0	1	0	0	0	0	0	1	0	1	0	1	1	0.246406571	0
BCDEGPM	1PPIs	11/11/2011	2	0	2012	2011	0	0	0	0	0	1	0	0	0	0	0	0	0	0	0	0	0	0	0	0	1	0	1	0	0.896551724	1	2.247775496	1
BCDEGPN	1PPIs	13/1/2011	2	0	2011	2011	0	0	0	0	0	1	0	0	0	0	0	0	0	0	1	0	0	0	0	0	1	0	1	0	1	1	0.246406571	0
BCDEHGK	0HRA	2/1/2011	1	1	2011	2011	0	0	0	1	0	0	0	0	0	0	0	0	0	1	1	0	1	0	0	0	1	0	1	0	1	1	0.246406571	0
BCDEHHJ	1PPIs	7/11/2012	2	0	2013	2011	0	0	0	0	0	1	0	0	0	0	0	0	0	0	1	0	0	0	0	0	1	0	1	0	1	1	0.246406571	0
BCDEHHM	1PPIs	15/12/2011	1	1	2012	2011	0	0	0	0	0	1	0	0	0	0	0	0	0	0	0	0	0	0	0	0	1	0	1	0	1	1	0.246406571	0
BCDEHHN	1PPIs	4/11/2010	2	0	2011	2011	0	0	0	0	0	0	0	0	0	0	0	0	0	0	0	0	0	0	0	0	1	0	1	0	1	1	0.246406571	0
BCDEHHO	1PPIs	24/7/2014	2	1	2014	2011	0	0	0	0	0	0	0	0	0	0	0	0	0	0	0	0	0	0	0	0	1	0	1	0	0.375	0	0.246406571	0
BCDEHHQ	1PPIs	25/3/2016	2	1	2016	2011	0	0	0	1	0	0	0	0	0	0	0	0	0	0	1	1	0	0	0	0	1	0	1	0	1	1	0.246406571	0
BCDEHII	1PPIs	12/12/2011	2	0	2012	2011	0	0	0	1	1	1	0	0	0	0	0	0	0	0	0	0	0	1	0	0	1	0	1	0	1	1	0.246406571	0
BCDEHIM	1PPIs	27/6/2017	2	1	2017	2011	0	0	0	0	1	1	0	0	0	0	0	0	0	0	1	0	1	0	0	0	1	0	1	0	1	1	0.246406571	0
BCDEHIN	1PPIs	24/12/2011	2	0	2012	2011	0	0	0	1	1	1	0	0	0	0	0	0	0	1	1	0	1	0	0	0	1	0	1	0	1	1	0.246406571	0
BCDEHJK	1PPIs	20/12/2012	2	0	2013	2011	0	0	0	0	0	1	0	0	0	0	0	0	0	0	0	0	1	0	0	0	1	0	1	0	1	1	0.246406571	0
BCDEHJP	1PPIs	28/10/2011	2	0	2012	2011	0	0	0	0	0	1	1	0	0	0	0	0	0	0	1	0	0	0	0	0	1	0	1	0	1	1	0.246406571	0
BCDEHKI	1PPIs	18/1/2011	2	1	2011	2011	0	0	0	0	0	0	0	0	0	0	0	0	0	0	1	0	0	0	0	0	1	0	0	0	0.428571429	0	0.246406571	0
BCDEHKL	1PPIs	31/1/2013	1	0	2013	2011	0	0	0	1	0	1	0	0	0	0	0	0	0	0	1	0	1	1	0	0	1	0	1	0	1	1	0.246406571	0
BCDEHLP	1PPIs	16/5/2012	2	0	2012	2011	0	0	0	0	1	1	0	0	0	0	0	0	0	0	0	0	0	0	0	0	1	0	1	0	1	1	0.246406571	0
BCDEHLQ	1PPIs	5/1/2017	2	1	2017	2011	0	0	0	1	1	1	0	0	0	0	0	0	0	1	1	0	1	0	0	0	1	0	1	0	1	1	0.246406571	0
BCDEHMH	1PPIs	3/10/2012	2	0	2013	2011	0	0	0	0	0	0	0	0	0	0	0	0	0	0	0	0	0	0	0	0	1	0	1	0	1	1	0.246406571	0
BCDEHMN	1PPIs	19/10/2015	2	1	2016	2011	0	0	0	1	1	1	0	0	0	0	0	0	0	1	1	1	1	0	0	0	1	0	1	1	1	1	0.246406571	0
BCDEHNL	1PPIs	5/1/2011	2	1	2011	2011	0	0	0	1	1	0	0	0	0	0	0	0	0	0	1	0	0	0	0	0	1	0	1	0	1	1	0.246406571	0
BCDEHOP	1PPIs	26/10/2014	1	1	2015	2011	0	0	0	0	0	0	0	0	0	0	0	0	0	1	1	1	1	1	0	0	1	0	1	1	0.736842105	1	0.246406571	0
BCDEHPJ	1PPIs	17/8/2011	1	0	2011	2011	0	0	0	0	0	0	0	0	0	0	0	0	0	0	0	0	0	0	0	0	1	0	1	0	1	1	0.246406571	0
BCDEHPP	1PPIs	13/2/2013	2	1	2013	2011	0	0	0	1	1	1	0	0	0	0	0	1	0	0	0	0	1	1	0	0	1	0	1	1	1	1	0.246406571	0
BCDEIIM	1PPIs	10/9/2012	2	0	2012	2011	0	0	0	0	0	0	0	0	0	0	0	0	0	0	1	0	0	0	0	0	1	0	1	0	0.68115942	1	0.246406571	0
BCDEIJI	1PPIs	13/2/2012	1	1	2012	2011	0	0	0	0	0	1	1	0	0	0	0	0	0	0	0	0	1	0	0	0	1	0	0	0	1	1	0.246406571	0
BCDEIJL	1PPIs	19/9/2014	2	0	2014	2011	0	0	0	0	0	1	0	0	0	0	0	0	0	0	1	0	0	0	0	0	1	0	1	0	1	1	0.246406571	0
BCDEIKN	1PPIs	16/2/2012	2	0	2012	2011	0	0	0	0	0	0	0	0	0	0	0	0	0	0	1	0	0	0	0	0	1	0	1	0	1	1	0.246406571	0
BCDEIKQ	1PPIs	26/10/2011	2	0	2012	2011	0	0	0	0	0	0	0	0	0	0	0	0	0	0	1	0	0	0	0	0	1	0	1	0	1	1	0.246406571	0
BCDEILJ	1PPIs	16/3/2011	1	0	2011	2011	0	0	0	0	0	0	0	0	0	0	0	0	0	0	1	0	0	0	0	0	1	0	0	0	1	1	0.246406571	0
BCDEIMK	1PPIs	21/1/2014	2	0	2014	2011	0	0	0	0	1	1	0	0	0	0	0	0	0	0	1	0	0	0	0	0	1	0	1	0	1	1	0.246406571	0
BCDEIMM	1PPIs	17/6/2013	2	1	2013	2011	0	0	0	1	0	1	0	0	0	0	0	0	0	0	0	0	0	1	0	0	1	0	1	0	0.785714286	1	2.732375086	1
BCDEIMN	1PPIs	24/10/2012	2	0	2013	2011	0	0	0	0	0	0	0	0	0	0	0	0	0	0	1	1	0	0	0	0	1	0	1	0	1	1	0.246406571	0
BCDEIMP	1PPIs	14/3/2013	2	1	2013	2011	0	0	0	0	0	1	0	0	0	0	0	0	0	0	0	0	0	0	0	0	1	0	1	0	1	1	0.246406571	0
BCDEINL	1PPIs	12/1/2012	2	0	2012	2011	0	0	0	0	0	0	0	0	0	0	0	0	0	0	1	0	0	0	0	0	1	0	0	0	0.387755102	0	0.246406571	0
BCDEINO	1PPIs	10/4/2015	2	1	2015	2011	0	0	0	0	0	1	0	0	0	0	0	0	0	0	0	1	0	0	0	0	1	0	1	0	1	1	0.246406571	0
BCDEIOP	1PPIs	10/3/2017	2	0	2017	2011	0	0	0	1	1	1	0	0	0	0	0	0	0	0	1	1	0	0	0	0	1	0	1	1	0.882352941	1	0.246406571	0
BCDEIOQ	1PPIs	25/10/2012	2	0	2013	2011	0	0	0	1	1	1	1	0	0	0	0	0	0	1	1	0	0	0	0	0	1	0	1	1	1	1	0.246406571	0
BCDEIPJ	1PPIs	1/7/2014	2	0	2014	2011	0	0	0	0	0	0	0	0	0	0	0	0	0	0	1	0	0	0	0	0	1	0	1	0	1	1	0.246406571	0
BCDEJGI	1PPIs	17/12/2014	2	0	2015	2011	0	0	0	1	0	1	0	0	0	0	0	0	0	0	1	0	0	1	0	0	1	0	1	0	1	1	0.246406571	0
BCDEJJH	1PPIs	3/1/2013	2	0	2013	2011	0	0	0	0	0	0	0	0	0	0	0	0	0	0	1	0	0	0	0	0	1	0	1	0	0.857142857	1	0.246406571	0
BCDEJKI	1PPIs	1/11/2012	1	0	2013	2011	0	0	0	0	0	0	0	0	0	0	0	0	0	0	1	0	0	0	0	0	1	0	1	0	1	1	0.246406571	0
BCDEJLM	1PPIs	16/10/2010	2	1	2011	2011	0	0	0	1	0	0	0	0	0	0	0	0	0	0	0	0	0	0	0	0	1	0	1	1	1	1	0.246406571	0
BCDEJLO	1PPIs	14/11/2011	2	0	2012	2011	0	0	0	1	0	1	0	0	0	0	0	0	0	0	1	0	1	1	0	0	1	0	1	0	1	1	5.924709103	1
BCDEJMM	1PPIs	21/3/2014	2	1	2014	2011	0	0	0	1	1	1	0	0	0	0	0	1	0	1	1	0	1	0	0	0	1	0	1	1	1	1	0.246406571	0
BCDEJNP	1PPIs	10/5/2011	2	0	2011	2011	0	0	0	1	0	1	0	0	0	0	0	0	0	0	0	0	0	1	0	0	1	0	1	0	1	1	0.246406571	0
BCDEJOL	1PPIs	5/2/2016	2	0	2016	2011	0	0	0	0	0	1	0	0	0	0	0	0	0	0	1	0	1	0	0	0	1	0	1	0	1	1	0.246406571	0
BCDEJPM	1PPIs	10/5/2011	2	0	2011	2011	0	0	0	0	0	1	0	0	0	0	0	0	0	0	1	0	0	0	0	0	1	0	1	0	1	1	0.246406571	0
BCDEKGM	1PPIs	6/12/2013	1	0	2014	2011	0	0	0	0	0	1	0	0	0	0	0	0	0	0	0	0	0	0	0	0	1	0	1	0	1	1	0.246406571	0
BCDEKIH	1PPIs	6/10/2010	2	1	2011	2011	0	0	0	1	0	1	0	0	0	0	0	0	0	0	0	1	0	0	0	0	1	0	0	0	0.526315789	1	0.246406571	0
BCDEKJN	1PPIs	13/11/2014	2	1	2015	2011	0	0	0	0	0	0	0	0	0	0	0	0	0	0	0	0	0	0	0	0	1	0	1	0	1	1	0.246406571	0
BCDEKKL	0HRA	15/5/2014	2	0	2014	2011	0	0	0	0	0	1	0	0	0	0	0	0	0	0	0	1	0	0	0	0	1	0	1	0	0.107692308	0	5.412731006	1
BCDEKMO	1PPIs	25/9/2013	1	0	2013	2011	0	0	0	1	0	0	0	0	0	0	0	0	1	1	1	0	1	0	0	0	1	0	1	0	1	1	0.246406571	0
BCDEKNJ	0HRA	23/4/2016	2	1	2016	2011	0	0	0	0	0	1	0	0	0	0	0	0	0	0	0	0	1	0	0	0	1	0	1	0	1	1	0.246406571	0
BCDEKOH	1PPIs	15/3/2011	2	0	2011	2011	0	0	0	0	0	0	0	0	0	0	0	0	0	0	0	0	0	0	0	0	1	0	1	0	1	1	0.246406571	0
BCDEKOL	1PPIs	20/7/2011	2	0	2011	2011	0	0	0	0	0	1	0	0	0	0	0	0	0	0	0	0	0	0	0	0	1	0	1	0	1	1	0.246406571	0
BCDEKPJ	1PPIs	9/10/2013	1	0	2014	2011	0	0	0	0	0	1	0	0	0	0	0	0	0	0	0	0	0	0	0	0	1	0	1	0	1	1	0.246406571	0
BCDELGI	1PPIs	1/3/2011	2	0	2011	2011	0	0	0	0	0	0	0	0	0	0	0	0	0	0	0	0	0	0	0	0	1	0	1	0	1	1	0.246406571	0
BCDELGN	1PPIs	18/2/2014	1	1	2014	2011	0	0	0	1	0	1	0	0	0	0	0	0	0	0	0	0	0	0	0	0	1	0	1	0	1	1	0.246406571	0
BCDELHJ	1PPIs	2/8/2011	2	0	2011	2011	0	0	0	0	0	0	0	0	0	0	0	0	0	0	0	0	0	0	0	0	1	0	0	0	0.906976744	1	0.246406571	0
BCDELLI	1PPIs	25/4/2016	2	0	2016	2011	0	0	0	0	0	0	0	0	0	0	0	0	0	0	1	0	0	0	0	0	1	0	1	0	1	1	0.246406571	0
BCDELLQ	1PPIs	15/6/2011	2	0	2011	2011	0	0	0	0	0	1	0	0	0	0	0	0	0	0	1	0	0	0	0	0	1	0	1	0	1	1	0.246406571	0
BCDELNM	1PPIs	22/12/2010	2	1	2011	2011	0	0	0	1	0	1	1	0	0	0	0	0	0	0	1	0	1	0	0	0	1	0	1	0	1	1	0.246406571	0
BCDELPH	1PPIs	1/9/2014	2	1	2014	2011	0	0	0	0	0	1	0	0	0	0	0	0	0	0	0	1	0	0	0	0	1	0	1	0	1	1	0.246406571	0
BCDEMGH	1PPIs	4/4/2014	1	1	2014	2011	0	0	0	0	0	0	0	0	0	0	0	0	0	0	1	1	0	0	0	0	1	0	1	0	1	1	0.246406571	0
BCDEMGI	1PPIs	18/7/2012	1	0	2012	2011	0	0	0	0	0	0	0	0	0	0	0	0	0	0	1	0	0	0	0	0	1	0	0	0	1	1	0.246406571	0
BCDEMGJ	1PPIs	23/5/2011	2	0	2011	2011	0	0	0	0	0	0	0	0	0	0	0	0	0	0	1	0	0	0	0	0	1	0	1	0	1	1	0.246406571	0
BCDEMHJ	1PPIs	20/8/2011	2	0	2011	2011	0	0	0	0	0	1	0	0	0	0	0	0	0	0	0	0	0	0	0	0	1	0	0	0	1	1	0.246406571	0
BCDEMHN	1PPIs	23/11/2015	2	0	2016	2011	0	0	0	0	0	1	0	0	0	0	0	0	0	0	1	0	0	0	0	0	1	0	1	0	1	1	0.246406571	0
BCDEMIJ	1PPIs	5/7/2013	2	1	2013	2011	0	0	0	1	0	1	0	0	0	0	0	0	0	0	1	0	0	1	0	0	1	0	1	0	1	1	0.246406571	0
BCDEMIQ	1PPIs	15/10/2014	1	0	2015	2011	0	0	0	0	0	1	0	0	0	0	0	0	0	0	1	0	0	0	0	0	1	0	1	0	1	1	0.246406571	0
BCDEMJL	1PPIs	8/12/2015	2	0	2016	2011	0	0	0	0	0	0	0	0	0	0	0	0	0	0	1	0	0	0	0	0	1	0	1	0	1	1	0.246406571	0
BCDEMJP	1PPIs	17/12/2015	2	1	2016	2011	0	0	0	0	0	1	0	0	0	0	0	0	0	0	0	1	0	0	0	0	1	0	1	0	0.496932515	0	5.889117043	1
BCDEMMJ	1PPIs	16/5/2013	1	0	2013	2011	0	0	0	0	0	1	0	0	0	0	0	0	0	0	1	1	0	0	0	0	1	0	1	0	1	1	0.246406571	0
BCDEMMQ	1PPIs	26/1/2011	1	0	2011	2011	0	0	0	0	0	0	0	0	0	0	0	0	0	0	0	0	0	0	0	0	1	0	0	0	1	1	0.246406571	0
BCDEMNH	1PPIs	22/7/2011	2	0	2011	2011	0	0	0	1	0	0	0	0	0	0	0	0	0	0	1	0	0	0	0	0	1	0	0	0	1	1	0.246406571	0
BCDEMNN	1PPIs	12/1/2011	2	0	2011	2011	0	0	0	0	0	1	0	0	0	0	0	0	0	0	1	1	0	0	0	0	1	0	1	0	1	1	0.246406571	0
BCDEMNO	1PPIs	27/9/2011	2	0	2011	2011	0	0	0	1	0	1	0	0	0	0	0	0	0	0	0	1	0	0	0	0	1	0	1	0	1	1	0.246406571	0
BCDEMOI	1PPIs	5/9/2013	2	0	2013	2011	0	0	0	0	0	1	0	0	0	0	0	0	0	0	0	0	0	0	0	0	1	0	1	0	1	1	0.246406571	0
BCDEMPN	0HRA	22/7/2011	2	0	2011	2011	0	0	0	0	0	0	0	0	0	0	0	0	0	1	0	0	0	0	0	0	1	0	1	0	1	1	3.208761123	1
BCDENHJ	1PPIs	4/6/2012	1	0	2012	2011	0	0	0	0	1	1	0	0	0	0	0	0	0	0	0	0	1	0	0	0	1	0	1	1	1	1	0.246406571	0
BCDENHM	1PPIs	23/9/2013	1	0	2013	2011	0	0	0	0	0	1	0	0	0	0	0	0	0	0	1	0	0	0	0	0	1	0	1	0	1	1	0.246406571	0
BCDENIK	1PPIs	7/1/2011	2	1	2011	2011	0	0	0	1	0	0	0	0	0	0	0	0	0	0	0	0	0	0	0	0	1	0	0	0	1	1	3.381245722	0
BCDENIN	1PPIs	24/5/2014	2	0	2014	2011	0	0	0	0	0	1	0	0	0	0	0	0	0	0	0	0	1	0	0	0	1	0	1	0	0.806451613	1	0.246406571	0
BCDENJN	1PPIs	7/4/2016	2	0	2016	2011	0	0	0	1	1	1	1	0	0	0	0	0	0	1	1	0	1	0	0	0	1	0	1	1	1	1	0.246406571	0
BCDENKQ	1PPIs	30/8/2013	2	0	2013	2011	0	0	0	0	0	1	0	0	0	0	0	0	0	0	1	0	1	0	0	0	1	0	1	0	0.699300699	1	0.246406571	0
BCDENMJ	1PPIs	26/10/2010	2	0	2011	2011	0	0	0	0	0	1	0	0	0	0	0	0	0	0	0	1	0	0	0	0	1	0	1	0	1	1	0.246406571	0
BCDENNP	1PPIs	14/11/2013	2	0	2014	2011	0	0	0	0	0	0	0	0	0	0	0	0	0	0	1	0	0	0	0	0	1	0	1	0	0.666666667	1	0.246406571	0
BCDENON	1PPIs	9/4/2016	2	1	2016	2011	0	0	0	0	0	1	0	0	0	0	0	0	0	0	1	0	0	0	0	0	1	0	1	0	1	1	0.246406571	0
BCDEOGP	1PPIs	7/12/2013	2	0	2014	2011	0	0	0	1	1	1	0	0	0	0	0	0	0	0	1	0	1	0	0	0	1	0	1	1	1	1	0.246406571	0
BCDEOHH	1PPIs	13/11/2012	2	1	2013	2011	0	0	0	1	0	0	0	0	0	0	0	0	0	0	1	0	0	0	0	0	1	0	1	1	1	1	0.246406571	0
BCDEOIP	1PPIs	13/3/2012	1	0	2012	2011	0	0	0	0	1	1	0	0	0	0	0	0	0	0	1	1	1	0	0	0	1	0	1	0	0.56768559	1	0.246406571	0
BCDEOJN	1PPIs	20/1/2011	2	0	2011	2011	0	0	0	0	0	0	0	0	0	0	0	0	0	0	1	0	0	0	0	0	1	0	1	0	1	1	0.246406571	0
BCDEOLI	1PPIs	26/6/2017	1	1	2017	2011	0	0	0	1	0	0	0	0	0	0	0	0	0	0	0	1	0	0	0	0	1	0	1	0	1	1	0.246406571	0
BCDEONH	1PPIs	27/6/2012	2	0	2012	2011	0	0	0	0	0	1	0	0	0	0	0	0	0	0	0	0	0	0	0	0	1	0	1	0	1	1	0.246406571	0
BCDFFGQ	1PPIs	2/2/2012	2	0	2012	2011	0	0	0	0	0	1	0	0	0	0	0	0	0	0	0	0	0	0	0	0	1	0	1	0	1	1	0.246406571	0
BCDFFHI	1PPIs	13/6/2011	2	1	2011	2011	0	0	0	1	0	0	1	0	0	0	0	0	0	0	0	0	0	0	0	0	1	0	1	1	1	1	6.075290897	1
BCDFFHL	1PPIs	16/8/2014	1	0	2014	2011	0	0	0	0	0	1	0	0	0	0	0	0	0	0	1	0	0	0	0	0	1	0	1	0	1	1	0.246406571	0
BCDFFHO	1PPIs	29/2/2012	2	0	2012	2011	0	0	0	0	0	1	0	0	0	0	0	0	0	0	0	0	0	0	0	0	1	0	1	0	1	1	0.246406571	0
BCDFFIO	1PPIs	28/1/2011	2	0	2011	2011	0	0	0	0	0	1	0	0	0	0	0	0	0	0	1	0	0	0	0	0	1	0	0	0	1	1	0.246406571	0
BCDFFIQ	1PPIs	14/8/2012	2	0	2012	2011	0	0	0	0	0	1	0	0	0	0	0	0	0	0	1	0	0	0	0	0	1	0	1	0	1	1	0.246406571	0
BCDFFKJ	1PPIs	8/5/2012	2	0	2012	2011	0	0	0	0	0	0	0	0	0	0	0	0	0	0	1	0	0	0	0	0	1	0	1	0	1	1	4.596851472	1
BCDFFMK	1PPIs	25/3/2013	2	0	2013	2011	0	0	0	1	0	1	0	0	0	0	0	0	0	0	0	0	0	0	0	0	1	0	1	0	1	1	0.246406571	0
BCDFFNJ	1PPIs	16/1/2012	1	1	2012	2011	0	0	0	0	0	0	0	0	0	0	0	0	0	0	0	0	0	0	0	0	1	0	0	0	1	1	0.246406571	0
BCDFFPK	1PPIs	28/3/2012	2	0	2012	2011	0	0	0	0	0	0	0	0	0	0	0	0	0	0	1	0	0	0	0	0	1	0	0	0	1	1	3.794661191	0
BCDFGGO	1PPIs	24/1/2011	2	1	2011	2011	0	0	0	0	0	0	0	0	0	0	0	0	0	0	1	0	0	0	0	0	1	0	0	0	1	1	0.246406571	0
BCDFGIJ	1PPIs	22/3/2011	2	1	2011	2011	0	0	0	0	0	1	0	0	0	0	0	0	0	0	1	0	0	0	0	0	1	0	0	0	1	1	0.246406571	0
BCDFGKJ	1PPIs	31/10/2012	1	0	2013	2011	0	0	0	1	1	1	0	0	0	0	0	0	0	0	0	0	1	0	0	0	1	0	1	0	1	1	3.279945243	1
BCDFGLJ	1PPIs	1/4/2014	1	0	2014	2011	0	0	0	1	0	1	0	0	0	0	0	0	0	0	1	1	0	0	0	0	1	0	1	0	1	1	0.246406571	0
BCDFGLK	1PPIs	17/2/2011	2	0	2011	2011	0	0	0	1	0	1	0	0	0	0	0	0	0	0	0	0	0	0	0	0	1	0	1	0	1	1	2.436687201	1
BCDFGLN	1PPIs	12/4/2016	2	0	2016	2011	0	0	0	0	0	0	0	0	0	0	0	0	0	0	0	0	0	0	0	0	1	0	1	0	1	1	0.246406571	0
BCDFGML	1PPIs	26/9/2011	2	0	2011	2011	0	0	0	0	0	0	0	1	0	0	0	0	0	0	0	0	0	0	0	0	1	0	1	0	0.519230769	1	6.272416153	0
BCDFGMN	1PPIs	31/8/2017	2	1	2017	2011	0	0	0	0	0	1	0	0	0	0	0	0	0	0	1	0	1	0	0	0	1	0	1	0	1	1	0.246406571	0
BCDFGNM	1PPIs	25/10/2010	2	1	2011	2011	0	0	0	0	0	0	0	0	0	0	0	0	0	0	0	0	0	0	0	0	1	0	0	0	1	1	0.246406571	0
BCDFGNP	1PPIs	12/8/2015	2	1	2015	2011	0	0	0	0	0	1	0	0	1	0	0	0	0	0	1	0	1	0	0	0	1	0	1	1	1	1	0.246406571	0
BCDFGPK	1PPIs	18/11/2010	2	0	2011	2011	0	0	0	0	0	0	0	0	0	0	0	0	0	0	0	0	0	0	0	0	1	0	1	0	1	1	0.246406571	0
BCDFHGI	1PPIs	22/10/2012	2	0	2013	2011	0	0	0	0	0	0	0	0	0	0	0	0	0	0	0	0	0	0	0	0	1	0	1	0	1	1	0.246406571	0
BCDFHHM	1PPIs	4/11/2011	2	1	2012	2011	0	0	0	0	0	0	0	0	0	0	0	0	0	0	1	0	0	0	0	0	1	0	0	0	0.697674419	1	5.67008898	1
BCDFHJJ	1PPIs	28/1/2015	2	0	2015	2011	0	0	0	0	0	0	0	0	0	0	0	0	0	0	1	0	0	0	0	0	1	0	1	0	1	1	0.246406571	0
BCDFHJK	1PPIs	20/8/2014	2	1	2014	2011	0	0	0	1	1	0	1	0	0	0	0	1	0	1	1	0	0	1	0	0	1	0	1	1	0.964383562	1	3.868583162	1
BCDFHLL	1PPIs	9/4/2014	1	1	2014	2011	0	0	0	0	0	1	0	0	0	0	0	0	0	0	1	0	1	0	0	0	1	0	1	0	1	1	0.246406571	0
BCDFHMO	1PPIs	5/10/2010	2	0	2011	2011	0	0	0	0	0	0	0	0	0	0	0	0	0	0	1	0	0	0	0	0	1	0	0	0	0.27027027	0	0.246406571	0
BCDFHNP	1PPIs	13/11/2010	1	1	2011	2011	0	0	0	1	0	0	0	0	0	0	0	0	0	0	1	0	0	0	0	0	1	0	0	0	1	1	6.160164271	1
BCDFIIH	1PPIs	15/10/2010	2	0	2011	2011	0	0	0	1	0	1	0	0	0	0	0	0	0	0	0	0	0	0	0	0	1	0	0	0	0.569105691	1	0.246406571	0
BCDFIIP	1PPIs	13/10/2010	2	0	2011	2011	0	0	0	0	0	1	0	0	0	0	0	0	0	0	0	0	1	0	0	0	1	0	0	0	1	1	0.246406571	0
BCDFIKH	1PPIs	27/11/2010	2	0	2011	2011	0	0	0	0	0	0	0	0	0	0	0	0	0	0	0	0	0	0	0	0	1	0	1	0	1	1	0.246406571	0
BCDFILM	1PPIs	2/1/2013	1	0	2013	2011	0	0	0	1	0	1	0	0	0	0	0	0	0	0	1	0	1	0	0	0	1	0	1	0	1	1	0.246406571	0
BCDFIMH	1PPIs	18/3/2014	2	0	2014	2011	0	0	0	0	0	0	0	0	0	0	0	0	0	0	1	0	0	0	0	0	1	0	1	0	0.863636364	1	0.246406571	0
BCDFIMJ	1PPIs	9/8/2011	2	0	2011	2011	0	0	0	0	0	1	0	0	0	0	0	0	0	0	1	1	0	0	0	0	1	0	1	0	1	1	0.246406571	0
BCDFIPJ	1PPIs	14/9/2011	2	1	2011	2011	0	0	0	0	1	1	0	0	0	0	0	0	0	0	0	0	1	0	0	0	1	0	1	0	1	1	6.165639973	1
BCDFIPP	1PPIs	22/10/2013	2	1	2014	2011	0	0	0	1	0	1	0	0	0	0	0	1	0	0	1	0	0	0	0	0	1	0	1	0	1	1	0.246406571	0
BCDFJGO	1PPIs	21/4/2011	2	0	2011	2011	0	0	1	0	0	0	0	0	0	0	0	0	0	0	0	0	0	0	0	0	1	0	1	0	1	1	0.246406571	0
BCDFJII	1PPIs	2/7/2015	2	1	2015	2011	0	0	0	1	1	1	0	0	0	0	0	0	0	0	0	0	1	1	0	0	1	0	1	0	0.410958904	0	0.246406571	0
BCDFJKO	1PPIs	21/4/2013	2	1	2013	2011	0	0	0	1	0	1	0	0	0	0	0	0	0	0	0	1	1	0	0	0	1	0	1	0	1	1	0.246406571	0
BCDFJLP	1PPIs	24/10/2014	2	0	2015	2011	0	0	0	0	0	1	0	0	0	0	0	0	0	0	1	0	1	0	0	0	1	0	1	0	1	1	0.246406571	0
BCDFJMM	1PPIs	5/10/2015	2	0	2016	2011	0	0	0	0	0	1	0	0	0	0	0	0	0	0	0	1	0	0	0	0	1	0	1	0	0.833333333	1	0.246406571	0
BCDFJOL	1PPIs	13/12/2010	2	0	2011	2011	0	0	0	0	0	0	0	0	0	0	0	0	0	0	1	0	0	0	0	0	1	0	1	0	1	1	0.246406571	0
BCDFKGM	1PPIs	16/2/2011	2	1	2011	2011	0	0	0	1	0	0	0	0	0	0	0	0	0	0	0	0	0	0	0	0	1	0	1	0	1	1	0.246406571	0
BCDFKGP	1PPIs	26/11/2010	2	0	2011	2011	0	0	0	0	0	1	0	0	0	0	0	0	0	0	1	0	0	0	0	0	1	0	1	0	1	1	0.246406571	0
BCDFKIQ	1PPIs	27/10/2010	2	1	2011	2011	0	0	0	1	0	1	0	0	0	0	0	0	0	0	0	0	1	0	0	0	1	0	0	0	1	1	0.246406571	0
BCDFKKP	1PPIs	21/8/2013	2	0	2013	2011	0	0	0	0	0	0	0	0	0	0	0	0	0	1	0	0	1	0	0	0	1	0	1	1	1	1	0.246406571	0
BCDFKLJ	1PPIs	23/11/2011	2	0	2012	2011	0	0	0	1	0	1	0	0	0	0	0	0	0	0	0	0	1	0	0	0	1	0	1	0	1	1	3.074606434	1
BCDFKLM	1PPIs	22/8/2012	2	1	2012	2011	0	0	0	0	0	0	0	0	0	0	0	0	0	0	0	0	0	0	0	0	1	0	0	0	1	1	0.246406571	0
BCDFKLN	1PPIs	27/3/2013	2	1	2013	2011	0	0	0	0	0	0	0	0	0	0	0	0	0	0	0	0	0	0	0	0	1	0	1	0	1	1	0.246406571	0
BCDFKLP	1PPIs	22/11/2011	1	1	2012	2011	0	0	0	1	0	1	0	0	0	0	0	0	0	1	1	0	0	0	0	0	1	0	1	0	1	1	0.246406571	0
BCDFKMI	1PPIs	7/12/2011	2	0	2012	2011	0	0	0	0	0	0	0	0	0	0	0	0	0	0	0	0	0	0	0	0	1	0	1	0	0.626262626	1	0.246406571	0
BCDFKNI	1PPIs	15/9/2011	2	0	2011	2011	0	0	0	1	0	1	0	0	0	0	0	0	0	0	0	0	0	0	0	0	1	0	1	0	1	1	0.246406571	0
BCDFKNJ	1PPIs	11/3/2013	1	1	2013	2011	0	0	0	1	1	0	0	0	0	0	0	0	0	0	1	0	0	0	0	0	1	0	1	1	1	1	5.273100616	0
BCDFKNO	1PPIs	22/9/2011	2	0	2011	2011	0	0	0	0	0	0	0	0	0	0	0	0	0	0	0	0	0	0	0	0	1	0	1	0	1	1	0.246406571	0
BCDFKPH	1PPIs	5/1/2011	2	0	2011	2011	0	0	0	0	0	0	0	0	0	0	0	0	0	1	0	0	0	1	0	0	1	0	1	0	1	1	0.246406571	0
BCDFLGN	1PPIs	17/8/2017	2	0	2017	2011	0	0	0	0	0	0	0	0	0	0	0	0	0	0	1	1	0	0	0	0	1	0	1	0	1	1	0.246406571	0
BCDFLGP	1PPIs	14/8/2012	2	1	2012	2011	0	0	0	0	0	0	0	0	0	0	0	0	0	0	1	1	0	0	0	0	1	0	0	0	0.363636364	0	0.246406571	0
BCDFLIL	1PPIs	21/12/2015	2	0	2016	2011	0	0	0	0	0	0	0	0	0	0	0	0	0	0	1	0	0	0	0	0	1	0	1	0	0.571428571	1	0.246406571	0
BCDFLLK	1PPIs	13/6/2013	1	0	2013	2011	0	1	0	1	0	1	0	0	0	0	0	0	0	0	0	1	1	0	0	0	1	0	1	0	1	1	0.246406571	0
BCDFLMI	1PPIs	26/9/2014	2	0	2014	2011	0	0	0	1	0	1	0	0	0	0	0	0	0	0	0	0	1	0	0	0	1	0	1	1	1	1	0.246406571	0
BCDFLOH	1PPIs	8/2/2011	2	0	2011	2011	0	0	0	0	0	1	0	0	0	0	0	0	0	0	0	0	0	0	0	0	1	0	1	0	0.769230769	1	0.246406571	0
BCDFLPI	1PPIs	25/9/2015	1	1	2015	2011	0	0	0	1	1	1	0	0	0	0	0	1	1	1	0	0	1	1	0	0	1	0	1	1	1	1	6.113620808	1
BCDFMHH	1PPIs	5/4/2014	2	0	2014	2011	0	0	0	1	0	1	0	0	0	0	0	0	0	0	1	0	0	0	0	0	1	0	1	0	0.833333333	1	0.246406571	0
BCDFMMK	1PPIs	12/9/2011	1	1	2011	2011	0	0	0	0	0	0	0	0	0	0	0	0	0	0	0	0	1	0	0	0	1	0	1	0	1	1	0.246406571	0
BCDFMNP	1PPIs	28/11/2014	2	0	2015	2011	0	0	0	0	0	1	0	0	0	0	0	0	0	0	1	0	0	0	0	0	1	0	1	0	1	1	0.246406571	0
BCDFMPN	1PPIs	12/3/2012	1	1	2012	2011	0	0	0	0	0	0	0	0	0	0	0	0	0	0	0	0	0	0	0	0	1	0	0	0	1	1	0.246406571	0
BCDFNGJ	1PPIs	3/3/2017	2	0	2017	2011	0	0	0	0	0	1	0	0	0	0	0	0	0	0	1	1	1	0	0	0	1	0	1	0	1	1	0.246406571	0
BCDFNGO	1PPIs	28/11/2011	1	1	2012	2011	0	0	0	0	0	0	0	0	0	0	0	0	0	0	0	1	0	0	0	0	1	0	0	0	1	1	0.246406571	0
BCDFNII	1PPIs	26/9/2011	1	0	2011	2011	0	0	0	0	1	1	0	0	0	0	0	0	0	0	1	0	0	0	0	0	1	0	1	1	0.246376812	0	0.246406571	0
BCDFNJH	0HRA	24/4/2015	2	0	2015	2011	0	0	0	0	0	0	0	0	0	0	0	0	0	0	1	0	0	0	0	0	1	0	1	0	1	1	6.047912389	1
BCDFNPO	1PPIs	29/1/2014	1	0	2014	2011	0	0	0	1	0	1	0	0	0	0	0	0	0	0	0	0	0	0	0	0	1	0	1	0	1	1	0.246406571	0
BCDFOGP	1PPIs	6/5/2011	1	0	2011	2011	0	0	0	0	1	1	0	0	0	0	0	0	0	0	1	1	0	0	0	0	1	0	1	1	1	1	0.246406571	0
BCDFOIH	1PPIs	3/10/2011	2	0	2012	2011	0	0	0	1	0	1	0	0	0	0	0	0	0	0	0	0	1	1	0	0	1	0	1	0	1	1	0.246406571	0
BCDFOIJ	0HRA	6/11/2012	2	1	2013	2011	0	0	0	1	1	1	1	0	0	0	0	0	0	0	0	0	0	1	0	0	1	0	1	1	1	1	6.346338125	1
BCDFOLJ	1PPIs	5/1/2011	2	1	2011	2011	0	0	0	1	1	1	0	0	0	0	0	0	0	0	0	0	0	0	0	0	1	0	1	0	0.815286624	1	0.246406571	0
BCDFOOO	1PPIs	7/2/2011	2	1	2011	2011	0	0	0	0	0	0	0	0	0	0	0	0	0	0	1	0	0	0	0	0	1	0	0	0	1	1	0.246406571	0
BCDGFGK	1PPIs	1/2/2011	2	0	2011	2011	0	0	0	0	0	0	0	0	0	0	0	0	0	0	1	0	0	0	0	0	1	0	0	0	1	1	0.246406571	0
BCDGFIQ	1PPIs	6/12/2012	2	1	2013	2011	0	0	0	0	0	1	0	0	0	0	0	0	0	0	0	0	0	0	0	0	1	0	1	0	1	1	0.246406571	0
BCDGFJP	1PPIs	19/10/2011	1	0	2012	2011	0	0	0	1	0	1	0	0	0	0	0	0	0	0	1	0	0	1	0	0	1	0	1	0	1	1	0.246406571	0
BCDGFKH	1PPIs	10/8/2011	1	0	2011	2011	0	0	0	1	0	0	0	0	0	0	0	0	0	0	1	0	0	0	0	0	1	0	1	0	1	1	0.246406571	0
BCDGFLO	1PPIs	30/11/2010	2	1	2011	2011	0	0	0	1	0	1	0	0	0	0	0	0	0	0	0	0	0	1	0	0	1	0	1	0	1	1	0.246406571	0
BCDGFNQ	1PPIs	29/2/2012	1	0	2012	2011	0	0	0	0	0	0	0	0	0	0	0	0	0	0	1	1	0	0	0	0	1	0	1	0	1	1	0.246406571	0
BCDGFPQ	1PPIs	27/4/2011	2	0	2011	2011	0	0	0	0	0	0	0	0	0	0	0	0	0	0	0	0	0	0	0	0	1	0	0	0	0.628571429	1	0.246406571	0
BCDGGHP	1PPIs	6/11/2014	1	1	2015	2011	0	0	0	1	0	0	0	0	0	0	0	0	0	0	0	0	0	0	0	0	1	0	1	0	1	1	0.246406571	0
BCDGGII	1PPIs	1/12/2010	2	0	2011	2011	0	0	0	0	0	0	0	0	0	0	0	0	0	0	1	0	0	0	0	0	1	0	0	0	1	1	0.246406571	0
BCDGGKK	1PPIs	24/5/2015	2	0	2015	2011	0	0	0	0	0	0	0	0	0	0	0	0	0	0	1	1	0	0	0	0	1	0	1	0	0.79245283	1	0.246406571	0
BCDGGKM	1PPIs	31/3/2014	2	1	2014	2011	0	0	0	1	1	1	1	0	0	0	0	0	0	0	1	1	0	0	0	0	1	0	1	1	1	1	0.246406571	0
BCDGGLN	1PPIs	10/4/2013	2	0	2013	2011	0	0	0	0	1	1	0	0	0	0	0	0	0	0	1	0	1	0	0	0	1	0	1	1	1	1	0.246406571	0
BCDGGNI	1PPIs	9/7/2012	2	1	2012	2011	0	0	0	0	0	1	0	0	0	0	0	0	0	0	0	0	0	0	0	0	1	0	1	0	1	1	5.240246407	1
BCDGGNJ	1PPIs	11/5/2012	1	1	2012	2011	0	0	0	1	0	1	0	0	0	0	0	0	0	1	0	0	1	0	0	0	1	0	1	0	1	1	0.246406571	0
BCDGGON	0HRA	17/5/2017	2	0	2017	2011	0	0	0	0	0	1	0	0	0	0	0	0	0	0	0	1	1	0	0	0	1	0	1	1	0.123076923	0	0.246406571	0
BCDGGPQ	1PPIs	14/8/2013	1	1	2013	2011	0	0	0	0	0	1	0	0	0	0	0	0	0	0	1	0	1	0	0	0	1	0	1	1	1	1	3.260780287	1
BCDGHHK	1PPIs	26/11/2012	1	0	2013	2011	0	0	0	1	0	1	0	0	0	0	0	0	0	0	1	0	0	0	0	0	1	0	1	0	1	1	0.246406571	0
BCDGHHO	1PPIs	28/3/2012	2	1	2012	2011	0	0	0	1	0	1	0	0	0	0	0	0	0	0	0	0	0	0	0	0	1	0	0	0	0.769230769	1	0.246406571	0
BCDGHJQ	1PPIs	26/2/2013	2	1	2013	2011	0	0	0	0	0	1	0	0	0	0	0	0	0	0	0	0	0	0	0	0	1	0	1	0	1	1	0.246406571	0
BCDGHKP	1PPIs	22/10/2013	2	0	2014	2011	0	0	0	0	0	0	0	0	0	0	0	0	0	0	1	0	0	0	0	0	1	0	1	0	1	1	0.246406571	0
BCDGHLH	1PPIs	6/7/2011	2	0	2011	2011	0	0	0	0	0	0	0	0	0	0	0	0	0	0	0	0	0	0	0	0	1	0	1	0	1	1	0.246406571	0
BCDGHOM	1PPIs	18/1/2011	2	0	2011	2011	0	0	0	0	0	1	0	0	0	0	0	0	0	0	1	0	0	0	0	0	1	0	1	0	1	1	0.246406571	0
BCDGIGN	1PPIs	22/2/2012	1	1	2012	2011	0	0	0	0	0	0	0	0	0	0	0	0	0	0	1	0	0	0	0	0	1	0	0	0	1	1	0.246406571	0
BCDGIGO	1PPIs	5/4/2013	2	1	2013	2011	0	0	0	0	0	0	0	0	0	0	0	0	0	0	0	0	0	0	0	0	1	0	0	0	1	1	1.333333333	0
BCDGIHI	0HRA	5/9/2013	2	0	2013	2011	0	0	0	0	0	0	0	0	0	0	0	0	0	0	0	0	0	0	0	0	1	0	1	0	1	1	0.246406571	0
BCDGIKN	1PPIs	19/1/2012	2	0	2012	2011	0	0	0	0	0	1	0	0	0	0	0	0	0	0	1	0	0	0	0	0	1	0	1	1	1	1	0.246406571	0
BCDGILO	1PPIs	20/6/2012	2	0	2012	2011	0	0	0	0	0	1	0	0	0	0	0	0	0	0	0	0	0	0	0	0	1	0	1	0	0.454545455	0	0.246406571	0
BCDGIMJ	1PPIs	2/7/2013	1	0	2013	2011	0	0	0	1	0	1	0	0	0	0	0	0	0	1	0	0	1	0	0	0	1	0	1	0	1	1	0.246406571	0
BCDGIOL	1PPIs	10/6/2013	2	1	2013	2011	0	0	0	0	0	0	0	0	0	0	0	0	0	0	1	0	0	0	0	0	1	0	1	1	1	1	0.246406571	0
BCDGIOP	1PPIs	26/2/2011	1	0	2011	2011	0	0	0	0	0	0	0	0	0	0	0	0	0	0	1	0	0	0	0	0	1	0	1	0	1	1	0.246406571	0
BCDGIPL	1PPIs	20/1/2016	2	0	2016	2011	0	0	0	1	0	1	0	0	0	0	0	0	0	0	1	0	1	0	0	0	1	0	1	0	1	1	0.246406571	0
BCDGJGK	1PPIs	5/10/2010	2	1	2011	2011	0	0	0	0	0	1	0	0	0	0	0	0	0	0	1	0	0	0	0	0	1	0	0	0	1	1	0.246406571	0
BCDGJJK	1PPIs	27/12/2013	1	0	2014	2011	0	0	0	1	0	1	0	0	0	0	0	0	0	0	1	0	1	0	0	0	1	0	1	0	1	1	0.246406571	0
BCDGJKI	1PPIs	19/12/2013	1	0	2014	2011	0	0	0	0	0	0	0	0	0	0	0	0	0	0	1	0	0	0	0	0	1	0	1	0	0.454545455	0	0.246406571	0
BCDGJLK	1PPIs	17/6/2015	2	0	2015	2011	0	0	0	0	0	0	0	0	0	0	0	0	0	0	1	0	0	0	0	0	1	0	1	0	0.666666667	1	0.246406571	0
BCDGJNM	1PPIs	19/10/2010	2	0	2011	2011	0	0	0	1	0	1	0	0	0	0	0	0	0	0	1	0	0	0	0	0	1	0	0	0	1	1	0.246406571	0
BCDGKHK	1PPIs	28/5/2013	2	1	2013	2011	0	0	0	0	0	1	0	0	0	0	0	0	0	0	1	0	0	0	0	0	1	0	1	0	1	1	0.246406571	0
BCDGKIQ	1PPIs	24/2/2012	2	1	2012	2011	0	0	0	1	0	1	0	0	0	0	0	0	0	0	1	0	0	1	0	0	1	0	1	0	0.64	1	0.246406571	0
BCDGKJH	1PPIs	6/11/2012	2	0	2013	2011	0	0	0	0	1	1	0	0	0	0	0	0	0	0	1	0	1	0	0	0	1	0	1	1	1	1	0.246406571	0
BCDGKJJ	1PPIs	24/7/2013	1	0	2013	2011	0	0	0	1	0	0	0	0	0	0	0	0	0	0	1	0	0	1	0	0	1	0	1	0	1	1	0.246406571	0
BCDGKKJ	1PPIs	25/1/2012	2	1	2012	2011	0	0	0	0	0	0	0	0	0	0	0	0	0	0	0	0	0	0	0	0	1	0	0	0	1	1	0.246406571	0
BCDGKLQ	1PPIs	18/10/2010	1	0	2011	2011	0	0	0	1	0	1	0	0	0	0	0	0	0	0	0	0	0	0	0	0	1	0	1	0	1	1	0.246406571	0
BCDGKNO	1PPIs	11/8/2012	2	1	2012	2011	0	0	0	0	0	0	0	0	0	0	0	0	0	0	1	0	0	0	0	0	1	0	1	0	1	1	0.246406571	0
BCDGKPM	1PPIs	19/12/2011	1	0	2012	2011	0	0	0	0	0	1	0	0	0	0	0	0	0	0	0	0	0	0	0	0	1	0	1	0	0.266666667	0	0.246406571	0
BCDGLIK	1PPIs	9/3/2016	2	0	2016	2011	0	0	0	0	0	0	0	0	0	0	0	0	0	0	1	0	0	0	0	0	1	0	1	0	1	1	0.246406571	0
BCDGLJI	1PPIs	28/7/2013	1	1	2013	2011	0	0	0	0	0	0	0	0	0	0	0	0	0	0	1	0	0	0	0	0	1	0	1	0	1	1	0.246406571	0
BCDGLLM	1PPIs	30/9/2014	2	1	2014	2011	0	0	0	0	0	1	0	0	0	0	0	0	0	0	0	0	1	0	0	0	1	0	1	0	1	1	0.246406571	0
BCDGLLQ	1PPIs	17/4/2014	2	0	2014	2011	0	0	0	0	0	0	0	0	0	0	0	0	0	0	1	0	0	0	0	0	1	0	1	0	1	1	0.246406571	0
BCDGLPM	1PPIs	2/7/2013	2	1	2013	2011	0	0	0	0	0	0	0	0	0	0	0	0	0	0	1	0	0	0	0	0	1	0	0	0	0.479041916	0	0.246406571	0
BCDGMIK	1PPIs	15/11/2011	2	0	2012	2011	0	0	0	1	0	1	0	0	0	0	0	0	0	0	0	0	0	0	0	0	1	0	1	0	1	1	0.246406571	0
BCDGMIP	1PPIs	18/5/2015	2	1	2015	2011	0	0	0	1	1	1	0	0	0	0	0	0	0	0	1	0	1	1	0	0	1	0	1	0	0.625	1	0.246406571	0
BCDGMLH	1PPIs	22/12/2012	2	1	2013	2011	0	0	0	0	0	1	0	0	0	0	0	0	0	0	1	0	1	0	0	0	1	0	1	0	1	1	0.246406571	0
BCDGMMO	1PPIs	6/8/2013	2	0	2013	2011	0	0	0	0	0	0	0	0	0	0	0	0	0	0	1	0	0	0	0	0	1	0	1	0	0.548387097	1	0.246406571	0
BCDGNGN	1PPIs	27/11/2012	1	0	2013	2011	0	0	0	1	0	1	0	0	0	0	0	0	0	1	0	0	1	0	0	0	1	0	1	0	1	1	0.246406571	0
BCDGNHH	1PPIs	26/7/2013	2	0	2013	2011	0	0	0	0	0	0	0	0	0	0	0	0	0	0	0	0	0	0	0	0	1	0	1	0	1	1	0.246406571	0
BCDGNJJ	1PPIs	21/12/2010	2	1	2011	2011	0	0	0	1	1	0	0	0	0	0	0	0	0	0	1	0	1	1	0	0	1	0	1	0	1	1	0.246406571	0
BCDGNJL	1PPIs	29/9/2013	2	0	2013	2011	0	0	0	0	0	0	0	0	0	0	0	0	0	1	1	0	0	0	0	0	1	0	1	0	1	1	0.246406571	0
BCDGNKH	1PPIs	9/8/2011	2	1	2011	2011	0	0	0	0	0	0	0	0	0	0	0	0	0	0	0	0	0	0	0	0	1	0	0	0	0.372340426	0	0.246406571	0
BCDGNKO	1PPIs	10/12/2010	2	0	2011	2011	0	0	0	0	0	0	0	0	0	0	0	0	0	0	0	0	0	0	0	0	1	0	0	0	1	1	0.246406571	0
BCDGNLJ	1PPIs	8/7/2014	2	1	2014	2011	0	0	0	0	1	0	0	0	0	0	0	0	0	0	1	0	0	0	0	0	1	0	1	1	1	1	0.246406571	0
BCDGNLM	1PPIs	25/11/2013	1	0	2014	2011	0	0	0	1	1	1	0	0	0	0	0	0	0	1	0	1	1	0	0	0	1	0	1	1	0.956164384	1	0.246406571	0
BCDGNLN	1PPIs	22/8/2012	1	0	2012	2011	0	0	0	0	0	0	0	0	0	0	0	0	0	0	0	0	0	0	0	0	1	0	0	0	1	1	0.246406571	0
BCDGNNI	1PPIs	2/3/2011	2	0	2011	2011	0	0	0	0	0	1	0	0	0	0	0	0	0	0	0	1	0	0	0	0	1	0	1	0	0.555555556	1	0.246406571	0
BCDGNNM	1PPIs	25/12/2010	2	0	2011	2011	0	0	0	0	0	0	0	0	0	0	0	0	0	0	0	1	0	0	0	0	1	0	1	0	1	1	0.246406571	0
BCDGNNO	0HRA	1/2/2016	2	0	2016	2011	0	0	0	0	1	1	0	0	0	0	0	0	0	0	1	0	0	0	0	0	1	0	1	0	1	1	0.246406571	0
BCDGNPJ	1PPIs	28/1/2017	2	1	2017	2011	0	0	0	0	1	0	0	0	0	0	0	0	0	0	0	0	0	0	0	0	1	0	1	0	1	1	0.246406571	0
BCDGNPL	1PPIs	7/8/2014	2	0	2014	2011	0	0	0	0	0	1	0	0	0	0	0	0	0	0	1	0	0	0	0	0	1	0	1	0	1	1	0.246406571	0
BCDGOGH	1PPIs	7/8/2013	2	0	2013	2011	0	0	0	0	0	0	0	0	0	0	0	0	0	0	1	0	0	0	0	0	1	0	1	0	1	1	0.246406571	0
BCDGOHI	1PPIs	6/10/2016	2	1	2017	2011	0	0	0	1	0	1	0	0	0	0	0	0	0	0	1	0	0	0	0	0	1	0	1	0	1	1	0.246406571	0
BCDGOIJ	1PPIs	13/2/2013	2	1	2013	2011	0	0	0	0	0	0	0	0	0	0	0	0	0	0	1	0	0	0	0	0	1	0	1	0	0.729166667	1	0.246406571	0
BCDGOIK	1PPIs	28/4/2013	2	0	2013	2011	0	0	0	0	0	0	0	0	0	0	0	0	0	0	1	0	0	0	0	0	1	0	1	0	1	1	0.246406571	0
BCDGOJJ	1PPIs	5/2/2015	2	1	2015	2011	0	0	0	0	0	0	0	0	0	0	0	0	1	1	1	0	1	0	0	0	1	0	1	0	1	1	0.246406571	0
BCDGOLO	1PPIs	23/8/2012	2	0	2012	2011	0	0	0	0	0	1	0	0	0	0	0	0	0	0	1	0	0	0	0	0	1	0	1	0	0.675675676	1	0.246406571	0
BCDGOMJ	1PPIs	4/1/2015	1	0	2015	2011	0	0	0	0	0	1	0	0	0	0	0	0	0	0	1	0	0	0	0	0	1	0	1	0	1	1	0.246406571	0
BCDGOMN	1PPIs	18/12/2015	1	0	2016	2011	0	0	0	1	0	1	1	0	0	0	0	0	0	0	1	0	1	0	0	0	1	0	1	0	1	1	0.246406571	0
BCDGONK	1PPIs	11/10/2011	2	1	2012	2011	0	0	1	1	0	1	1	0	0	0	0	0	0	0	1	0	1	1	0	0	1	0	1	1	1	1	0.246406571	0
BCDGOPM	1PPIs	13/3/2015	2	0	2015	2011	0	0	0	0	0	1	0	0	0	0	0	0	0	0	0	0	1	0	0	0	1	0	1	0	1	1	0.246406571	0
BCDHFGK	1PPIs	16/10/2010	2	0	2011	2011	0	0	0	1	0	1	0	0	0	0	0	0	0	0	0	0	0	0	0	0	1	0	0	0	0.95	1	0.246406571	0
BCDHFIN	1PPIs	9/2/2012	2	0	2012	2011	0	0	0	0	0	0	0	0	0	0	0	0	0	0	1	0	0	0	0	0	1	0	0	0	1	1	0.246406571	0
BCDHFIQ	1PPIs	18/4/2016	2	1	2016	2011	0	0	0	0	1	0	0	0	0	0	0	0	1	1	1	0	0	0	0	0	1	0	1	1	0.242990654	0	6.223134839	1
BCDHFJL	1PPIs	18/12/2015	1	1	2016	2011	0	0	0	0	0	0	0	0	0	0	0	0	0	0	0	0	0	0	0	0	1	0	1	0	0.6	1	0.246406571	0
BCDHFMK	0HRA	27/11/2010	1	1	2011	2011	0	0	0	0	0	0	0	0	0	0	0	0	0	0	0	0	0	0	0	0	1	0	1	0	0.076923077	0	0.246406571	0
BCDHGHM	1PPIs	4/2/2016	1	0	2016	2011	0	0	0	1	1	1	0	0	0	0	0	0	0	0	0	0	0	1	0	0	1	0	1	1	1	1	0.246406571	0
BCDHGIP	1PPIs	20/4/2011	2	0	2011	2011	0	0	0	0	0	0	0	0	0	0	0	0	0	0	0	0	0	0	0	0	1	0	0	0	0.709090909	1	0.246406571	0
BCDHGKJ	1PPIs	2/3/2016	1	1	2016	2011	0	0	0	1	0	1	0	0	0	0	0	0	0	0	0	0	1	0	0	0	1	0	1	0	1	1	0.246406571	0
BCDHGLJ	1PPIs	26/3/2017	1	1	2017	2011	0	0	0	0	0	0	0	0	0	0	0	0	0	0	1	0	0	0	0	0	1	0	1	0	1	1	0.246406571	0
BCDHGMQ	1PPIs	26/8/2014	2	0	2014	2011	0	0	0	0	0	0	0	0	0	0	0	0	0	0	0	0	0	0	0	0	1	0	1	0	1	1	0.246406571	0
BCDHGNK	1PPIs	16/11/2014	2	0	2015	2011	0	0	0	0	0	0	0	0	0	0	0	0	0	0	1	0	0	0	0	0	1	0	1	0	1	1	0.246406571	0
BCDHGNM	1PPIs	3/9/2012	2	1	2012	2011	0	0	0	1	1	0	1	0	0	0	0	0	0	0	1	0	0	0	0	0	1	0	1	1	1	1	5.04312115	1
BCDHHIM	1PPIs	2/6/2016	2	1	2016	2011	0	0	0	1	0	1	0	0	0	0	0	0	0	0	1	0	1	1	0	0	1	0	1	0	0.5	0	0.246406571	0
BCDHHKP	1PPIs	9/6/2011	1	0	2011	2011	0	0	0	0	0	0	0	0	0	0	0	0	0	0	0	0	0	0	0	0	1	0	1	1	1	1	0.246406571	0
BCDHHMH	1PPIs	13/2/2016	2	0	2016	2011	0	0	0	0	0	0	0	0	0	0	0	0	0	0	1	0	0	0	0	0	1	0	1	0	1	1	0.246406571	0
BCDHHNM	1PPIs	23/12/2010	2	0	2011	2011	0	0	0	0	0	0	0	0	0	0	0	0	0	0	0	0	0	0	0	0	1	0	1	0	1	1	0.246406571	0
BCDHHOQ	1PPIs	7/3/2013	1	1	2013	2011	0	0	0	0	0	0	0	0	0	0	0	0	0	1	1	0	1	1	0	0	1	0	1	0	0.917197452	1	1.869952088	1
BCDHIGM	1PPIs	19/11/2011	2	0	2012	2011	0	0	0	0	0	0	0	0	0	0	0	0	0	0	1	0	0	0	0	0	1	0	0	0	1	1	0.246406571	0
BCDHIKI	1PPIs	3/9/2013	2	0	2013	2011	0	0	0	0	0	1	0	0	0	0	0	0	0	0	1	0	0	0	0	0	1	0	1	0	1	1	6.184804928	0
BCDHIMK	1PPIs	2/11/2016	2	0	2017	2011	0	0	0	1	0	1	0	0	0	0	0	0	0	0	1	0	1	1	0	0	1	0	1	0	1	1	0.246406571	0
BCDHJGH	1PPIs	28/1/2014	2	0	2014	2011	0	0	0	0	0	1	0	0	0	0	0	0	0	0	0	0	0	0	0	0	1	0	1	0	1	1	0.246406571	0
BCDHJIK	1PPIs	23/7/2014	2	0	2014	2011	0	0	0	0	0	0	0	0	0	0	0	0	0	0	1	0	0	0	0	0	1	0	1	0	1	1	0.246406571	0
BCDHJMI	1PPIs	2/3/2015	2	0	2015	2011	0	0	0	1	1	1	0	0	0	0	0	0	0	0	1	0	1	0	0	0	1	0	1	1	1	1	0.246406571	0
BCDHJMM	1PPIs	29/11/2013	2	0	2014	2011	0	0	0	0	0	1	0	0	0	0	0	0	0	0	0	0	0	0	0	0	1	0	1	0	1	1	0.246406571	0
BCDHJMP	1PPIs	11/10/2010	2	0	2011	2011	0	0	0	0	0	0	0	0	0	0	0	0	0	0	0	0	0	0	0	0	1	0	1	0	1	1	0.246406571	0
BCDHJNM	1PPIs	28/3/2014	2	1	2014	2011	0	0	0	0	0	1	0	0	0	0	0	0	0	0	0	0	0	0	0	0	1	0	1	0	1	1	0.246406571	0
BCDHKGL	1PPIs	10/2/2014	1	0	2014	2011	0	0	0	0	0	0	0	0	0	0	0	0	0	0	1	1	0	0	0	0	1	0	1	0	1	1	0.246406571	0
BCDHKLM	1PPIs	12/8/2011	2	0	2011	2011	0	0	0	0	0	0	0	0	0	0	0	0	0	0	0	0	0	0	0	0	1	0	0	0	1	1	0.246406571	0
BCDHKNO	1PPIs	29/1/2014	2	1	2014	2011	0	0	0	1	1	1	1	0	0	0	0	0	0	0	1	1	1	0	0	0	1	0	1	1	0.862068966	1	0.246406571	0
BCDHLGN	1PPIs	16/1/2012	1	0	2012	2011	0	0	0	0	0	0	0	0	0	0	0	0	0	0	1	0	0	0	0	0	1	0	1	0	1	1	0.246406571	0
BCDHLGO	1PPIs	11/11/2011	2	1	2012	2011	0	0	0	0	0	0	0	0	0	0	0	0	0	0	1	0	0	0	0	0	1	0	0	0	0.408839779	0	0.246406571	0
BCDHLJJ	1PPIs	5/10/2010	2	0	2011	2011	0	0	0	1	0	0	0	0	0	0	0	0	0	0	0	0	0	0	0	0	1	0	0	0	1	1	0.246406571	0
BCDHLLM	1PPIs	17/6/2015	1	0	2015	2011	0	0	0	0	0	0	0	0	0	0	0	0	0	0	1	0	0	0	0	0	1	0	1	0	1	1	0.246406571	0
BCDHLLP	0HRA	15/12/2010	2	1	2011	2011	0	0	0	0	0	0	0	0	0	0	0	0	0	0	1	0	0	0	0	0	1	0	0	0	1	1	0.246406571	0
BCDHLOJ	1PPIs	14/11/2011	1	1	2012	2011	0	0	0	1	0	0	0	0	0	0	0	1	0	1	0	0	1	0	0	0	1	0	1	0	0.846575342	1	0.246406571	0
BCDHLOQ	1PPIs	17/4/2012	2	1	2012	2011	0	0	0	1	1	0	1	0	0	0	0	0	0	0	0	0	0	0	0	0	1	0	0	1	0.729166667	1	0.246406571	0
BCDHLPN	1PPIs	16/9/2013	1	0	2013	2011	0	0	0	1	0	0	0	0	0	0	0	0	0	0	0	1	0	0	0	0	1	0	1	0	1	1	0.246406571	0
BCDHMIJ	1PPIs	28/10/2013	2	0	2014	2011	0	0	0	1	0	1	0	0	0	0	0	0	0	0	0	0	1	0	0	0	1	0	1	0	1	1	0.246406571	0
BCDHMIQ	1PPIs	5/6/2016	2	1	2016	2011	0	0	0	0	0	0	0	0	0	0	0	0	0	0	1	0	0	0	0	0	1	0	1	0	1	1	0.246406571	0
BCDHMJI	1PPIs	30/1/2014	1	0	2014	2011	0	0	0	1	0	0	0	0	0	0	0	0	0	0	0	0	0	0	0	0	1	0	1	0	1	1	3.293634497	0
BCDHMMK	1PPIs	26/3/2015	1	0	2015	2011	0	0	0	0	0	0	0	0	0	0	0	0	0	0	1	0	0	0	0	0	1	0	1	0	1	1	0.246406571	0
BCDHMML	0HRA	11/9/2016	1	1	2016	2011	0	0	0	0	0	0	0	0	0	0	0	0	0	0	0	1	0	0	0	0	1	0	1	0	1	1	0.246406571	0
BCDHNNH	1PPIs	7/6/2012	2	0	2012	2011	0	0	0	1	1	0	0	0	0	0	0	1	0	0	1	0	1	0	0	0	1	0	1	0	1	1	0.246406571	0
BCDHNON	1PPIs	5/3/2012	1	1	2012	2011	0	0	0	1	0	1	1	0	0	0	0	0	0	0	1	0	0	0	0	0	1	0	1	0	1	1	0.246406571	0
BCDHOIM	1PPIs	20/7/2011	2	0	2011	2011	0	0	0	0	0	1	0	0	0	0	0	0	0	0	1	0	0	0	0	0	1	0	1	0	0.316239316	0	0.246406571	0
BCDHOIO	1PPIs	7/1/2013	2	1	2013	2011	0	0	0	1	0	1	0	0	0	0	0	0	0	0	0	0	1	0	0	0	1	0	1	0	1	1	0.246406571	0
BCDHOJH	1PPIs	21/9/2011	2	1	2011	2011	0	0	0	1	1	1	0	0	0	0	0	0	0	0	0	0	0	1	0	0	1	0	1	1	1	1	0.246406571	0
BCDHOKH	1PPIs	1/11/2010	2	1	2011	2011	0	0	0	1	0	1	0	0	0	0	0	0	0	0	0	0	1	1	0	0	1	0	0	0	1	1	0.246406571	0
BCDHOKI	1PPIs	8/12/2010	1	1	2011	2011	0	0	0	0	0	1	0	0	0	0	0	0	0	0	0	0	0	0	0	0	1	0	0	0	1	1	6.099931554	0
BCDIFGM	1PPIs	5/8/2011	2	0	2011	2011	0	0	0	0	1	0	0	0	0	0	0	0	0	0	0	0	0	0	0	0	1	0	1	0	1	1	0.246406571	0
BCDIFJN	1PPIs	2/2/2011	2	0	2011	2011	0	0	0	0	0	0	0	0	0	0	0	0	0	0	1	0	0	0	0	0	1	0	0	0	1	1	0.246406571	0
BCDIFKI	1PPIs	17/4/2013	2	1	2013	2011	0	0	0	0	0	0	0	0	0	0	0	0	0	0	1	0	0	0	0	0	1	0	1	0	1	1	0.246406571	0
BCDIFOP	1PPIs	29/10/2010	2	0	2011	2011	0	0	0	0	0	1	0	0	0	0	0	0	0	0	1	0	0	0	0	0	1	0	0	0	1	1	0.246406571	0
BCDIFPJ	1PPIs	7/6/2011	2	1	2011	2011	0	0	0	0	0	0	0	0	0	0	0	0	0	0	0	0	0	0	0	0	1	0	1	1	1	1	0.246406571	0
BCDIGGO	1PPIs	24/7/2013	2	1	2013	2011	0	0	0	0	0	1	0	0	0	0	0	0	0	0	0	0	1	0	0	0	1	0	1	0	1	1	2.839151266	0
BCDIGGP	1PPIs	3/10/2012	2	1	2013	2011	0	0	0	1	0	1	0	0	0	0	0	0	0	0	1	1	0	0	0	0	1	0	1	0	0.625	1	0.246406571	0
BCDIGHN	0HRA	9/3/2011	2	0	2011	2011	0	0	0	1	0	1	0	0	0	0	0	0	0	1	0	0	0	1	0	0	1	0	1	1	1	1	0.246406571	0
BCDIGIJ	1PPIs	10/6/2013	2	0	2013	2011	0	0	0	1	0	1	0	0	0	0	0	0	0	0	0	0	1	1	0	0	1	0	1	0	1	1	0.246406571	0
BCDIGPM	1PPIs	19/7/2011	2	1	2011	2011	0	0	0	1	0	1	1	0	0	0	0	0	0	1	1	0	0	0	0	0	1	0	1	1	1	1	0.246406571	0
BCDIHHK	1PPIs	10/6/2014	2	0	2014	2011	0	0	0	1	0	1	0	0	0	0	0	0	0	0	0	0	1	0	0	0	1	0	1	0	1	1	0.246406571	0
BCDIHJK	1PPIs	13/12/2010	1	1	2011	2011	0	0	0	1	0	1	0	0	0	0	0	0	0	1	1	0	1	0	0	0	1	0	0	0	0.852054795	1	6.417522245	1
BCDIHKK	1PPIs	22/2/2013	1	1	2013	2011	0	0	0	0	0	1	1	0	0	0	0	0	0	0	0	0	0	0	0	0	1	0	1	0	1	1	0.246406571	0
BCDIHMP	1PPIs	3/5/2016	2	1	2016	2011	0	0	0	1	1	1	0	0	0	0	0	1	0	1	1	0	1	1	0	0	1	0	1	1	1	1	0.246406571	0
BCDIHNJ	1PPIs	31/3/2011	2	1	2011	2011	0	0	0	0	0	1	0	0	0	0	0	0	0	0	0	0	1	0	0	0	1	0	1	0	1	1	0.246406571	0
BCDIHOP	1PPIs	17/2/2012	2	0	2012	2011	0	0	0	0	0	0	0	0	0	0	0	0	0	0	0	0	0	0	0	0	1	0	0	0	0.95280236	1	0.246406571	0
BCDIIHI	1PPIs	20/4/2012	1	0	2012	2011	0	0	0	0	0	0	0	0	0	0	0	0	0	0	1	0	0	0	0	0	1	0	1	0	0.596330275	1	2.587268994	1
BCDIILN	1PPIs	13/1/2011	2	0	2011	2011	0	0	0	0	0	0	0	0	0	0	0	0	0	0	1	0	0	0	0	0	1	0	1	0	1	1	0.246406571	0
BCDIIMQ	1PPIs	25/1/2011	2	1	2011	2011	0	0	0	0	0	0	0	0	0	0	0	0	0	0	1	0	0	0	0	0	1	0	1	0	1	1	0.246406571	0
BCDIINK	1PPIs	11/4/2012	2	0	2012	2011	0	0	0	0	0	0	0	0	0	0	0	0	0	0	1	0	1	1	0	0	1	0	0	0	1	1	0.246406571	0
BCDIINL	1PPIs	7/12/2011	2	0	2012	2011	0	0	0	0	0	0	0	0	0	0	0	0	0	0	0	1	0	0	0	0	1	0	1	0	1	1	0.246406571	0
BCDIINN	1PPIs	1/7/2014	2	0	2014	2011	0	0	0	0	0	0	0	0	0	0	0	0	0	0	1	0	1	0	0	0	1	0	1	0	1	1	0.246406571	0
BCDIINP	1PPIs	25/8/2012	1	1	2012	2011	0	0	0	0	0	0	0	0	0	0	0	0	1	1	1	0	1	0	0	0	1	0	1	0	1	1	0.246406571	0
BCDIJHH	1PPIs	23/11/2010	1	0	2011	2011	0	0	0	1	0	1	0	0	0	0	0	0	0	0	0	0	0	0	0	0	1	0	0	0	1	1	0.246406571	0
BCDIJKH	1PPIs	4/1/2011	2	0	2011	2011	0	0	0	0	0	0	0	0	0	0	0	0	0	0	1	0	0	0	0	0	1	0	0	0	1	1	0.246406571	0
BCDIJML	1PPIs	18/10/2013	2	0	2014	2011	0	0	0	0	0	0	0	0	0	0	0	0	0	0	1	0	0	0	0	0	1	0	1	0	1	1	0.246406571	0
BCDIJNO	1PPIs	11/3/2011	1	0	2011	2011	0	0	0	1	1	1	0	0	0	0	0	0	0	0	0	0	0	0	0	0	1	0	1	0	1	1	0.246406571	0
BCDIKLH	1PPIs	17/2/2015	2	0	2015	2011	0	0	0	1	0	1	0	0	0	0	0	0	0	0	1	0	1	0	0	0	1	0	1	0	1	1	0.246406571	0
BCDIKMI	1PPIs	27/10/2010	2	0	2011	2011	0	0	0	0	0	0	0	0	0	0	0	0	0	0	1	0	0	0	0	0	1	0	0	0	1	1	3.542778919	0
BCDIKMM	1PPIs	4/9/2012	2	1	2012	2011	0	0	0	1	0	1	0	0	0	0	0	0	0	0	1	0	1	1	0	0	1	0	1	0	1	1	0.246406571	0
BCDIKMN	1PPIs	9/10/2014	2	1	2015	2011	0	0	0	0	0	1	0	0	0	0	0	0	0	0	1	0	0	0	0	0	1	0	1	0	1	1	6.015058179	1
BCDIKPM	1PPIs	13/11/2015	1	0	2016	2011	0	0	0	0	1	0	0	0	0	0	0	0	0	0	1	0	0	0	0	0	1	0	1	0	1	1	0.246406571	0
BCDILGI	1PPIs	28/3/2011	2	1	2011	2011	0	0	0	0	1	1	0	0	0	0	0	0	0	1	0	0	0	0	0	0	1	0	1	0	1	1	2.806297057	0
BCDILGP	1PPIs	26/4/2011	2	0	2011	2011	0	0	0	0	0	1	0	0	0	0	0	0	0	0	1	0	0	0	0	0	1	0	1	0	1	1	0.246406571	0
BCDILGQ	1PPIs	16/11/2010	1	0	2011	2011	0	0	0	0	0	0	0	0	0	0	0	0	0	0	1	0	0	0	0	0	1	0	0	0	1	1	0.246406571	0
BCDILHM	1PPIs	21/4/2011	2	0	2011	2011	0	0	0	0	0	0	0	1	0	0	0	0	0	0	0	0	0	0	0	0	1	0	1	0	0.997260274	1	0.246406571	0
BCDILNQ	1PPIs	10/9/2016	2	0	2016	2011	0	0	0	0	0	0	0	0	0	0	0	0	0	0	1	0	0	0	0	0	1	0	1	0	1	1	0.246406571	0
BCDIMIH	1PPIs	7/6/2012	2	1	2012	2011	0	0	0	1	1	1	0	0	0	0	0	0	0	0	0	0	0	0	0	0	1	0	0	0	1	1	0.246406571	0
BCDIMMP	1PPIs	20/2/2011	2	0	2011	2011	0	0	0	0	1	1	0	0	0	0	0	0	0	0	0	0	1	0	0	0	1	0	1	0	0.833333333	1	0.246406571	0
BCDIMPP	1PPIs	24/1/2011	2	1	2011	2011	0	0	0	0	0	0	0	0	0	0	0	0	0	0	1	0	0	0	0	0	1	0	0	0	0.628571429	1	0.246406571	0
BCDINJH	1PPIs	17/10/2012	2	0	2013	2011	0	0	0	0	0	0	0	1	0	0	0	0	0	0	0	0	0	0	0	0	1	0	1	0	1	1	0.246406571	0
BCDINLK	1PPIs	23/5/2011	2	0	2011	2011	0	0	1	0	0	0	0	1	0	0	0	0	0	0	0	1	0	0	0	0	1	0	1	0	1	1	6.266940452	1
BCDINLM	1PPIs	4/11/2013	1	0	2014	2011	0	0	0	1	0	0	0	0	0	0	0	0	0	0	0	0	0	0	0	0	1	0	1	0	1	1	0.246406571	0
BCDINOK	0HRA	19/5/2011	1	0	2011	2011	0	0	0	0	0	0	0	0	0	0	0	0	0	0	0	1	0	0	0	0	1	0	0	0	1	1	0.246406571	0
BCDINOQ	1PPIs	1/8/2012	2	1	2012	2011	0	0	0	0	0	0	0	0	0	0	0	0	0	0	0	0	0	0	0	0	1	0	0	0	0.688073394	1	0.246406571	0
BCDINPJ	1PPIs	4/7/2015	1	1	2015	2011	0	0	0	1	0	1	0	0	0	0	0	0	0	0	1	0	1	0	0	0	1	0	1	0	1	1	0.246406571	0
BCDIOGQ	1PPIs	25/12/2015	2	1	2016	2011	0	0	0	1	1	1	0	0	0	0	0	0	0	1	1	0	1	0	0	0	1	0	1	1	1	1	0.246406571	0
BCDIOIM	1PPIs	14/2/2011	2	0	2011	2011	0	0	0	0	0	0	0	0	0	0	0	0	0	0	1	0	0	0	0	0	1	0	1	0	1	1	4.030116359	1
BCDIOKK	1PPIs	18/6/2014	2	0	2014	2011	0	0	0	0	0	0	0	0	0	0	0	0	0	0	1	0	0	0	0	0	1	0	1	0	1	1	0.246406571	0
BCDIOKO	1PPIs	18/4/2011	2	0	2011	2011	0	0	0	0	0	0	0	0	0	0	0	0	0	0	0	0	0	0	0	0	1	0	0	0	0.923076923	1	0.246406571	0
BCDJFLL	1PPIs	18/3/2013	2	0	2013	2011	0	0	0	0	1	1	0	0	0	0	0	0	0	0	1	0	1	0	0	0	1	0	1	0	0.457746479	0	0.246406571	0
BCDJFOQ	1PPIs	7/4/2011	2	0	2011	2011	0	0	0	0	0	1	0	0	0	0	0	0	0	0	0	0	0	0	0	0	1	0	1	0	1	1	0.246406571	0
BCDJFPH	1PPIs	26/6/2012	2	0	2012	2011	0	0	0	0	0	1	0	0	0	0	0	0	0	0	1	0	1	0	0	0	1	0	1	0	1	1	0.246406571	0
BCDJGLL	1PPIs	12/11/2014	1	1	2015	2011	0	0	0	1	1	1	1	0	0	0	0	0	0	1	1	0	1	1	0	0	1	0	1	1	1	1	0.246406571	0
BCDJGOP	1PPIs	31/8/2011	2	0	2011	2011	0	0	0	0	0	0	0	0	0	0	0	0	0	0	0	0	0	0	0	0	1	0	1	0	1	1	1.859000684	0
BCDJHIM	1PPIs	23/9/2013	1	0	2013	2011	0	0	0	0	0	1	0	0	0	0	0	0	0	0	1	0	1	0	0	0	1	0	1	0	1	1	0.246406571	0
BCDJHLK	1PPIs	11/4/2012	2	0	2012	2011	0	0	0	1	0	0	0	0	0	0	0	0	0	0	0	0	0	0	0	0	1	0	1	0	0.338983051	0	0.246406571	0
BCDJHMI	1PPIs	5/1/2015	2	0	2015	2011	0	0	0	0	1	1	0	0	0	0	0	0	0	0	1	0	0	0	0	0	1	0	1	0	1	1	0.246406571	0
BCDJHMO	1PPIs	12/11/2014	2	1	2015	2011	0	0	0	0	1	1	0	0	0	0	0	0	0	0	0	0	1	0	0	0	1	0	1	1	0.8	1	4.758384668	1
BCDJHPI	1PPIs	15/4/2013	1	1	2013	2011	0	0	0	0	1	1	1	0	0	0	0	0	0	0	1	0	1	0	0	0	1	0	1	1	1	1	0.246406571	0
BCDJIHM	1PPIs	26/12/2011	1	1	2012	2011	0	0	0	0	0	0	0	0	0	0	0	0	0	1	0	0	1	0	0	0	1	0	0	0	1	1	0.246406571	0
BCDJIIL	1PPIs	19/9/2016	1	1	2016	2011	0	0	0	0	0	0	0	0	0	0	0	0	0	0	1	0	0	0	0	0	1	0	1	0	1	1	0.246406571	0
BCDJIIQ	1PPIs	22/10/2010	2	1	2011	2011	0	0	0	0	0	0	0	0	0	0	0	0	0	0	0	0	0	0	0	0	1	0	0	0	1	1	0.246406571	0
BCDJIJN	1PPIs	11/1/2012	2	1	2012	2011	0	0	0	0	0	0	0	0	0	0	0	0	0	0	1	1	0	0	0	0	1	0	1	0	1	1	4.914442163	1
BCDJIJQ	1PPIs	26/6/2017	2	1	2017	2011	0	0	0	0	0	1	0	0	0	0	0	0	0	0	1	1	1	0	0	0	1	0	1	0	1	1	0.246406571	0
BCDJIKQ	1PPIs	22/12/2010	2	0	2011	2011	0	0	0	0	0	0	0	0	0	0	0	0	0	0	0	0	0	0	0	0	1	0	0	0	1	1	4.725530459	0
BCDJINM	1PPIs	28/5/2014	2	1	2014	2011	0	0	0	0	0	0	0	0	0	0	0	0	0	0	1	1	0	0	0	0	1	0	1	0	1	1	0.246406571	0
BCDJIOH	1PPIs	13/10/2016	1	1	2017	2011	0	0	0	1	0	1	0	0	0	0	0	0	0	0	1	0	1	0	0	0	1	0	1	0	1	1	0.246406571	0
BCDJIPM	1PPIs	24/6/2013	2	0	2013	2011	0	0	0	0	0	0	0	0	0	0	0	0	0	0	0	0	0	0	0	0	1	0	1	0	1	1	0.246406571	0
BCDJJHJ	1PPIs	1/9/2011	2	0	2011	2011	0	0	0	0	0	0	0	0	0	0	0	0	0	0	0	0	0	0	0	0	1	0	1	0	0.641025641	1	0.246406571	0
BCDJJIL	1PPIs	21/1/2013	2	1	2013	2011	0	0	0	0	0	0	0	1	0	0	0	0	0	0	1	0	0	0	0	0	1	0	1	0	1	1	0.246406571	0
BCDJJJH	1PPIs	3/8/2017	2	1	2017	2011	0	0	0	0	0	0	0	0	0	0	0	0	0	0	1	0	0	0	0	0	1	0	1	0	1	1	0.246406571	0
BCDJJMH	1PPIs	1/9/2011	2	0	2011	2011	0	0	0	0	0	1	0	0	0	0	0	0	0	0	1	0	0	0	0	0	1	0	1	0	1	1	0.246406571	0
BCDJKIQ	1PPIs	4/7/2016	1	1	2016	2011	0	0	0	0	0	0	0	0	0	0	0	0	0	0	0	0	0	0	0	0	1	0	1	0	1	1	0.246406571	0
BCDJKLP	1PPIs	13/6/2012	1	0	2012	2011	0	0	0	0	0	0	0	0	0	0	0	0	0	0	1	0	0	0	0	0	1	0	0	0	1	1	0.246406571	0
BCDJKMM	1PPIs	26/5/2011	2	0	2011	2011	0	0	0	1	0	1	0	0	0	0	0	0	0	0	0	0	1	1	0	0	1	0	1	0	1	1	0.246406571	0
BCDJKNH	1PPIs	11/9/2013	1	1	2013	2011	0	0	0	1	0	0	1	0	0	0	0	1	0	0	0	0	0	1	0	0	1	0	1	1	1	1	0.246406571	0
BCDJLGO	1PPIs	22/6/2016	1	1	2016	2011	0	0	0	1	0	1	0	0	0	0	0	0	0	1	1	0	1	1	0	0	1	0	1	0	0.375	0	0.246406571	0
BCDJLHO	1PPIs	6/10/2010	1	0	2011	2011	0	0	0	1	0	1	1	0	0	0	0	0	0	0	0	0	0	0	0	0	1	0	1	0	1	1	0.246406571	0
BCDJLMP	1PPIs	11/12/2012	2	0	2013	2011	0	0	0	0	0	0	0	0	0	0	0	0	0	0	1	0	0	0	0	0	1	0	0	0	1	1	0.246406571	0
BCDJLOQ	1PPIs	31/10/2010	2	0	2011	2011	0	0	0	0	0	0	0	0	0	0	0	0	0	0	0	0	0	0	0	0	1	0	1	0	1	1	0.246406571	0
BCDJMGH	1PPIs	22/10/2010	2	1	2011	2011	0	0	0	0	0	0	0	0	0	0	0	0	0	0	0	0	0	0	0	0	1	0	0	0	1	1	6.724161533	1
BCDJMGM	1PPIs	20/10/2010	2	0	2011	2011	0	0	0	0	0	1	0	0	0	0	0	0	0	0	0	0	1	0	0	0	1	0	0	0	1	1	0.246406571	0
BCDJMII	1PPIs	6/7/2015	2	0	2015	2011	0	0	0	1	1	1	0	0	0	0	0	0	0	0	1	0	1	0	0	0	1	0	1	0	0.913043478	1	0.246406571	0
BCDJMKM	1PPIs	9/10/2012	2	0	2013	2011	0	0	0	1	0	1	0	0	0	0	0	0	0	0	1	0	1	0	0	0	1	0	1	0	1	1	0.246406571	0
BCDJMLI	1PPIs	2/1/2014	1	0	2014	2011	0	0	0	0	0	0	0	0	0	0	0	0	0	0	1	0	0	0	0	0	1	0	1	0	1	1	0.246406571	0
BCDJNGK	0HRA	25/12/2013	1	0	2014	2011	0	0	0	0	0	0	0	0	0	0	0	0	0	0	0	0	0	0	0	0	1	0	1	0	1	1	2.43394935	0
BCDJNGL	1PPIs	15/8/2012	2	0	2012	2011	0	0	0	0	0	0	0	0	0	0	0	0	0	0	1	0	0	0	0	0	1	0	0	0	1	1	0.246406571	0
BCDJNGP	1PPIs	22/10/2011	2	0	2012	2011	0	0	0	0	0	0	0	0	0	0	0	0	0	0	1	0	0	0	0	0	1	0	1	0	1	1	0.246406571	0
BCDJNHP	1PPIs	4/10/2010	2	0	2011	2011	0	0	0	0	0	1	0	0	0	0	0	0	0	0	0	0	0	0	0	0	1	0	0	0	1	1	0.246406571	0
BCDJNHQ	1PPIs	25/6/2012	2	0	2012	2011	0	0	0	0	0	0	0	0	0	0	0	0	0	0	1	0	0	0	0	0	1	0	1	0	0.675675676	1	0.246406571	0
BCDJNIQ	1PPIs	5/9/2012	2	0	2012	2011	0	0	0	0	0	0	0	0	0	0	0	0	0	0	0	0	0	0	0	0	1	0	0	0	1	1	0.246406571	0
BCDJNKQ	1PPIs	7/12/2011	2	0	2012	2011	0	0	0	0	0	0	0	0	0	0	0	0	0	0	1	0	0	0	0	0	1	0	0	0	0.666666667	1	0.246406571	0
BCDJNOO	1PPIs	7/12/2012	1	0	2013	2011	0	0	0	0	0	1	0	0	0	0	0	0	0	0	1	0	1	0	0	0	1	0	1	0	1	1	0.246406571	0
BCDJNPH	1PPIs	6/11/2013	2	1	2014	2011	0	0	0	1	0	1	0	0	0	0	0	0	1	1	1	0	1	0	0	0	1	0	1	1	1	1	5.911019849	1
BCDJOIP	1PPIs	17/5/2013	2	1	2013	2011	0	0	0	0	0	0	0	1	0	0	0	0	0	0	0	1	0	0	0	0	1	0	1	0	1	1	0.246406571	0
BCDJOJN	1PPIs	22/4/2012	2	0	2012	2011	0	0	0	0	0	0	0	0	0	0	0	0	0	0	0	1	0	0	0	0	1	0	0	0	1	1	0.246406571	0
BCDJOMI	1PPIs	16/1/2012	2	0	2012	2011	0	0	0	0	0	0	0	0	0	0	0	0	0	0	0	0	0	0	0	0	1	0	0	0	1	1	0.246406571	0
BCDJOMQ	1PPIs	26/2/2014	2	1	2014	2011	0	0	0	1	1	1	0	1	0	0	0	1	0	0	0	0	1	0	0	0	1	0	1	1	1	1	0.246406571	0
BCDKFGO	1PPIs	9/8/2012	2	0	2012	2011	0	0	0	0	0	0	0	0	0	0	0	0	0	1	1	0	1	0	0	0	1	0	0	0	0.757425743	1	0.246406571	0
BCDKFLM	1PPIs	3/2/2014	1	1	2014	2011	0	0	0	1	0	1	0	0	0	0	0	0	0	0	1	0	1	0	0	0	1	0	1	0	0.862068966	1	0.246406571	0
BCDKFLO	1PPIs	12/12/2010	2	1	2011	2011	0	0	0	0	0	0	0	0	0	0	0	0	0	0	0	0	0	0	0	0	1	0	0	0	1	1	0.246406571	0
BCDKFLQ	1PPIs	4/4/2012	1	1	2012	2011	0	0	0	1	0	1	0	0	0	0	0	0	0	0	1	0	0	0	0	0	1	0	1	0	1	1	3.066392882	1
BCDKFOJ	1PPIs	18/1/2014	2	1	2014	2011	0	0	0	1	0	0	0	0	0	0	0	0	0	0	1	0	0	0	0	0	1	0	1	0	1	1	0.246406571	0
BCDKFOQ	1PPIs	26/10/2010	2	0	2011	2011	0	0	0	1	0	1	0	0	0	0	0	0	0	0	0	1	0	0	0	0	1	0	1	0	1	1	0.246406571	0
BCDKHIL	1PPIs	17/5/2012	1	0	2012	2011	0	0	0	1	1	0	0	0	0	0	0	1	0	0	0	0	1	0	0	0	1	0	1	0	1	1	0.246406571	0
BCDKHKO	1PPIs	21/12/2011	2	0	2012	2011	0	0	0	0	0	1	0	1	0	0	0	0	0	0	0	0	1	0	0	0	1	0	1	0	1	1	0.246406571	0
BCDKHON	1PPIs	19/9/2012	1	0	2012	2011	0	0	0	0	0	0	0	0	0	0	0	0	0	0	0	0	0	0	0	0	1	0	0	0	0.903614458	1	0.246406571	0
BCDKHPO	1PPIs	30/4/2013	1	1	2013	2011	0	0	0	1	0	0	0	0	0	0	0	0	0	0	1	1	0	0	0	0	1	0	1	0	1	1	0.246406571	0
BCDKIIK	1PPIs	28/10/2011	2	1	2012	2011	0	0	0	1	1	0	1	0	0	0	0	0	0	0	0	0	0	0	0	0	1	0	1	1	1	1	6.800821355	0
BCDKIIQ	1PPIs	12/8/2016	2	0	2016	2011	0	0	0	0	0	0	0	0	0	0	0	0	0	0	1	0	0	0	0	0	1	0	1	0	1	1	0.246406571	0
BCDKIJH	1PPIs	14/6/2011	2	0	2011	2011	0	0	0	0	0	0	0	0	0	0	0	0	0	0	1	0	0	0	0	0	1	0	1	0	1	1	0.246406571	0
BCDKIJJ	1PPIs	14/11/2012	2	1	2013	2011	0	0	0	0	0	0	0	0	0	0	0	0	0	0	0	0	0	0	0	0	1	0	1	1	1	1	0.246406571	0
BCDKILL	1PPIs	15/2/2011	2	0	2011	2011	0	0	0	0	0	0	0	0	0	0	0	0	0	0	0	0	0	0	0	0	1	0	1	0	1	1	0.246406571	0
BCDKINI	1PPIs	28/12/2011	1	1	2012	2011	0	0	0	1	0	0	0	0	0	0	0	0	0	0	0	1	0	0	0	0	1	0	1	0	1	1	2.899383984	0
BCDKIOI	1PPIs	24/3/2011	1	0	2011	2011	0	0	0	0	0	0	0	0	0	0	0	0	0	0	0	0	0	0	0	0	1	0	0	0	1	1	0.246406571	0
BCDKIOL	1PPIs	11/12/2011	2	1	2012	2011	0	0	1	0	0	0	0	0	0	0	0	0	0	0	0	0	0	0	0	0	1	0	1	0	0.454545455	0	0.246406571	0
BCDKIOO	0HRA	30/3/2013	2	0	2013	2011	0	0	0	0	0	0	0	0	0	0	0	0	0	0	0	0	0	0	0	0	1	0	1	0	1	1	0.246406571	0
BCDKJGN	1PPIs	6/2/2017	1	1	2017	2011	0	0	0	0	0	0	0	0	0	0	0	0	0	0	1	0	0	0	0	0	1	0	1	0	0.508474576	1	0.246406571	0
BCDKJLH	1PPIs	25/7/2011	2	1	2011	2011	0	0	0	1	0	1	0	0	0	0	0	0	0	0	1	0	1	0	0	0	1	0	1	0	1	1	4.303901437	1
BCDKJLI	1PPIs	7/8/2011	1	0	2011	2011	0	0	0	0	0	1	0	0	0	0	0	0	0	0	0	0	0	0	0	0	1	0	1	0	1	1	0.246406571	0
BCDKJML	1PPIs	19/6/2013	1	0	2013	2011	0	0	0	1	1	1	0	0	0	0	0	0	0	0	1	0	1	0	0	0	1	0	0	0	1	1	0.246406571	0
BCDKJNI	1PPIs	5/6/2013	1	1	2013	2011	0	0	0	1	0	0	0	0	0	0	0	1	0	1	1	0	1	1	0	0	1	0	1	0	1	1	0.246406571	0
BCDKJOP	1PPIs	1/11/2010	2	1	2011	2011	0	0	0	0	0	0	0	0	0	0	0	0	0	0	1	0	0	0	0	0	1	0	0	0	1	1	0.246406571	0
BCDKKGP	1PPIs	6/4/2012	2	0	2012	2011	0	0	0	1	0	1	0	0	0	0	0	0	0	0	1	0	0	0	0	0	1	0	1	0	1	1	0.246406571	0
BCDKKJH	1PPIs	11/8/2011	2	1	2011	2011	0	0	0	1	1	1	1	0	0	0	0	1	0	1	0	0	0	1	0	0	1	0	1	1	1	1	0.246406571	0
BCDKKJJ	1PPIs	4/3/2014	2	1	2014	2011	0	0	0	1	0	1	0	0	0	0	0	0	0	0	0	0	0	0	0	0	1	0	1	0	1	1	0.246406571	0
BCDKKKP	1PPIs	29/11/2010	2	1	2011	2011	0	0	0	0	0	0	0	0	0	0	0	0	0	0	0	0	0	0	0	0	1	0	1	0	0.651162791	1	0.246406571	0
BCDKKLK	1PPIs	16/5/2012	2	1	2012	2011	0	0	0	0	0	0	0	0	0	0	0	0	0	0	0	0	0	0	0	0	1	1	0	0	1	1	0.246406571	0
BCDKKOP	1PPIs	25/5/2011	2	0	2011	2011	0	0	1	0	0	0	0	0	0	0	0	0	0	0	1	0	0	0	0	0	1	0	1	0	1	1	0.246406571	0
BCDKKPL	1PPIs	16/6/2015	2	1	2015	2011	0	0	0	0	0	0	0	0	0	0	0	0	0	0	0	0	0	0	0	0	1	0	1	0	1	1	0.246406571	0
BCDKLHL	1PPIs	4/12/2012	1	0	2013	2011	0	0	0	1	0	0	0	0	0	0	0	0	0	0	1	0	0	0	0	0	1	0	0	0	1	1	0.246406571	0
BCDKLIM	1PPIs	28/12/2010	2	0	2011	2011	0	0	0	0	0	0	0	0	0	0	0	0	0	0	1	0	0	0	0	0	1	0	1	0	1	1	0.246406571	0
BCDKLIP	1PPIs	19/10/2016	1	0	2017	2011	0	0	0	0	0	0	0	0	0	0	0	0	0	0	1	0	0	0	0	0	1	0	1	1	1	1	0.246406571	0
BCDKLLK	1PPIs	11/1/2012	2	0	2012	2011	0	0	0	0	0	1	0	0	0	0	0	0	0	0	1	0	0	0	0	0	1	0	1	0	1	1	0.246406571	0
BCDKLOQ	1PPIs	13/3/2015	2	1	2015	2011	0	0	0	0	0	0	0	0	0	0	0	0	0	0	1	0	0	0	0	0	1	0	1	0	1	1	0.246406571	0
BCDKMGH	0HRA	14/8/2014	2	1	2014	2011	0	0	0	0	0	0	0	0	0	0	0	0	0	0	0	0	0	0	0	0	1	0	1	0	1	1	2.097193703	0
BCDKMHH	1PPIs	18/6/2013	1	1	2013	2011	0	0	0	1	0	1	0	0	0	0	0	0	0	0	1	0	1	0	0	0	1	0	1	0	1	1	0.246406571	0
BCDKMHJ	1PPIs	19/9/2011	1	0	2011	2011	0	0	0	0	0	0	0	0	0	0	0	0	0	0	1	0	0	0	0	0	1	0	1	0	1	1	0.246406571	0
BCDKMIO	1PPIs	26/12/2013	2	0	2014	2011	0	0	0	1	0	1	0	0	0	0	0	0	0	0	1	0	1	0	0	0	1	0	1	0	1	1	0.246406571	0
BCDKMMI	1PPIs	24/5/2016	1	1	2016	2011	0	0	0	0	0	0	0	0	0	0	0	0	0	0	0	0	0	0	0	0	1	0	1	0	1	1	0.246406571	0
BCDKMMK	1PPIs	15/8/2011	1	1	2011	2011	0	0	0	0	0	0	0	0	0	0	0	0	0	0	1	0	0	0	0	0	1	0	0	0	1	1	0.246406571	0
BCDKMPN	1PPIs	26/10/2010	2	0	2011	2011	0	0	0	0	0	0	0	0	0	0	0	0	0	0	1	0	0	0	0	0	1	0	0	0	1	1	0.246406571	0
BCDKNGM	1PPIs	23/2/2011	1	0	2011	2011	0	0	0	0	0	0	0	0	0	0	0	0	0	0	0	0	0	0	0	0	1	0	0	0	1	1	0.246406571	0
BCDKNHQ	1PPIs	22/9/2011	2	0	2011	2011	0	0	0	0	0	1	0	0	0	0	0	0	0	0	0	0	0	0	0	0	1	0	1	0	1	1	0.246406571	0
BCDKNJL	1PPIs	6/4/2012	2	1	2012	2011	0	0	0	0	0	0	0	0	0	0	0	0	0	0	0	0	0	0	0	0	1	0	1	0	0.760869565	1	0.246406571	0
BCDKNNN	1PPIs	14/2/2012	1	1	2012	2011	0	0	0	0	0	0	0	0	0	0	0	0	0	0	0	0	0	0	0	0	1	0	1	0	1	1	2.800821355	0
BCDKOIQ	1PPIs	7/7/2012	2	0	2012	2011	0	0	0	0	0	0	0	0	0	0	0	0	0	0	0	0	0	0	0	0	1	0	0	0	1	1	0.246406571	0
BCDKONH	0HRA	10/4/2014	1	0	2014	2011	0	0	0	0	0	1	0	0	0	0	0	0	0	0	0	0	0	0	0	0	1	0	1	0	1	1	0.246406571	0
BCDKOPN	1PPIs	28/1/2011	2	0	2011	2011	0	0	0	0	0	1	0	0	0	0	0	0	0	0	0	0	0	0	0	0	1	0	0	0	1	1	0.246406571	0
BCDLGGP	1PPIs	30/9/2011	2	1	2011	2011	0	0	0	0	0	0	0	1	0	0	0	0	0	0	0	0	0	0	0	0	1	0	1	0	1	1	0.246406571	0
BCDLGIK	1PPIs	5/10/2010	2	0	2011	2011	0	0	0	0	0	0	0	0	0	0	0	0	0	0	0	0	0	0	0	0	1	0	0	0	1	1	0.246406571	0
BCDLGIQ	1PPIs	9/10/2015	1	1	2016	2011	0	0	0	1	0	0	0	0	0	0	0	0	0	0	0	0	1	0	0	0	1	0	1	0	1	1	0.246406571	0
BCDLGKJ	1PPIs	29/5/2013	1	1	2013	2011	0	0	0	1	0	1	0	0	0	0	0	0	0	1	0	0	0	1	0	0	1	0	1	0	1	1	0.246406571	0
BCDLGLK	1PPIs	25/8/2015	1	0	2015	2011	0	0	0	0	0	0	0	0	0	0	0	0	0	0	1	0	0	0	0	0	1	0	0	0	1	1	0.246406571	0
BCDLGMQ	1PPIs	7/6/2013	1	1	2013	2011	0	0	0	1	0	1	0	0	0	0	0	0	0	0	1	0	1	1	0	0	1	0	1	0	1	1	0.246406571	0
BCDLGPN	1PPIs	5/2/2014	2	1	2014	2011	0	1	0	1	0	1	0	0	0	0	0	0	0	0	1	1	0	0	0	1	1	0	1	0	1	1	0.246406571	0
BCDLHIK	1PPIs	20/12/2014	2	1	2015	2011	0	0	0	1	1	1	1	0	0	0	0	1	0	1	1	0	1	0	0	0	1	0	1	1	1	1	0.246406571	0
BCDLHMJ	1PPIs	18/4/2014	2	1	2014	2011	0	0	0	0	0	1	0	0	0	0	0	0	0	0	1	0	1	0	0	0	1	0	1	0	1	1	0.246406571	0
BCDLJGH	1PPIs	15/10/2013	1	1	2014	2011	0	0	0	1	0	1	0	0	0	0	0	0	0	1	0	0	0	1	0	0	1	0	1	0	1	1	0.246406571	0
BCDLJIN	1PPIs	15/8/2012	2	1	2012	2011	0	0	0	0	0	0	0	0	0	0	0	0	0	0	1	0	0	0	0	0	1	0	0	0	0.727272727	1	0.246406571	0
BCDLJJI	1PPIs	22/9/2017	2	1	2017	2011	0	0	0	1	1	1	0	0	0	0	0	0	0	1	1	0	1	1	0	0	1	0	1	1	1	1	0.246406571	0
BCDLJLI	1PPIs	14/3/2014	1	1	2014	2011	0	0	0	0	0	0	0	0	0	0	0	0	0	0	0	0	0	0	0	0	1	0	1	0	1	1	0.246406571	0
BCDLKLK	1PPIs	3/7/2015	2	0	2015	2011	0	0	0	0	1	1	0	0	0	0	0	0	0	0	1	0	0	0	0	0	1	0	1	1	1	1	0.246406571	0
BCDLLMQ	1PPIs	21/1/2011	2	1	2011	2011	0	0	0	0	0	1	0	0	0	0	0	0	0	0	0	0	0	0	0	0	1	0	1	0	0.498098859	0	0.246406571	0
BCDLLOP	1PPIs	25/11/2011	1	0	2012	2011	0	0	0	0	0	0	0	0	0	0	0	0	0	0	1	0	0	0	0	0	1	0	0	0	1	1	0.246406571	0
BCDLMHP	1PPIs	19/7/2013	1	0	2013	2011	0	0	0	0	0	1	0	0	0	0	0	0	0	0	1	0	0	0	0	0	1	0	1	0	1	1	0.246406571	0
BCDLMHQ	1PPIs	21/2/2012	2	0	2012	2011	0	0	0	0	0	0	0	0	0	0	0	0	0	0	0	0	0	0	0	0	1	0	1	0	1	1	0.246406571	0
BCDLMKO	1PPIs	20/1/2015	1	1	2015	2011	0	0	0	1	0	1	0	0	0	0	0	0	0	0	1	0	0	0	0	0	1	0	1	0	1	1	0.246406571	0
BCDLMNH	1PPIs	20/1/2015	2	0	2015	2011	0	0	0	0	0	1	0	0	0	0	0	0	0	0	1	0	0	0	0	0	1	0	1	0	1	1	2.95687885	1
BCDLNKK	1PPIs	7/3/2015	2	0	2015	2011	0	0	0	0	0	1	0	0	0	0	0	0	0	0	0	0	0	0	0	0	1	0	1	0	1	1	0.246406571	0
BCDLNMJ	1PPIs	4/11/2010	1	0	2011	2011	0	0	0	0	0	0	0	0	0	0	0	0	0	0	1	0	0	0	0	0	1	0	0	0	1	1	0.246406571	0
BCDLNNI	1PPIs	9/11/2010	2	1	2011	2011	0	0	0	1	0	1	0	0	0	0	0	0	0	0	0	0	1	1	0	0	1	0	1	0	1	1	0.246406571	0
BCDLNNN	1PPIs	19/7/2014	1	0	2014	2011	0	0	0	1	0	1	0	0	0	0	0	0	0	0	0	0	0	0	0	0	1	0	1	0	1	1	0.246406571	0
BCDLNPI	1PPIs	14/2/2013	2	1	2013	2011	0	0	0	1	0	1	0	0	0	0	0	1	0	0	1	0	1	0	0	0	1	0	1	0	1	1	0.246406571	0
BCDLOHI	1PPIs	9/7/2011	1	0	2011	2011	0	0	0	1	1	1	0	0	0	0	0	0	0	0	1	0	0	0	0	0	1	0	1	1	1	1	0.246406571	0
BCDLOIH	1PPIs	30/7/2012	2	0	2012	2011	0	0	0	0	0	0	0	0	0	0	0	0	0	0	0	1	0	0	0	0	1	0	0	0	1	1	0.246406571	0
BCDLOOK	1PPIs	27/12/2010	2	0	2011	2011	0	0	0	0	0	0	0	0	0	0	0	0	0	0	0	0	0	0	0	0	1	0	0	0	0.564516129	1	0.246406571	0
BCDLOPH	1PPIs	27/6/2011	2	0	2011	2011	0	0	0	0	0	0	0	0	0	0	0	0	0	0	1	0	0	0	0	0	1	0	1	0	1	1	0.246406571	0
BCDMFMO	1PPIs	19/10/2010	2	0	2011	2011	0	0	0	0	0	0	0	0	0	0	0	0	0	0	0	0	0	0	0	0	1	0	0	0	0.755555556	1	0.246406571	0
BCDMFNK	1PPIs	28/9/2011	2	0	2011	2011	0	0	0	0	0	1	0	0	0	0	0	0	0	0	0	0	0	0	0	0	1	0	1	0	1	1	1.744010951	0
BCDMGHN	1PPIs	29/5/2012	2	1	2012	2011	0	0	0	0	0	0	0	0	0	0	0	0	0	0	1	0	0	0	0	0	1	0	1	0	1	1	0.246406571	0
BCDMGIN	1PPIs	17/11/2014	2	1	2015	2011	0	0	0	0	0	1	0	0	0	0	0	0	0	0	0	0	0	0	0	0	1	0	1	0	1	1	0.246406571	0
BCDMGIQ	1PPIs	2/1/2013	2	1	2013	2011	0	0	0	0	0	1	0	0	0	0	0	0	0	0	0	0	1	0	0	0	1	0	1	0	0.724637681	1	0.246406571	0
BCDMGLJ	1PPIs	19/3/2013	2	1	2013	2011	0	0	0	0	0	0	0	0	0	0	0	0	0	0	1	1	0	0	0	0	1	0	1	0	1	1	0.246406571	0
BCDMGMM	1PPIs	21/2/2011	2	0	2011	2011	0	0	0	0	0	0	0	0	0	0	0	0	0	0	1	0	0	0	0	0	1	0	0	0	1	1	0.246406571	0
BCDMHLH	1PPIs	10/10/2015	2	1	2016	2011	0	0	0	1	0	0	0	0	0	0	0	0	0	0	0	0	0	0	0	0	1	0	1	0	1	1	0.246406571	0
BCDMHMI	1PPIs	11/12/2015	1	1	2016	2011	0	0	0	1	0	1	0	0	0	0	0	0	0	0	0	0	0	0	0	0	1	0	0	0	1	1	0.246406571	0
BCDMHOQ	1PPIs	28/2/2012	1	0	2012	2011	0	0	0	0	0	1	0	0	0	0	0	0	0	0	1	0	1	0	0	0	1	0	1	1	0.952380952	1	0.246406571	0
BCDMIGP	1PPIs	12/9/2013	2	0	2013	2011	0	0	0	0	0	1	0	0	0	0	0	0	0	0	0	0	1	0	0	0	1	0	1	1	1	1	0.246406571	0
BCDMIHH	1PPIs	11/3/2016	2	1	2016	2011	0	0	0	1	0	0	0	0	0	0	0	0	0	1	0	0	0	0	0	0	1	0	1	0	1	1	0.246406571	0
BCDMIKK	1PPIs	17/11/2010	2	1	2011	2011	0	0	0	1	0	1	0	0	0	0	0	0	0	0	1	0	0	0	0	0	1	0	1	0	1	1	0.246406571	0
BCDMIMP	1PPIs	30/7/2012	2	0	2012	2011	0	0	0	0	1	1	0	0	0	0	0	0	0	0	1	1	0	0	0	0	1	0	0	0	1	1	0.246406571	0
BCDMIOO	1PPIs	29/8/2013	2	0	2013	2011	0	0	0	0	0	0	0	0	0	0	0	0	0	0	1	0	0	0	0	0	1	0	1	0	0.663013699	1	0.246406571	0
BCDMJMP	1PPIs	24/3/2011	2	0	2011	2011	0	0	0	0	0	1	0	0	0	0	0	0	0	0	0	0	0	0	0	0	1	0	1	0	1	1	0.246406571	0
BCDMKKO	1PPIs	6/10/2011	1	0	2012	2011	0	0	0	0	0	0	0	0	0	0	0	0	0	0	0	0	0	0	0	0	1	0	0	0	1	1	0.246406571	0
BCDMKNH	1PPIs	29/3/2013	2	1	2013	2011	0	0	0	1	0	1	0	0	0	0	0	0	0	0	0	0	0	0	0	0	1	0	1	0	0.428571429	0	0.246406571	0
BCDMKOJ	1PPIs	27/1/2016	2	1	2016	2011	0	0	1	1	0	1	0	0	0	0	0	0	0	0	1	1	1	0	0	0	1	0	1	0	1	1	0.246406571	0
BCDMLGH	1PPIs	16/12/2011	1	0	2012	2011	0	0	0	0	0	0	0	0	0	0	0	0	0	0	1	0	0	0	0	0	1	0	0	0	0.466666667	0	0.246406571	0
BCDMLJI	1PPIs	12/10/2012	2	0	2013	2011	0	0	0	1	0	1	0	0	0	0	0	0	0	0	1	0	1	1	0	0	1	0	1	0	1	1	0.246406571	0
BCDMLJK	1PPIs	31/3/2014	2	1	2014	2011	0	0	0	1	0	1	0	0	0	0	0	1	0	0	0	0	0	1	0	0	1	0	1	0	1	1	0.246406571	0
BCDMLMM	1PPIs	30/12/2010	2	0	2011	2011	0	0	0	0	0	0	0	0	0	0	0	0	0	0	0	0	0	0	0	0	1	0	0	0	1	1	0.246406571	0
BCDMLNH	1PPIs	1/1/2012	2	0	2012	2011	0	0	0	0	0	0	0	0	0	0	0	0	0	0	1	0	0	0	0	0	1	0	0	0	1	1	0.246406571	0
BCDMLNJ	1PPIs	19/10/2013	2	1	2014	2011	0	0	0	1	0	1	0	0	0	0	0	0	0	0	0	0	0	0	0	0	1	0	1	0	1	1	0.246406571	0
BCDMMMQ	1PPIs	1/2/2016	2	1	2016	2011	0	0	0	1	1	1	0	0	0	0	0	0	0	1	1	0	1	0	0	0	1	0	1	1	1	1	0.246406571	0
BCDMMOL	1PPIs	20/12/2011	2	0	2012	2011	0	0	0	0	0	0	0	0	0	0	0	0	0	0	1	1	0	0	0	0	1	0	1	0	1	1	0.246406571	0
BCDMMPI	1PPIs	27/9/2012	2	1	2012	2011	0	0	0	1	0	1	0	0	0	0	0	0	0	1	1	0	1	1	0	0	1	0	1	0	0.882191781	1	0.246406571	0
BCDMNMH	1PPIs	4/4/2011	1	0	2011	2011	0	0	0	0	0	0	0	0	0	0	0	0	0	0	0	0	0	0	0	0	1	0	0	0	1	1	0.246406571	0
BCDMNMN	1PPIs	22/7/2011	2	0	2011	2011	0	0	0	0	0	0	0	0	0	0	0	0	0	0	0	0	0	0	0	0	1	0	1	0	1	1	0.246406571	0
BCDMNPI	1PPIs	5/11/2015	2	0	2016	2011	0	0	0	0	0	1	0	0	0	0	0	0	0	0	0	0	0	0	0	0	1	0	1	0	1	1	0.246406571	0
BCDMOKK	1PPIs	31/10/2016	2	0	2017	2011	0	0	0	1	1	1	0	0	0	0	0	0	0	0	0	0	0	0	0	0	1	0	1	0	1	1	0.246406571	0
BCDMOLM	1PPIs	14/1/2011	2	1	2011	2011	0	0	0	1	1	1	0	0	0	0	0	0	0	1	1	0	0	0	0	0	1	0	1	0	0.805479452	1	0.246406571	0
BCDMOOL	1PPIs	27/5/2011	2	0	2011	2011	0	0	0	0	0	0	0	0	0	0	0	0	0	0	1	0	0	0	0	0	1	0	0	0	1	1	0.246406571	0
BCDMOOM	1PPIs	27/10/2015	2	1	2016	2011	0	0	0	1	0	1	0	0	0	0	0	0	0	0	1	0	1	1	0	0	1	0	1	0	1	1	0.246406571	0
BCDNFGL	1PPIs	30/10/2012	2	0	2013	2011	0	0	0	1	1	1	0	0	0	0	0	0	0	1	1	0	1	0	0	0	1	0	1	1	0.956521739	1	0.246406571	0
BCDNFGN	1PPIs	15/9/2012	2	0	2012	2011	0	0	0	0	0	0	0	0	0	0	0	0	0	0	0	0	0	0	0	0	1	0	1	0	1	1	0.246406571	0
BCDNFHH	1PPIs	18/10/2013	2	1	2014	2011	0	0	0	1	1	1	0	0	0	0	0	0	0	0	1	0	1	0	0	0	1	0	1	0	1	1	0.246406571	0
BCDNFJH	1PPIs	17/12/2010	2	0	2011	2011	0	0	0	0	0	1	0	0	0	0	0	0	0	0	0	0	0	0	0	0	1	0	1	0	0.91025641	1	2.480492813	0
BCDNFLM	1PPIs	7/4/2017	1	0	2017	2011	0	0	0	0	0	0	0	0	0	0	0	0	0	0	0	0	0	0	0	0	1	0	1	0	1	1	0.246406571	0
BCDNFOP	0HRA	27/12/2010	1	0	2011	2011	0	0	0	0	0	0	0	0	0	0	0	0	0	0	0	0	0	0	0	0	1	0	0	0	1	1	0.246406571	0
BCDNFOQ	1PPIs	15/6/2013	2	0	2013	2011	0	0	0	0	0	0	1	0	0	0	0	0	0	0	1	0	0	0	0	0	1	0	1	0	1	1	0.246406571	0
BCDNGIO	1PPIs	9/6/2014	2	1	2014	2011	0	0	0	1	0	1	0	0	0	0	0	0	0	0	0	0	0	0	0	0	1	0	1	0	1	1	0.246406571	0
BCDNGJP	1PPIs	3/11/2012	2	0	2013	2011	0	0	0	0	0	0	0	0	0	0	0	0	0	0	0	0	0	0	0	0	1	0	1	0	1	1	0.246406571	0
BCDNGJQ	1PPIs	2/6/2012	1	0	2012	2011	0	0	0	0	0	0	0	0	0	0	0	0	0	0	1	0	0	0	0	0	1	0	1	0	1	1	0.246406571	0
BCDNGKN	1PPIs	5/7/2015	2	1	2015	2011	0	0	0	0	0	1	0	0	0	0	0	0	0	0	0	0	1	0	0	0	1	0	1	0	1	1	0.246406571	0
BCDNGLP	1PPIs	27/1/2011	2	1	2011	2011	0	0	0	1	0	1	0	0	0	0	0	0	0	0	0	0	0	0	0	0	1	0	0	0	0.333333333	0	0.246406571	0
BCDNGMJ	1PPIs	8/3/2016	1	1	2016	2011	0	0	0	0	0	1	1	0	0	0	0	0	0	0	0	0	0	0	0	0	1	0	1	0	1	1	0.246406571	0
BCDNGOO	1PPIs	28/8/2013	2	0	2013	2011	0	0	0	1	0	1	0	0	0	0	0	0	0	0	0	0	0	0	0	0	1	0	1	1	0.666666667	1	0.246406571	0
BCDNHIJ	1PPIs	4/4/2011	2	1	2011	2011	0	0	0	0	0	0	0	0	0	0	0	0	0	0	1	0	0	0	0	0	1	0	0	0	1	1	0.246406571	0
BCDNHKH	1PPIs	27/2/2012	2	0	2012	2011	0	0	0	0	0	0	0	0	0	0	0	0	0	0	0	0	0	0	0	0	1	0	1	0	0.581395349	1	0.246406571	0
BCDNHPN	1PPIs	18/11/2010	2	0	2011	2011	0	0	0	0	0	0	0	0	0	0	0	0	0	0	0	0	0	0	0	0	1	0	0	0	1	1	0.246406571	0
BCDNIGI	1PPIs	25/2/2016	1	1	2016	2011	0	0	0	0	0	0	0	0	0	0	0	0	0	0	1	0	0	0	0	0	1	0	1	0	1	1	0.246406571	0
BCDNIGL	1PPIs	18/2/2016	2	1	2016	2011	0	0	0	1	0	1	1	0	0	0	0	0	0	1	1	0	1	1	0	0	1	0	1	0	0.636363636	1	0.246406571	0
BCDNIIQ	1PPIs	15/11/2013	1	1	2014	2011	0	0	0	1	0	1	1	0	0	0	0	0	0	0	1	0	1	0	0	0	1	0	1	0	1	1	4.908966461	1
BCDNINM	1PPIs	5/3/2014	2	1	2014	2011	0	0	0	0	0	1	0	0	0	0	0	0	0	0	1	0	0	0	0	0	1	0	1	0	1	1	0.246406571	0
BCDNIPJ	1PPIs	25/6/2014	1	1	2014	2011	0	0	0	1	1	1	0	0	0	0	0	0	0	0	0	0	1	1	0	0	1	0	1	0	1	1	0.246406571	0
BCDNJMM	1PPIs	29/6/2011	2	1	2011	2011	0	0	0	0	0	0	0	0	0	0	0	0	0	0	0	0	0	0	0	0	1	0	0	0	1	1	0.246406571	0
BCDNKHO	0HRA	27/11/2013	2	0	2014	2011	0	0	0	0	0	0	0	0	0	0	0	0	0	0	0	0	0	0	0	0	0	0	1	0	1	1	1.883641342	0
BCDNKKO	1PPIs	21/9/2011	2	0	2011	2011	0	0	0	0	0	1	0	0	0	0	0	0	0	0	0	0	0	0	0	0	1	0	1	0	1	1	0.246406571	0
BCDNKPI	1PPIs	22/12/2010	1	1	2011	2011	0	0	0	0	0	0	0	0	0	0	0	0	0	0	0	0	0	0	0	0	1	0	0	0	1	1	0.246406571	0
BCDNLIN	1PPIs	27/12/2012	1	0	2013	2011	0	0	0	0	0	0	0	0	0	0	0	0	0	0	1	0	0	0	0	1	1	0	1	0	1	1	0.246406571	0
BCDNLKH	1PPIs	5/7/2013	1	1	2013	2011	0	0	0	1	0	1	1	0	0	0	0	0	0	1	0	1	1	1	0	0	1	0	1	1	1	1	0.246406571	0
BCDNLON	1PPIs	15/11/2010	1	0	2011	2011	0	0	0	0	0	1	0	0	0	0	0	0	0	0	1	0	0	0	0	0	1	0	0	0	1	1	0.246406571	0
BCDNMJI	1PPIs	15/9/2016	2	1	2016	2011	0	0	0	1	1	1	0	0	0	0	0	0	0	0	0	0	1	0	0	0	1	0	1	0	1	1	0.246406571	0
BCDNMLM	1PPIs	8/4/2011	2	0	2011	2011	0	0	0	0	0	0	0	0	0	0	0	0	0	0	0	0	0	0	0	0	1	0	1	0	1	1	3.592060233	0
BCDNNLN	1PPIs	16/10/2011	2	0	2012	2011	0	0	0	0	0	0	0	0	0	0	0	0	0	0	0	0	0	0	0	0	1	0	1	0	1	1	0.246406571	0
BCDNOHI	1PPIs	4/8/2015	1	1	2015	2011	0	0	0	1	0	1	0	0	0	0	0	0	0	0	1	0	1	0	0	0	1	0	1	0	1	1	0.246406571	0
BCDNOHP	1PPIs	27/6/2012	1	0	2012	2011	0	0	0	0	0	0	0	0	0	0	0	0	0	0	1	0	0	0	0	0	1	0	1	0	1	1	0.246406571	0
BCDNOIO	1PPIs	11/3/2011	2	1	2011	2011	0	0	0	0	0	0	0	0	0	0	0	0	0	0	1	1	0	0	0	0	1	0	0	0	1	1	0.246406571	0
BCDNOIQ	1PPIs	18/9/2011	1	1	2011	2011	0	0	0	1	0	1	0	0	0	0	0	0	0	0	0	0	1	1	0	0	1	0	1	1	0.97029703	1	0.246406571	0
BCDNOJJ	1PPIs	13/6/2011	2	0	2011	2011	0	0	0	0	0	0	0	0	0	0	0	0	0	0	0	0	0	0	0	0	1	0	0	0	1	1	0.246406571	0
BCDNOLO	1PPIs	12/3/2017	1	0	2017	2011	0	0	0	0	0	1	0	0	0	0	0	0	0	0	1	0	0	0	0	0	1	0	1	0	1	1	0.246406571	0
BCDNOMN	1PPIs	22/8/2011	1	0	2011	2011	0	0	0	0	0	0	0	0	0	0	0	0	0	0	0	0	0	0	0	0	1	0	1	0	1	1	0.246406571	0
BCDNOOL	1PPIs	4/12/2012	1	0	2013	2011	0	0	0	0	0	0	0	0	0	0	0	0	0	0	0	0	0	0	0	0	1	0	1	0	1	1	0.246406571	0
BCDNOOM	1PPIs	6/6/2011	2	1	2011	2011	0	0	0	1	1	1	0	0	0	0	0	0	0	0	0	0	0	0	0	0	1	0	1	1	1	1	2.847364819	0
BCDNOPH	1PPIs	3/3/2014	1	0	2014	2011	0	0	0	0	0	1	0	0	0	0	0	0	0	0	1	0	1	0	0	0	1	0	1	0	1	1	0.246406571	0
BCEEFGK	1PPIs	28/5/2012	2	1	2012	2011	0	0	0	0	0	0	0	0	0	0	0	0	0	0	1	0	0	0	0	0	1	0	0	0	1	1	0.62696783	1
BCEEGII	1PPIs	1/11/2013	2	1	2014	2011	0	0	0	0	0	0	0	0	0	0	0	0	0	0	1	0	0	0	0	0	1	0	1	0	1	1	0.246406571	0
BCEEGLL	1PPIs	23/8/2011	2	0	2011	2011	0	0	0	0	0	0	0	0	0	0	0	0	0	0	0	0	0	0	0	0	1	0	1	0	1	1	0.246406571	0
BCEEGMH	1PPIs	12/5/2011	2	0	2011	2011	0	0	0	0	0	1	0	0	0	0	0	0	0	0	0	0	0	0	0	0	1	0	1	0	1	1	0.246406571	0
BCEEGOM	1PPIs	3/2/2015	1	0	2015	2011	0	0	0	0	0	0	0	0	0	0	0	0	0	0	1	1	0	0	0	0	1	0	0	0	1	1	0.246406571	0
BCEEHIL	1PPIs	17/8/2013	2	0	2013	2011	0	0	0	1	0	1	0	0	0	0	0	0	0	0	1	0	1	1	0	0	1	0	1	0	0.85106383	1	0.246406571	0
BCEEHJQ	1PPIs	27/12/2011	2	0	2012	2011	0	0	0	0	0	0	0	0	0	0	0	0	0	0	1	0	0	0	0	0	1	0	0	0	1	1	0.246406571	0
BCEEHNN	1PPIs	23/12/2010	2	0	2011	2011	0	0	0	1	1	1	0	0	0	0	0	0	0	0	0	0	0	0	0	0	1	0	1	1	1	1	0.188911704	1
BCEEHOO	1PPIs	27/9/2011	2	0	2011	2011	0	0	0	0	0	0	0	0	0	1	0	0	0	0	1	0	0	0	0	0	1	0	1	0	1	1	0.246406571	0
BCEEIGO	1PPIs	13/1/2014	2	0	2014	2011	0	0	0	0	0	1	0	0	0	0	0	0	0	0	1	0	0	0	0	0	1	0	1	0	1	1	0.246406571	0
BCEEILK	1PPIs	6/9/2012	1	0	2012	2011	0	0	0	1	1	1	0	0	0	0	0	0	0	0	0	0	0	0	0	0	1	0	1	1	1	1	0.246406571	0
BCEEINM	1PPIs	19/1/2011	1	0	2011	2011	0	0	0	0	0	0	0	0	0	0	0	0	0	0	0	0	0	0	0	0	1	0	1	0	1	1	0.246406571	0
BCEEIPM	0HRA	27/11/2015	2	0	2016	2011	0	0	0	0	0	1	0	0	0	0	0	0	0	0	1	1	0	0	0	0	1	0	1	0	1	1	0.246406571	0
BCEEJGI	1PPIs	4/8/2011	2	0	2011	2011	0	0	0	0	0	1	0	1	0	0	0	0	0	0	0	0	0	0	0	0	1	0	1	0	1	1	0.246406571	0
BCEEJIM	1PPIs	25/10/2011	2	0	2012	2011	0	0	0	0	0	1	0	1	0	0	0	0	0	0	1	1	0	0	0	0	1	0	1	0	0.694444444	1	0.246406571	0
BCEEJOI	1PPIs	10/9/2012	1	0	2012	2011	0	0	0	0	0	0	0	0	0	0	0	0	0	0	1	0	0	0	0	0	1	0	0	0	0.882352941	1	0.246406571	0
BCEEKHO	1PPIs	1/8/2011	2	1	2011	2011	0	0	0	0	0	0	0	0	0	0	0	0	0	0	1	0	0	0	0	0	1	0	0	0	1	1	0.246406571	0
BCEEKPN	1PPIs	14/3/2011	2	0	2011	2011	0	0	0	0	0	0	0	1	0	0	0	0	0	0	0	1	0	0	0	0	1	0	1	0	1	1	0.246406571	0
BCEELJI	1PPIs	2/8/2013	2	1	2013	2011	0	0	0	0	0	0	0	0	0	0	0	0	0	0	0	0	0	0	0	0	1	0	1	0	1	1	0.246406571	0
BCEELNM	1PPIs	26/2/2016	2	0	2016	2011	0	0	0	0	0	1	0	0	0	0	0	0	0	0	0	1	1	0	0	0	1	0	1	0	1	1	0.246406571	0
BCEELPJ	1PPIs	13/10/2010	2	1	2011	2011	0	0	0	0	0	0	0	0	0	0	0	0	0	0	0	0	0	0	0	0	1	0	0	0	1	1	0.246406571	0
BCEEMLL	1PPIs	22/4/2014	2	0	2014	2011	0	0	0	0	0	1	0	0	0	0	0	0	0	0	1	0	0	0	0	0	1	0	1	0	1	1	0.246406571	0
BCEEMNI	1PPIs	30/1/2014	2	0	2014	2011	0	0	0	0	0	0	0	0	0	0	0	0	0	0	0	0	0	0	0	0	1	0	1	0	1	1	0.246406571	0
BCEENGM	1PPIs	4/10/2011	2	0	2012	2011	0	0	0	0	0	0	0	0	0	0	0	0	0	0	0	0	0	0	0	0	1	0	1	0	1	1	0.246406571	0
BCEENHJ	1PPIs	30/7/2014	2	1	2014	2011	0	1	0	1	1	0	1	0	0	0	0	0	1	1	0	0	0	0	0	0	1	0	1	1	1	1	0.246406571	0
BCEENIO	1PPIs	9/11/2010	2	0	2011	2011	0	0	0	1	0	1	0	0	0	0	0	0	0	0	0	0	0	0	0	0	1	0	0	0	0.64516129	1	0.246406571	0
BCEENNJ	1PPIs	27/3/2012	2	1	2012	2011	0	0	0	0	0	1	0	0	0	0	0	0	0	0	1	0	0	0	0	0	1	0	1	0	1	1	0.246406571	0
BCEFFKH	1PPIs	16/10/2013	2	1	2014	2011	0	0	0	1	0	0	0	0	0	0	0	0	0	0	1	0	0	0	0	0	1	0	1	0	1	1	0.246406571	0
BCEFFPN	1PPIs	26/8/2011	2	0	2011	2011	0	0	0	0	0	0	0	0	0	0	0	0	0	0	1	0	0	0	0	0	1	0	1	0	1	1	0.246406571	0
BCEFFPQ	1PPIs	30/12/2010	2	0	2011	2011	0	0	0	0	0	1	0	0	0	0	0	0	0	0	0	0	0	0	0	0	1	0	1	0	0.697674419	1	5.596167009	1
BCEFGIJ	1PPIs	13/9/2011	2	1	2011	2011	0	0	0	1	0	1	0	0	0	0	0	0	0	1	0	1	1	0	0	0	1	0	1	1	1	1	7.348391513	0
BCEFGLQ	1PPIs	21/2/2012	2	0	2012	2011	0	0	0	0	0	0	0	0	0	0	0	0	0	0	0	0	0	0	0	0	1	0	0	0	1	1	0.246406571	0
BCEFHGN	1PPIs	28/1/2013	1	1	2013	2011	0	0	0	0	0	0	0	0	0	0	0	0	0	0	1	1	0	0	0	0	1	0	1	0	0.5	0	0.246406571	0
BCEFHJK	1PPIs	27/10/2014	2	0	2015	2011	0	0	0	0	0	0	0	0	0	0	0	0	0	0	1	0	0	0	0	0	1	0	1	0	1	1	0.246406571	0
BCEFHLQ	1PPIs	10/1/2015	2	0	2015	2011	0	0	0	0	0	0	0	0	0	0	0	0	0	0	0	1	0	0	0	0	1	0	1	0	1	1	0.246406571	0
BCEFHPH	1PPIs	8/12/2010	2	1	2011	2011	0	0	0	0	0	0	0	0	0	0	0	0	0	0	1	0	0	0	0	0	1	0	0	0	1	1	0.246406571	0
BCEFIHM	1PPIs	28/4/2014	2	1	2014	2011	0	0	0	0	0	1	0	0	0	0	0	0	0	1	1	0	1	0	0	0	1	0	1	0	1	1	0.246406571	0
BCEFIHP	1PPIs	7/9/2011	2	1	2011	2011	0	0	0	1	0	0	0	0	0	0	0	0	0	0	1	0	0	0	0	0	1	0	1	0	1	1	0.246406571	0
BCEFILP	1PPIs	7/11/2016	2	1	2017	2011	0	0	0	1	0	0	0	0	0	0	0	0	0	0	1	1	0	0	0	0	1	0	1	0	1	1	0.246406571	0
BCEFIMO	1PPIs	23/2/2011	1	1	2011	2011	0	0	0	0	0	0	0	0	0	0	0	0	0	0	0	0	1	0	0	0	1	0	1	0	1	1	0.246406571	0
BCEFINM	1PPIs	6/9/2011	2	1	2011	2011	0	0	0	1	0	0	0	0	0	0	0	0	0	0	0	0	0	0	0	0	1	0	0	0	0.888888889	1	0.246406571	0
BCEFJIL	1PPIs	7/3/2012	2	0	2012	2011	0	0	0	1	0	0	0	0	0	0	0	0	0	0	0	0	0	0	0	1	1	0	1	0	1	1	0.246406571	0
BCEFJKI	1PPIs	29/3/2011	2	0	2011	2011	0	0	0	0	0	0	0	0	0	0	0	0	0	0	1	0	0	0	0	0	1	0	0	0	0.9375	1	0.246406571	0
BCEFJNI	1PPIs	31/8/2011	1	1	2011	2011	0	0	0	0	1	0	0	0	0	0	0	0	0	0	0	0	0	0	0	0	1	0	0	0	0.843835616	1	0.246406571	0
BCEFJPM	1PPIs	6/8/2015	2	0	2015	2011	0	0	0	1	0	1	0	0	0	0	0	0	0	0	1	0	1	1	0	0	1	0	1	0	1	1	0.246406571	0
BCEFKHI	1PPIs	17/6/2011	1	1	2011	2011	0	0	0	0	0	0	0	0	0	0	0	0	0	0	1	0	0	0	0	0	1	0	0	0	1	1	0.246406571	0
BCEFKPO	1PPIs	25/8/2015	2	1	2015	2011	0	0	0	0	0	1	0	0	0	0	0	0	0	0	1	0	1	0	0	0	1	0	1	0	0.933333333	1	0.246406571	0
BCEFLLK	1PPIs	10/3/2014	2	0	2014	2011	0	0	0	0	0	0	0	0	0	0	0	0	0	0	1	0	0	0	0	0	1	0	1	0	1	1	0.246406571	0
BCEFLMN	1PPIs	27/1/2013	1	0	2013	2011	0	0	0	0	0	0	0	0	0	0	0	0	0	0	0	0	0	0	0	0	1	0	1	1	1	1	0.246406571	0
BCEFLNL	1PPIs	7/6/2014	2	0	2014	2011	0	0	0	0	0	1	0	0	0	0	0	0	0	0	0	0	1	0	0	0	1	0	1	0	1	1	0.246406571	0
BCEFMOI	1PPIs	22/12/2010	2	0	2011	2011	0	0	0	1	0	1	0	0	0	0	0	0	0	0	0	0	1	0	0	0	1	0	1	0	1	1	0.246406571	0
BCEFNGH	1PPIs	31/3/2013	2	0	2013	2011	0	0	0	0	0	0	0	0	0	0	0	0	0	0	0	0	0	0	0	0	1	0	1	0	1	1	1.385352498	0
BCEFNGN	1PPIs	9/5/2011	2	0	2011	2011	0	0	0	0	0	0	0	0	0	0	0	0	0	0	0	0	0	0	0	0	1	0	1	0	1	1	0.246406571	0
BCEFNJI	1PPIs	17/4/2014	1	0	2014	2011	0	0	1	1	1	1	0	0	0	0	0	0	0	0	1	0	0	0	0	0	1	0	1	1	1	1	0.246406571	0
BCEFNOP	1PPIs	18/12/2013	1	0	2014	2011	0	0	0	0	0	0	0	0	0	0	0	0	0	0	1	1	0	0	0	0	1	0	1	0	1	1	0.246406571	0
BCEFOGP	1PPIs	25/3/2013	1	0	2013	2011	0	0	0	0	0	1	0	0	0	0	0	0	0	0	1	0	1	0	0	1	1	0	1	1	0.87254902	1	0.246406571	0
BCEFOHI	1PPIs	9/11/2011	2	0	2012	2011	0	0	0	0	0	0	0	0	0	0	0	0	0	0	0	0	0	0	0	0	1	0	1	0	1	1	0.246406571	0
BCEFOHN	1PPIs	24/11/2010	2	1	2011	2011	0	0	0	0	0	0	0	0	0	0	0	0	0	0	0	0	0	0	0	0	1	0	1	0	0.697478992	1	0.246406571	0
BCEFOJQ	1PPIs	22/3/2011	1	1	2011	2011	0	0	0	0	0	0	0	0	0	0	0	0	0	0	1	0	0	0	0	0	1	0	0	0	1	1	0.246406571	0
BCEFOKK	1PPIs	5/12/2015	1	0	2016	2011	0	0	0	1	0	1	0	0	0	0	0	0	0	0	1	1	1	1	0	0	1	0	1	0	1	1	0.246406571	0
BCEFOKP	1PPIs	8/12/2011	2	1	2012	2011	0	0	0	1	1	1	0	0	0	0	0	0	0	0	0	1	1	1	0	0	1	0	1	0	1	1	0.246406571	0
BCEGFPO	1PPIs	19/10/2010	1	0	2011	2011	0	0	1	0	0	1	0	0	0	0	0	0	0	0	1	0	0	0	0	0	1	0	1	0	1	1	0.246406571	0
BCEGGHN	1PPIs	26/9/2011	2	1	2011	2011	0	0	0	0	0	1	0	0	0	0	0	0	0	0	0	0	1	0	0	0	1	0	1	0	1	1	0.246406571	0
BCEGGJL	1PPIs	24/8/2016	2	0	2016	2011	0	0	0	0	0	1	0	0	0	0	0	0	0	0	1	0	0	0	0	0	1	0	1	0	1	1	0.246406571	0
BCEGGJN	1PPIs	24/8/2015	1	1	2015	2011	0	0	0	0	0	1	0	0	0	0	0	0	0	0	1	0	0	0	0	0	1	0	1	0	1	1	0.246406571	0
BCEGHJM	1PPIs	28/6/2012	2	0	2012	2011	0	0	0	0	0	0	0	0	0	0	0	0	0	0	0	0	0	0	0	0	1	0	1	0	1	1	0.246406571	0
BCEGHMJ	1PPIs	26/4/2013	1	1	2013	2011	0	0	0	0	0	0	0	0	0	0	0	0	0	0	0	0	0	0	0	0	1	0	1	0	0.222222222	0	4.950034223	1
BCEGHMP	1PPIs	15/11/2013	2	1	2014	2011	0	0	0	0	0	0	0	0	0	0	0	0	0	0	1	0	0	0	0	0	1	0	1	0	0.853658537	1	0.246406571	0
BCEGIGI	1PPIs	5/11/2010	2	0	2011	2011	0	0	0	0	0	0	0	0	0	0	0	0	0	0	1	0	0	0	0	0	1	0	0	0	1	1	0.246406571	0
BCEGIHP	1PPIs	5/1/2011	2	1	2011	2011	0	0	0	0	0	1	0	0	0	0	0	0	0	0	1	0	0	0	0	0	1	0	1	0	1	1	0.246406571	0
BCEGIIK	1PPIs	14/5/2011	2	1	2011	2011	0	0	0	1	0	0	0	0	0	0	0	0	0	1	1	0	1	0	0	0	1	1	1	0	0.731506849	1	0.246406571	0
BCEGILP	1PPIs	28/10/2014	1	1	2015	2011	0	0	0	1	0	1	0	0	0	0	0	0	0	0	1	0	0	0	0	0	1	0	1	0	1	1	0.246406571	0
BCEGIMN	1PPIs	21/4/2011	2	0	2011	2011	0	0	0	1	0	0	0	0	0	0	0	0	0	0	1	0	0	0	0	0	1	0	1	0	1	1	0.246406571	0
BCEGJHI	1PPIs	23/6/2011	1	1	2011	2011	0	0	0	0	1	0	0	0	0	0	0	1	0	1	1	0	0	1	1	0	1	0	1	1	1	1	3.315537303	1
BCEGJJJ	1PPIs	3/2/2011	1	1	2011	2011	0	0	0	1	0	0	0	0	0	0	0	0	0	0	0	0	0	0	0	0	1	0	1	0	1	1	0.246406571	0
BCEGJKH	1PPIs	13/7/2011	1	0	2011	2011	0	0	0	0	0	0	0	0	0	0	0	0	0	0	1	1	0	0	0	0	1	0	1	0	1	1	0.246406571	0
BCEGJMK	1PPIs	14/1/2011	2	0	2011	2011	0	0	0	0	0	1	0	0	0	0	0	0	0	0	0	0	0	0	0	0	1	0	1	0	1	1	0.246406571	0
BCEGJNH	1PPIs	20/2/2014	2	1	2014	2011	0	0	0	0	0	0	0	0	0	0	0	0	0	0	1	0	0	0	0	0	1	0	1	0	1	1	0.246406571	0
BCEGJPP	1PPIs	13/7/2012	2	0	2012	2011	0	0	0	0	0	0	0	0	0	0	0	0	0	0	1	0	0	0	0	0	1	0	0	0	0.564516129	1	0.246406571	0
BCEGKGK	1PPIs	12/1/2011	1	0	2011	2011	0	0	1	0	0	0	0	0	0	0	0	0	0	0	0	0	0	0	0	0	1	0	1	0	1	1	0.246406571	0
BCEGKIL	1PPIs	6/2/2015	2	0	2015	2011	0	0	0	0	1	0	0	0	0	0	0	0	0	0	1	0	0	0	0	0	1	0	1	1	1	1	0.246406571	0
BCEGKIO	1PPIs	23/4/2014	2	0	2014	2011	0	0	0	0	0	0	0	0	0	1	0	0	0	0	1	0	0	0	0	0	1	0	1	0	1	1	0.246406571	0
BCEGKJQ	1PPIs	17/9/2014	2	1	2014	2011	0	1	0	0	0	0	0	0	0	0	0	0	0	1	0	1	0	0	0	0	1	0	1	1	0.994520548	1	2.283367556	1
BCEGKNI	1PPIs	16/11/2010	2	0	2011	2011	0	0	0	0	0	0	0	0	0	0	0	0	0	0	1	0	0	0	0	0	1	0	0	0	1	1	0.246406571	0
BCEGLHP	1PPIs	26/9/2012	1	0	2012	2011	0	0	0	0	0	1	0	0	0	0	0	0	0	0	1	0	0	0	0	0	1	0	0	0	1	1	5.533196441	1
BCEGLJJ	1PPIs	22/10/2013	2	1	2014	2011	0	0	0	0	0	0	0	0	0	0	0	0	0	0	0	0	0	0	0	0	1	0	1	0	1	1	0.246406571	0
BCEGLJM	1PPIs	9/9/2015	2	1	2015	2011	0	1	0	1	0	0	0	0	0	0	0	0	0	0	0	0	0	0	0	0	1	0	1	0	1	1	0.246406571	0
BCEGLNM	1PPIs	7/3/2012	2	0	2012	2011	0	0	0	0	0	1	0	0	0	0	0	0	0	0	1	0	0	0	0	0	1	0	1	0	0.642857143	1	0.246406571	0
BCEGLOL	1PPIs	25/4/2011	2	0	2011	2011	0	0	0	1	0	1	0	0	0	0	0	0	0	0	0	0	0	0	0	0	1	0	1	0	1	1	0.246406571	0
BCEGMJJ	1PPIs	30/6/2013	2	1	2013	2011	0	0	0	1	1	1	0	0	0	0	0	0	0	0	1	0	0	0	0	0	1	0	1	0	0.553191489	1	0.246406571	0
BCEGMLL	1PPIs	10/8/2013	1	0	2013	2011	0	0	0	0	0	0	0	0	0	0	0	0	0	0	0	0	0	0	0	0	1	0	1	0	1	1	0.246406571	0
BCEGMMJ	1PPIs	14/2/2011	2	1	2011	2011	0	0	0	1	0	1	0	0	0	0	0	0	0	0	0	0	0	0	0	0	1	0	1	0	0.311688312	0	0.246406571	0
BCEGMNQ	0HRA	8/10/2013	2	1	2014	2011	0	0	0	0	0	0	0	0	0	0	0	0	0	0	0	1	0	0	0	0	1	0	1	0	1	1	0.246406571	0
BCEGMON	1PPIs	4/4/2016	2	1	2016	2011	0	0	0	1	0	1	0	0	0	0	0	0	0	0	0	0	0	0	0	0	1	0	1	0	1	1	0.246406571	0
BCEGNGL	1PPIs	29/6/2017	2	1	2017	2011	0	0	0	1	0	1	0	0	0	0	0	0	0	1	1	0	1	0	0	0	1	0	1	1	1	1	0.246406571	0
BCEGNHQ	1PPIs	23/10/2015	2	1	2016	2011	0	0	0	0	0	0	1	0	0	0	0	0	0	0	1	0	0	0	0	0	1	0	1	0	1	1	0.246406571	0
BCEGNIL	1PPIs	16/2/2012	1	1	2012	2011	0	0	0	1	0	1	0	0	0	0	0	0	0	1	0	0	1	0	0	0	1	0	1	1	1	1	0.246406571	0
BCEGNMI	1PPIs	5/4/2013	1	1	2013	2011	0	0	0	0	0	1	0	0	0	0	0	0	0	0	1	0	0	0	0	0	0	0	1	0	1	1	0.246406571	0
BCEGNPM	1PPIs	27/8/2012	1	0	2012	2011	0	0	0	0	0	0	0	0	0	0	0	0	0	0	1	0	0	0	0	0	1	0	0	0	1	1	0.246406571	0
BCEGOOP	1PPIs	1/3/2017	2	1	2017	2011	0	0	0	1	1	0	0	0	0	0	0	0	0	0	1	0	0	0	0	0	1	0	1	1	0.610687023	1	0.246406571	0
BCEHFLQ	1PPIs	23/8/2011	1	1	2011	2011	0	0	0	1	0	1	0	0	0	0	0	0	0	0	1	0	0	0	0	0	1	0	0	0	1	1	0.246406571	0
BCEHGJL	1PPIs	15/1/2011	2	1	2011	2011	0	0	0	0	0	1	0	0	0	0	0	0	0	0	0	0	1	0	0	0	1	0	1	0	1	1	0.246406571	0
BCEHGLM	1PPIs	4/2/2012	1	1	2012	2011	0	0	0	1	0	1	0	0	0	0	0	0	0	0	0	1	0	0	0	0	1	0	1	1	1	1	0.246406571	0
BCEHGNJ	1PPIs	22/4/2014	2	1	2014	2011	0	0	0	1	1	0	0	0	0	0	0	1	0	0	1	0	1	1	0	0	1	0	1	1	1	1	0.246406571	0
BCEHGNO	1PPIs	19/10/2010	1	1	2011	2011	0	0	0	0	0	0	0	0	0	0	0	0	0	0	0	0	0	0	0	0	1	0	1	0	1	1	6.554414784	0
BCEHGPJ	1PPIs	28/6/2016	2	1	2016	2011	0	0	0	1	1	1	0	0	0	0	0	0	0	0	1	0	1	0	0	0	1	0	1	0	1	1	0.246406571	0
BCEHHNP	1PPIs	8/1/2011	2	0	2011	2011	0	0	0	0	0	0	0	0	0	0	0	0	0	0	0	0	0	0	0	0	1	0	0	0	1	1	0.246406571	0
BCEHIGO	1PPIs	21/3/2011	2	0	2011	2011	0	0	0	0	0	1	0	0	0	0	0	0	0	0	1	0	0	0	0	0	1	0	1	0	1	1	0.246406571	0
BCEHIHJ	1PPIs	10/3/2012	2	0	2012	2011	0	0	0	0	0	0	0	0	0	0	0	0	0	0	0	1	0	0	0	0	1	0	0	0	1	1	0.246406571	0
BCEHIHK	1PPIs	21/9/2011	1	0	2011	2011	0	0	0	0	0	0	0	0	0	0	0	0	0	0	0	0	0	0	0	0	1	0	1	0	0.915492958	1	0.246406571	0
BCEHIJH	1PPIs	17/2/2015	1	1	2015	2011	0	0	0	0	0	0	0	0	0	0	0	0	0	1	1	0	1	0	0	0	1	0	1	0	0.64516129	1	0.246406571	0
BCEHIKN	1PPIs	8/1/2011	2	0	2011	2011	0	0	0	0	0	0	0	0	0	0	0	0	0	0	1	0	0	0	0	0	1	0	1	0	1	1	0.246406571	0
BCEHIKP	1PPIs	7/12/2011	2	1	2012	2011	0	0	0	1	0	1	0	0	0	0	0	0	0	0	0	0	1	0	0	0	1	0	1	0	1	1	0.246406571	0
BCEHINM	1PPIs	3/11/2010	2	0	2011	2011	0	0	0	1	0	1	0	0	0	0	0	0	0	0	0	0	0	0	0	0	1	0	0	0	1	1	0.246406571	0
BCEHJHJ	1PPIs	23/11/2010	2	0	2011	2011	0	0	0	0	0	0	0	0	0	0	0	0	0	0	0	0	0	0	0	0	1	0	0	0	1	1	0.246406571	0
BCEHKIL	1PPIs	20/2/2015	1	0	2015	2011	0	0	0	0	0	0	0	0	0	0	0	0	0	0	0	0	0	0	0	0	1	0	1	0	1	1	0.246406571	0
BCEHKIQ	1PPIs	29/7/2016	1	1	2016	2011	0	0	0	1	1	1	0	0	0	0	0	1	0	1	1	0	1	0	0	0	1	0	1	0	1	1	0.246406571	0
BCEHLGP	1PPIs	15/7/2014	2	1	2014	2011	0	0	0	1	1	1	0	0	0	0	0	0	0	0	0	0	1	0	0	0	1	0	1	0	1	1	0.246406571	0
BCEHLHO	0HRA	15/10/2016	2	1	2017	2011	0	0	0	1	0	0	0	0	0	0	0	0	0	0	0	0	0	1	0	1	1	0	1	0	1	1	0.246406571	0
BCEHLJO	0HRA	6/10/2016	2	1	2017	2011	0	0	0	0	0	0	0	0	0	0	0	0	0	0	0	0	0	0	0	0	1	0	1	0	1	1	0.246406571	0
BCEHLMO	1PPIs	19/11/2010	2	1	2011	2011	0	0	0	0	0	0	0	0	0	0	0	0	0	0	1	0	0	0	0	0	1	0	0	0	0.579710145	1	0.246406571	0
BCEHLOO	1PPIs	4/3/2011	1	1	2011	2011	0	0	0	0	0	1	0	0	0	0	0	0	0	0	1	0	0	0	0	0	1	0	1	0	1	1	0.246406571	0
BCEHLPN	1PPIs	28/2/2011	2	1	2011	2011	0	0	0	0	0	0	0	0	0	0	0	0	0	0	1	0	0	0	0	0	1	0	0	0	0.458715596	0	0.246406571	0
BCEHMGO	1PPIs	25/7/2011	2	0	2011	2011	0	0	0	1	0	1	0	0	0	0	0	0	0	0	1	0	0	0	0	0	1	0	1	0	1	1	0.246406571	0
BCEHMNO	1PPIs	28/10/2013	1	1	2014	2011	0	0	0	0	0	1	0	0	0	0	0	0	0	0	0	0	0	0	0	0	1	0	1	0	1	1	0.246406571	0
BCEHNIN	1PPIs	23/8/2012	2	1	2012	2011	0	0	0	1	0	1	0	0	0	0	0	0	0	0	0	0	1	1	0	0	1	0	1	0	1	1	0.246406571	0
BCEHNJJ	0HRA	8/8/2012	2	1	2012	2011	0	0	0	0	0	0	0	0	0	0	0	0	0	0	0	0	0	0	0	0	1	0	1	0	1	1	2.376454483	0
BCEHOGK	1PPIs	2/2/2011	1	1	2011	2011	0	0	0	1	1	0	1	0	0	0	0	1	0	0	0	0	0	0	0	0	1	0	1	1	1	1	0.892539357	1
BCEHOGN	1PPIs	25/11/2014	1	1	2015	2011	0	0	0	1	1	1	1	0	0	0	0	0	1	1	0	0	1	0	0	0	1	0	1	1	1	1	5.059548255	1
BCEHOIO	1PPIs	31/10/2014	1	0	2015	2011	0	0	0	0	0	1	0	0	0	0	0	0	1	1	0	1	0	0	0	0	1	0	1	0	1	1	0.246406571	0
BCEHOJP	1PPIs	30/7/2012	2	1	2012	2011	0	0	0	0	0	0	0	0	0	0	0	0	0	0	0	0	0	0	0	0	1	0	1	0	1	1	3.737166324	0
BCEHOMK	1PPIs	2/5/2011	2	1	2011	2011	0	0	0	0	0	1	0	0	0	0	0	0	0	0	1	0	0	0	0	0	1	0	1	0	0.568862275	1	4.060232717	1
BCEHONN	0HRA	15/2/2012	1	0	2012	2011	0	0	0	0	0	1	0	0	0	0	0	0	0	1	0	0	1	0	0	0	1	0	0	0	1	1	0.246406571	0
BCEHOPN	1PPIs	22/10/2010	2	0	2011	2011	0	0	0	0	0	0	0	0	0	0	0	0	0	0	0	0	0	0	0	0	1	0	0	0	1	1	0.246406571	0
BCEIFGN	1PPIs	7/12/2012	1	0	2013	2011	0	0	0	0	0	0	0	0	0	0	0	0	0	0	1	0	0	0	0	0	1	0	1	0	0.729166667	1	0.246406571	0
BCEIFHI	1PPIs	26/12/2012	2	0	2013	2011	0	0	0	0	0	0	0	0	0	0	0	0	0	0	0	0	0	0	0	0	1	0	0	0	1	1	0.246406571	0
BCEIFHJ	1PPIs	19/1/2012	1	0	2012	2011	0	0	0	0	0	0	0	0	0	0	0	0	0	0	0	0	0	0	0	0	1	0	0	0	1	1	0.246406571	0
BCEIFIO	1PPIs	11/5/2012	2	0	2012	2011	0	0	0	0	0	0	0	0	0	0	0	0	0	0	1	1	0	0	0	0	1	0	0	0	1	1	0.246406571	0
BCEIFMI	1PPIs	22/9/2011	2	1	2011	2011	0	0	0	1	1	0	0	0	0	0	0	0	0	1	1	0	1	0	0	0	1	0	1	0	1	1	0.246406571	0
BCEIFMM	1PPIs	16/11/2011	2	0	2012	2011	0	0	0	1	0	1	0	0	0	0	0	0	0	0	1	0	0	0	0	0	1	0	1	0	1	1	0.246406571	0
BCEIFMQ	1PPIs	10/5/2014	1	1	2014	2011	0	1	0	0	0	0	0	0	0	0	0	0	0	0	0	1	0	0	0	0	1	0	1	1	1	1	0.246406571	0
BCEIFPM	1PPIs	24/1/2011	2	1	2011	2011	0	0	0	0	0	0	0	0	0	0	0	0	0	0	1	0	0	0	0	0	1	0	0	0	1	1	0.246406571	0
BCEIGGN	0HRA	21/10/2012	2	1	2013	2011	0	0	0	1	1	1	0	0	0	0	0	1	0	0	1	1	0	0	0	0	1	0	1	0	1	1	0.246406571	0
BCEIGHL	1PPIs	3/9/2013	2	0	2013	2011	0	0	0	1	1	0	1	1	0	0	0	0	0	0	0	0	0	1	0	0	1	0	1	1	1	1	0.246406571	0
BCEIGIN	1PPIs	10/1/2013	1	1	2013	2011	0	0	0	0	0	0	0	0	0	0	0	0	0	0	1	0	0	0	0	0	1	0	1	0	0.630630631	1	0.246406571	0
BCEIGMM	1PPIs	24/2/2012	1	1	2012	2011	0	0	0	0	0	0	0	0	0	0	0	0	0	0	1	0	0	0	0	0	1	0	1	0	0.657894737	1	0.246406571	0
BCEIGNO	1PPIs	11/1/2014	1	1	2014	2011	0	0	0	0	0	0	0	0	0	0	0	0	0	0	1	0	0	0	0	0	1	0	1	0	1	1	0.246406571	0
BCEIHGP	1PPIs	3/5/2011	2	1	2011	2011	0	0	0	1	0	1	0	0	0	0	0	0	0	0	0	0	1	0	0	0	1	0	1	0	1	1	0.246406571	0
BCEIHHP	1PPIs	16/1/2013	2	1	2013	2011	0	0	0	1	0	1	0	0	0	0	0	0	0	0	1	1	1	0	0	0	1	0	1	0	1	1	0.246406571	0
BCEIHIN	1PPIs	25/10/2010	2	0	2011	2011	0	0	0	0	0	0	0	0	0	0	0	0	0	0	0	0	0	0	0	0	1	0	0	0	1	1	0.246406571	0
BCEIHJM	1PPIs	9/12/2011	2	0	2012	2011	0	0	0	0	0	0	0	0	0	0	0	0	0	0	1	0	0	0	0	0	1	0	1	0	0.603448276	1	0.246406571	0
BCEIHNP	1PPIs	12/10/2015	2	1	2016	2011	0	0	0	1	1	1	0	0	0	0	0	0	0	0	1	0	1	0	0	0	1	0	1	0	1	1	0.246406571	0
BCEIHOJ	1PPIs	26/1/2011	2	0	2011	2011	0	0	0	0	0	0	0	0	0	0	0	0	0	0	0	0	0	0	0	0	1	0	0	0	1	1	0.246406571	0
BCEIHPQ	1PPIs	12/1/2011	2	1	2011	2011	0	0	0	0	0	0	0	0	0	0	0	0	0	0	0	0	0	0	0	0	1	0	0	0	0.327272727	0	0.246406571	0
BCEIIHM	1PPIs	18/1/2011	2	0	2011	2011	0	0	0	0	0	1	0	0	0	0	0	0	0	0	1	0	0	0	0	0	1	0	1	0	1	1	0.246406571	0
BCEIIIL	1PPIs	24/5/2011	2	0	2011	2011	0	0	0	0	0	0	0	0	0	0	0	0	0	0	1	0	0	0	0	0	1	0	1	0	1	1	0.246406571	0
BCEIIIQ	1PPIs	15/6/2011	2	0	2011	2011	0	0	0	0	0	0	0	0	0	0	0	0	0	0	1	0	0	0	0	0	1	0	1	0	0.526315789	1	0.246406571	0
BCEIIKN	1PPIs	22/6/2011	1	1	2011	2011	0	0	0	0	0	0	0	0	0	0	0	0	0	0	0	0	0	0	0	0	1	0	0	0	1	1	0.246406571	0
BCEIJLK	1PPIs	3/8/2015	1	1	2015	2011	0	0	0	1	0	0	0	0	0	0	0	0	0	0	0	0	0	0	0	0	1	0	1	0	1	1	0.246406571	0
BCEIJLO	1PPIs	16/4/2015	2	1	2015	2011	0	0	0	1	1	1	0	0	0	0	0	0	0	0	1	0	1	1	0	0	1	0	1	1	1	1	0.246406571	0
BCEIKJK	1PPIs	3/12/2010	2	1	2011	2011	0	0	0	0	0	0	0	0	0	0	0	0	0	0	0	1	0	0	0	0	1	0	0	0	1	1	0.246406571	0
BCEIKNO	1PPIs	17/4/2015	1	1	2015	2011	0	0	0	0	0	0	0	0	0	0	0	0	0	0	1	0	0	0	0	0	1	0	1	0	1	1	0.246406571	0
BCEIKPK	1PPIs	2/9/2015	2	0	2015	2011	0	0	0	1	0	1	0	0	0	0	0	0	0	0	1	1	0	0	0	0	1	0	1	0	1	1	0.246406571	0
BCEIKPN	1PPIs	14/12/2010	2	0	2011	2011	0	0	0	0	0	0	0	0	0	0	0	0	0	0	0	0	0	0	0	0	1	0	0	0	1	1	0.246406571	0
BCEILGN	0HRA	17/4/2017	2	0	2017	2011	0	0	0	0	0	0	0	0	0	0	0	0	0	0	0	1	0	0	0	0	1	0	1	0	1	1	0.246406571	0
BCEILIO	1PPIs	7/11/2011	1	1	2012	2011	0	0	0	0	0	0	0	0	0	0	0	0	0	0	0	1	0	0	0	0	1	0	1	0	1	1	0.246406571	0
BCEILJJ	1PPIs	12/4/2011	2	0	2011	2011	0	0	0	1	0	1	0	0	0	0	0	0	0	0	0	0	0	0	0	0	1	0	1	0	1	1	0.246406571	0
BCEILJQ	1PPIs	22/8/2013	1	1	2013	2011	0	0	0	0	0	0	0	0	0	0	0	0	0	0	0	0	0	0	0	0	1	0	1	0	0.5	0	0.246406571	0
BCEILPN	1PPIs	24/12/2013	1	0	2014	2011	0	0	0	1	0	0	0	0	0	0	0	0	0	0	0	1	0	0	0	0	1	0	1	0	0.545454545	1	0.246406571	0
BCEIMGI	1PPIs	14/11/2013	2	1	2014	2011	0	0	0	1	1	1	0	1	0	0	0	0	0	0	1	1	1	0	0	0	1	0	1	1	0.991780822	1	0.246406571	0
BCEIMIH	1PPIs	1/10/2010	1	0	2011	2011	0	0	0	0	0	0	0	0	0	0	0	0	0	0	0	0	0	0	0	0	1	0	0	0	1	1	0.246406571	0
BCEIMIN	1PPIs	21/7/2011	2	1	2011	2011	0	0	0	0	1	1	0	0	0	0	0	0	0	0	0	0	1	0	0	0	1	0	1	0	1	1	0.246406571	0
BCEIMJL	1PPIs	12/3/2012	2	0	2012	2011	0	0	0	1	1	1	0	0	0	0	0	0	0	0	1	0	1	1	0	0	1	0	1	0	1	1	0.246406571	0
BCEIMMH	1PPIs	2/6/2011	2	1	2011	2011	0	0	0	0	0	0	0	0	0	0	0	0	0	0	0	0	0	0	0	0	1	0	1	0	1	1	0.246406571	0
BCEIMMM	1PPIs	10/1/2011	2	0	2011	2011	0	0	0	0	0	0	0	0	0	0	0	0	0	0	0	0	0	0	0	0	1	0	0	0	1	1	0.246406571	0
BCEIMNH	1PPIs	7/4/2016	2	1	2016	2011	0	0	0	1	1	1	1	0	0	0	0	0	0	0	1	0	1	0	0	0	1	0	1	1	1	1	0.246406571	0
BCEIMPQ	1PPIs	13/12/2013	2	0	2014	2011	0	0	0	1	1	1	0	0	0	0	0	0	0	0	0	0	1	0	0	0	1	0	1	1	1	1	0.246406571	0
BCEINGP	1PPIs	12/2/2017	2	0	2017	2011	0	0	0	1	0	1	0	0	0	0	0	0	0	0	1	1	1	1	0	0	1	0	1	0	1	1	0.246406571	0
BCEINJM	1PPIs	2/6/2011	2	1	2011	2011	0	0	0	1	1	1	0	0	0	0	0	1	0	1	0	0	0	0	0	0	1	0	1	1	0.971428571	1	3.838466804	0
BCEINJP	1PPIs	14/10/2016	2	1	2017	2011	0	0	0	0	0	0	0	0	0	0	0	0	0	0	0	0	0	0	0	0	1	0	1	0	1	1	0.246406571	0
BCEINLH	1PPIs	22/1/2013	2	0	2013	2011	0	0	0	0	0	0	0	0	0	0	0	0	0	0	1	0	0	0	0	0	1	0	1	0	1	1	0.246406571	0
BCEINLN	1PPIs	28/7/2011	2	0	2011	2011	0	0	0	0	0	0	0	0	0	0	0	0	0	0	0	0	0	0	0	0	1	0	0	0	1	1	0.246406571	0
BCEINMO	1PPIs	18/6/2016	2	0	2016	2011	0	0	0	1	0	1	0	0	0	0	0	0	0	0	1	0	1	0	0	0	1	0	1	0	0.37037037	0	0.246406571	0
BCEIOHJ	1PPIs	6/10/2013	1	0	2014	2011	0	0	0	1	0	1	0	0	0	0	0	0	0	1	0	0	1	0	0	0	1	0	1	0	0.882352941	1	5.059548255	1
BCEIOMQ	1PPIs	8/7/2014	2	0	2014	2011	0	0	1	0	1	1	0	0	0	0	0	0	0	1	1	0	1	0	0	0	1	0	1	0	1	1	0.246406571	0
BCEJFGK	1PPIs	31/1/2016	2	1	2016	2011	0	0	0	0	0	0	0	0	0	0	0	0	0	0	1	0	0	0	0	0	1	0	1	0	0.727272727	1	0.246406571	0
BCEJFIP	1PPIs	30/6/2016	1	0	2016	2011	0	0	0	0	0	0	0	0	0	0	0	0	0	0	1	0	0	0	0	1	1	0	1	0	1	1	0.246406571	0
BCEJFKH	0HRA	15/6/2013	2	1	2013	2011	0	0	0	0	0	0	0	0	0	0	0	0	0	0	0	1	0	0	0	0	1	0	1	0	1	1	0.246406571	0
BCEJFML	1PPIs	12/2/2016	2	0	2016	2011	0	0	0	0	0	0	0	0	0	0	0	0	0	0	1	0	0	0	0	0	1	0	1	0	1	1	0.246406571	0
BCEJGIK	1PPIs	9/5/2011	2	0	2011	2011	0	0	0	1	0	1	0	0	0	0	0	0	0	0	0	0	0	0	0	0	1	0	1	0	1	1	1.921971253	1
BCEJGJJ	1PPIs	27/6/2012	1	0	2012	2011	0	0	0	0	0	0	0	0	0	0	0	0	0	0	1	0	0	0	0	0	1	0	0	0	1	1	0.246406571	0
BCEJGKJ	1PPIs	29/12/2010	2	0	2011	2011	0	0	0	0	0	0	0	0	0	0	0	0	0	0	0	0	0	0	0	0	1	0	1	0	1	1	0.246406571	0
BCEJGKO	1PPIs	10/10/2013	2	0	2014	2011	0	0	0	1	1	1	1	0	0	0	0	0	1	1	1	0	1	1	0	0	1	0	1	1	1	1	4.013689254	1
BCEJGMP	1PPIs	11/6/2013	2	0	2013	2011	0	0	0	0	1	1	0	1	0	0	0	0	0	0	1	0	1	0	0	0	1	0	1	1	1	1	0.246406571	0
BCEJHHH	1PPIs	9/8/2011	2	0	2011	2011	0	0	0	0	0	0	0	0	0	0	0	0	0	0	0	0	0	0	0	0	1	0	1	0	1	1	0.246406571	0
BCEJHPL	1PPIs	28/2/2012	2	1	2012	2011	0	0	0	0	0	0	0	0	0	0	0	0	0	0	1	0	0	0	0	0	1	0	1	0	1	1	0.246406571	0
BCEJIGK	1PPIs	17/11/2010	1	0	2011	2011	0	0	0	1	1	0	1	0	0	0	0	0	0	0	1	0	0	0	0	0	1	0	1	0	1	1	2.266940452	1
BCEJIJI	1PPIs	15/6/2012	1	1	2012	2011	0	0	0	0	0	0	1	0	0	0	0	0	0	1	1	0	0	0	0	0	1	0	1	0	1	1	3.835728953	1
BCEJINK	1PPIs	29/7/2012	2	0	2012	2011	0	0	0	1	0	1	0	0	0	0	0	0	0	0	1	0	0	0	0	0	1	0	1	0	1	1	0.246406571	0
BCEJINN	1PPIs	19/1/2016	1	1	2016	2011	0	0	0	0	0	1	0	0	0	0	0	0	0	0	1	0	1	0	0	0	1	0	1	0	1	1	0.246406571	0
BCEJJKM	1PPIs	18/1/2013	2	0	2013	2011	0	0	0	1	0	1	0	0	0	0	0	0	0	0	0	0	0	0	0	0	1	0	1	1	1	1	0.246406571	0
BCEJKGP	1PPIs	20/8/2011	2	0	2011	2011	0	0	0	0	0	0	0	0	0	0	0	0	0	0	1	1	0	0	0	0	1	0	1	0	1	1	0.246406571	0
BCEJKHN	1PPIs	29/11/2010	2	1	2011	2011	0	0	0	0	0	0	0	0	0	0	0	0	0	0	1	0	0	0	0	0	1	0	0	0	1	1	0.246406571	0
BCEJKJM	1PPIs	20/9/2011	2	1	2011	2011	0	0	0	1	0	1	0	0	0	0	0	0	0	0	0	0	0	0	0	0	1	0	1	0	1	1	2.965092402	1
BCEJLHK	1PPIs	16/7/2012	2	1	2012	2011	0	0	0	1	1	0	0	0	0	0	0	0	0	1	0	0	0	0	0	0	1	0	1	1	1	1	0.246406571	0
BCEJLHP	1PPIs	1/8/2016	1	0	2016	2011	0	0	0	0	1	0	0	0	0	0	0	0	0	0	1	0	1	0	0	0	1	0	1	1	0.862068966	1	0.246406571	0
BCEJLIK	1PPIs	21/5/2014	1	1	2014	2011	0	0	0	0	0	1	0	0	0	0	0	0	0	0	0	0	0	0	0	0	1	0	1	0	1	1	0.246406571	0
BCEJLMJ	1PPIs	18/9/2011	2	1	2011	2011	0	0	0	0	0	0	0	0	0	0	0	0	0	0	1	0	0	0	0	0	1	0	0	0	0.882352941	1	0.246406571	0
BCEJLNI	1PPIs	16/11/2010	2	0	2011	2011	0	0	0	1	1	1	0	0	0	0	0	0	0	0	1	0	0	0	0	0	1	0	0	0	1	1	0.246406571	0
BCEJLOP	1PPIs	1/11/2012	2	0	2013	2011	0	0	0	0	0	0	0	0	0	0	0	0	0	0	1	0	0	0	0	0	1	0	1	0	1	1	0.246406571	0
BCEJMGK	1PPIs	15/8/2012	2	0	2012	2011	0	0	0	0	0	0	0	0	0	0	0	0	0	0	1	0	0	0	0	0	1	0	0	0	1	1	0.246406571	0
BCEJMIL	1PPIs	1/4/2013	2	1	2013	2011	0	0	0	0	0	0	0	0	0	0	0	1	0	0	1	0	0	0	0	0	1	0	1	1	0.4	0	6.584531143	0
BCEJMOK	1PPIs	29/12/2010	1	1	2011	2011	0	0	0	0	0	0	0	0	0	0	0	0	0	0	1	0	0	0	0	0	1	0	0	0	1	1	0.246406571	0
BCEJNHK	1PPIs	11/1/2013	2	1	2013	2011	0	0	0	1	0	1	0	0	0	0	0	0	0	0	1	0	1	0	0	0	1	0	1	0	0.904458599	1	0.246406571	0
BCEJNOM	1PPIs	18/4/2013	2	0	2013	2011	0	0	0	0	0	0	0	0	0	0	0	0	0	0	1	0	0	0	0	0	1	0	1	0	1	1	0.246406571	0
BCEJOGH	1PPIs	31/12/2010	1	0	2011	2011	0	0	0	1	1	1	0	0	0	0	0	0	0	0	1	0	0	1	0	0	1	0	1	0	1	1	0.246406571	0
BCEJOGL	1PPIs	17/2/2014	2	1	2014	2011	0	0	0	0	0	1	0	0	0	0	0	0	0	0	1	0	0	0	0	0	1	0	1	0	1	1	0.246406571	0
BCEJOHK	1PPIs	10/8/2011	1	0	2011	2011	0	0	0	0	0	1	0	0	0	0	0	0	0	0	0	0	1	0	0	0	1	0	1	0	0.689655172	1	0.246406571	0
BCEJOIM	1PPIs	15/3/2011	2	0	2011	2011	0	0	0	0	0	1	0	0	0	0	0	0	0	0	0	0	0	0	0	0	1	0	1	0	1	1	0.246406571	0
BCEJOIO	1PPIs	9/2/2012	2	1	2012	2011	0	0	0	0	0	1	0	0	0	0	0	0	1	1	1	0	0	0	0	0	1	0	1	0	1	1	1.631759069	1
BCEKFJM	1PPIs	25/2/2016	2	1	2016	2011	0	0	0	1	1	1	0	0	0	0	0	0	0	0	0	0	1	1	0	0	1	0	1	0	1	1	0.246406571	0
BCEKFKO	1PPIs	25/9/2016	2	1	2016	2011	0	0	0	1	1	1	0	0	0	0	0	1	0	0	0	0	1	0	0	0	1	0	1	0	1	1	0.246406571	0
BCEKFNM	1PPIs	16/2/2011	2	1	2011	2011	0	0	0	0	0	1	0	0	0	0	0	0	0	0	0	0	0	0	0	0	1	0	1	0	1	1	0.246406571	0
BCEKFNN	1PPIs	22/8/2014	1	1	2014	2011	0	0	0	0	1	0	0	0	0	0	0	0	0	0	1	0	0	0	0	0	1	0	1	0	0.818181818	1	5.232032854	1
BCEKGJK	1PPIs	9/10/2012	2	1	2013	2011	0	0	0	0	0	0	0	0	0	0	0	0	0	0	0	1	0	0	0	0	1	0	1	0	1	1	0.246406571	0
BCEKGJP	0HRA	19/5/2015	1	1	2015	2011	0	0	0	0	1	1	0	0	0	0	0	0	0	0	0	0	1	0	0	0	1	0	1	1	1	1	4.388774812	0
BCEKHKL	1PPIs	24/10/2013	1	1	2014	2011	0	0	0	0	0	1	0	0	0	0	0	0	0	1	1	0	1	0	0	0	1	0	1	1	1	1	0.246406571	0
BCEKHLP	1PPIs	23/1/2014	2	1	2014	2011	0	0	0	0	0	0	0	0	0	0	0	0	0	0	1	0	0	0	0	0	1	0	1	0	1	1	0.246406571	0
BCEKHNI	1PPIs	24/7/2013	2	1	2013	2011	0	0	0	0	0	0	0	0	0	0	0	0	0	0	0	0	0	0	0	0	1	0	1	0	1	1	0.246406571	0
BCEKIIQ	1PPIs	16/6/2015	2	0	2015	2011	0	0	0	0	0	0	0	1	0	0	0	0	0	0	1	1	1	0	0	0	1	0	1	0	0.956521739	1	0.246406571	0
BCEKILK	1PPIs	31/1/2012	1	1	2012	2011	0	0	0	1	1	0	0	0	0	0	0	0	0	1	1	0	1	0	0	0	1	0	1	1	1	1	6.310746064	0
BCEKIMQ	1PPIs	8/9/2011	2	1	2011	2011	0	0	0	1	0	1	0	0	0	0	0	0	0	0	1	0	1	0	0	0	1	0	1	0	1	1	3.249828884	1
BCEKIOH	1PPIs	16/5/2012	2	1	2012	2011	0	0	0	1	0	1	0	0	0	0	0	0	0	0	0	0	1	0	0	0	1	0	1	0	1	1	0.246406571	0
BCEKJHI	0HRA	31/1/2017	2	1	2017	2011	0	0	0	0	0	0	0	0	0	0	0	0	0	0	0	0	1	0	0	0	1	0	1	0	1	1	0.246406571	0
BCEKJMM	1PPIs	13/3/2015	2	1	2015	2011	0	0	0	1	1	1	1	0	0	0	0	1	0	0	1	0	1	1	0	0	1	0	1	1	1	1	0.246406571	0
BCEKJOK	1PPIs	21/8/2013	1	1	2013	2011	0	0	0	1	0	0	0	0	0	0	0	0	0	0	0	0	0	0	0	0	1	0	1	0	1	1	0.246406571	0
BCEKJPJ	1PPIs	25/11/2013	2	0	2014	2011	0	0	0	0	0	0	0	0	0	0	0	0	0	0	0	1	0	0	0	0	1	0	1	0	1	1	0.246406571	0
BCEKKII	1PPIs	12/10/2010	2	0	2011	2011	0	0	0	0	0	0	0	0	0	0	0	0	0	0	1	0	0	0	0	0	1	0	0	0	1	1	0.246406571	0
BCEKKIO	1PPIs	15/2/2017	2	0	2017	2011	0	0	0	0	0	0	0	0	0	0	0	0	0	0	1	0	0	0	0	0	1	0	1	0	0.727272727	1	0.246406571	0
BCEKKJM	1PPIs	25/2/2014	2	0	2014	2011	0	0	0	0	0	0	0	0	0	0	0	0	0	0	1	0	0	0	0	0	1	0	1	0	1	1	0.246406571	0
BCEKLHP	1PPIs	26/12/2012	2	1	2013	2011	0	0	0	1	1	1	0	0	0	0	0	0	0	1	1	1	0	0	0	0	1	0	1	1	1	1	0.246406571	0
BCEKLLM	1PPIs	24/9/2015	1	1	2015	2011	0	0	0	1	0	1	0	0	0	0	0	0	0	0	1	0	0	0	0	0	1	0	1	0	1	1	0.246406571	0
BCEKLLN	1PPIs	14/1/2015	2	1	2015	2011	0	0	0	1	0	1	0	0	0	0	0	0	0	0	1	0	1	1	0	0	1	0	1	0	1	1	0.246406571	0
BCEKLLO	1PPIs	18/3/2011	2	0	2011	2011	0	0	0	0	0	0	0	0	0	0	0	0	0	0	0	0	0	0	0	0	1	0	1	0	1	1	0.246406571	0
BCEKLNK	1PPIs	21/2/2013	2	1	2013	2011	0	0	0	0	0	0	0	0	0	0	0	0	0	0	0	0	0	0	0	0	1	0	1	0	1	1	0.246406571	0
BCEKLNL	1PPIs	28/10/2015	1	1	2016	2011	0	0	0	1	0	1	0	0	0	0	0	0	0	0	1	0	1	0	0	0	1	0	1	0	1	1	0.246406571	0
BCEKMHK	1PPIs	12/1/2012	1	1	2012	2011	0	0	0	1	0	0	0	0	0	0	0	0	0	1	0	0	0	0	0	0	1	0	0	0	0.939726027	1	0.246406571	0
BCEKMKI	1PPIs	25/4/2011	2	0	2011	2011	0	0	0	0	0	1	0	0	0	0	0	0	0	0	0	0	0	0	0	0	1	0	1	0	0.925925926	1	0.246406571	0
BCEKNHI	1PPIs	20/5/2014	2	1	2014	2011	0	0	0	0	0	0	0	0	0	0	0	0	0	0	1	0	0	0	0	0	1	0	0	0	1	1	0.246406571	0
BCEKNII	1PPIs	1/9/2015	2	1	2015	2011	0	0	0	1	0	1	0	0	0	0	0	0	0	0	0	0	1	0	0	0	1	0	1	0	1	1	0.246406571	0
BCEKNKQ	1PPIs	8/6/2015	2	1	2015	2011	0	0	0	1	0	0	0	0	0	0	0	0	0	1	1	0	0	1	0	0	1	0	1	0	1	1	0.246406571	0
BCEKOHI	1PPIs	29/1/2013	2	1	2013	2011	0	0	0	1	1	1	1	0	0	0	0	0	0	0	0	0	1	1	0	0	1	0	1	1	1	1	0.246406571	0
BCEKOHJ	1PPIs	9/2/2014	2	1	2014	2011	0	0	0	0	0	1	0	0	0	0	0	0	0	0	1	0	0	0	0	0	1	0	1	1	0.822580645	1	3.452429843	1
BCELFHN	1PPIs	29/10/2013	2	0	2014	2011	0	0	0	0	0	0	0	0	0	0	0	0	0	0	1	0	0	0	0	0	1	0	1	0	0.637681159	1	0.246406571	0
BCELFLI	1PPIs	14/10/2011	2	1	2012	2011	0	0	0	0	0	0	0	0	0	0	0	0	0	0	0	0	0	0	0	0	1	0	1	0	1	1	0.246406571	0
BCELFPK	1PPIs	1/3/2013	2	1	2013	2011	0	0	0	1	0	0	0	0	0	0	0	0	0	0	0	0	0	0	0	0	1	0	1	0	1	1	0.246406571	0
BCELGLP	1PPIs	25/4/2012	2	1	2012	2011	0	0	0	1	0	1	0	0	0	0	0	0	0	0	0	0	1	0	0	0	1	0	1	0	0.479452055	0	0.246406571	0
BCELGPO	1PPIs	27/3/2011	2	1	2011	2011	0	0	0	1	0	0	0	0	0	0	0	0	0	0	1	0	0	0	0	0	1	0	1	0	1	1	8.824093087	0
BCELIOI	1PPIs	27/6/2012	1	0	2012	2011	0	0	0	1	1	1	0	0	0	0	0	0	0	0	1	0	0	0	0	0	1	0	0	0	1	1	0.246406571	0
BCELJJQ	1PPIs	23/4/2013	2	1	2013	2011	0	0	0	1	1	1	0	0	0	0	0	0	0	0	0	0	1	0	0	0	1	0	1	0	1	1	0.246406571	0
BCELJMO	1PPIs	9/2/2016	2	1	2016	2011	0	0	0	1	0	1	0	0	0	0	0	0	0	0	1	0	0	1	0	0	1	0	1	0	0.975609756	1	0.246406571	0
BCELJOL	1PPIs	30/12/2010	1	0	2011	2011	0	0	0	0	0	1	0	0	0	0	0	0	0	0	0	0	0	0	0	0	1	0	0	0	0.526315789	1	0.246406571	0
BCELKGH	1PPIs	18/9/2014	1	1	2014	2011	0	0	0	0	0	0	0	0	0	0	0	0	0	0	1	0	0	0	0	0	1	0	1	0	1	1	0.246406571	0
BCELKJK	1PPIs	3/3/2014	2	1	2014	2011	0	0	0	0	0	0	0	0	0	0	0	0	0	0	1	0	0	0	0	0	1	0	1	0	1	1	0.246406571	0
BCELKLM	1PPIs	31/3/2014	2	0	2014	2011	0	0	0	0	0	0	0	0	0	0	0	0	0	0	0	0	0	0	0	0	1	0	1	0	0.560747664	1	0.246406571	0
BCELKLP	1PPIs	26/9/2011	2	0	2011	2011	0	0	0	0	0	1	0	0	0	0	0	0	0	0	0	0	0	0	0	0	1	0	1	0	1	1	0.246406571	0
BCELKNN	1PPIs	12/8/2012	2	0	2012	2011	0	0	0	0	0	0	0	0	0	0	0	0	0	0	0	0	0	0	0	0	1	0	0	0	0.923076923	1	0.246406571	0
BCELKNP	1PPIs	2/9/2013	2	1	2013	2011	0	0	0	0	0	0	0	0	0	0	0	0	0	0	1	0	0	0	0	0	1	0	1	0	1	1	0.246406571	0
BCELKPP	1PPIs	7/8/2015	2	0	2015	2011	0	0	0	0	0	1	0	0	0	0	0	0	0	0	0	0	0	0	0	0	1	0	1	0	1	1	0.246406571	0
BCELLGH	1PPIs	28/11/2011	2	0	2012	2011	0	0	0	0	0	0	0	0	0	0	0	0	0	0	1	0	0	0	0	0	1	0	0	0	0.882352941	1	0.246406571	0
BCELLIQ	1PPIs	8/8/2015	2	0	2015	2011	0	0	0	0	1	1	0	0	0	0	0	0	0	0	1	0	1	0	0	0	1	0	1	0	1	1	0.246406571	0
BCELLKI	1PPIs	1/10/2010	2	0	2011	2011	0	0	0	0	0	0	0	0	0	0	0	0	0	0	1	0	0	0	0	0	1	0	0	0	1	1	0.246406571	0
BCELLKK	1PPIs	28/12/2011	2	0	2012	2011	0	0	0	0	0	0	0	0	0	0	0	0	0	0	1	0	0	0	0	0	1	0	0	0	0.591836735	1	0.246406571	0
BCELLKP	1PPIs	24/11/2011	2	0	2012	2011	0	0	0	0	0	0	0	0	0	0	0	0	0	0	1	0	0	0	0	0	1	0	0	0	1	1	0.246406571	0
BCELLNM	1PPIs	6/9/2012	2	1	2012	2011	0	0	0	1	0	1	0	0	0	0	0	0	0	0	0	0	1	0	0	0	1	0	1	0	1	1	0.246406571	0
BCELLPJ	1PPIs	9/12/2011	2	0	2012	2011	0	0	0	0	0	0	0	0	0	0	0	0	0	0	0	0	0	0	0	0	1	0	1	0	0.543478261	1	0.246406571	0
BCELMGK	1PPIs	30/10/2012	2	1	2013	2011	0	1	0	0	0	0	0	0	0	0	0	0	0	0	0	0	0	0	0	0	1	0	1	0	1	1	0.657084189	0
BCELMHH	1PPIs	17/7/2014	2	1	2014	2011	0	0	0	0	0	1	0	0	0	0	0	0	0	0	1	0	0	0	0	0	1	0	1	0	0.427672956	0	0.246406571	0
BCELMLL	1PPIs	7/2/2012	1	1	2012	2011	0	0	0	0	0	0	0	0	0	0	0	0	0	0	0	0	0	0	0	0	1	0	1	0	0.887096774	1	0.246406571	0
BCELNGQ	1PPIs	30/8/2011	2	0	2011	2011	0	0	0	0	1	0	0	0	0	0	0	0	0	0	1	0	0	0	0	0	1	0	1	0	1	1	0.246406571	0
BCELNJI	1PPIs	25/8/2014	1	1	2014	2011	0	0	0	0	0	0	0	0	0	0	0	0	0	0	1	0	0	0	0	0	1	0	1	0	1	1	0.246406571	0
BCELNJL	1PPIs	5/11/2013	2	0	2014	2011	0	0	0	0	0	0	0	0	0	0	0	0	0	0	0	0	0	0	0	0	1	0	1	0	1	1	0.246406571	0
BCELNKK	1PPIs	9/6/2015	1	0	2015	2011	0	0	0	0	0	0	0	0	0	0	0	0	0	0	0	0	0	0	0	0	1	0	1	0	1	1	0.246406571	0
BCELNMN	1PPIs	14/6/2011	1	1	2011	2011	0	0	0	0	0	1	0	0	0	0	0	0	0	0	1	0	0	0	0	0	1	0	1	0	1	1	0.246406571	0
BCELNNQ	1PPIs	1/7/2012	2	1	2012	2011	0	0	0	1	0	0	0	0	0	0	0	0	0	0	0	0	1	0	0	0	1	0	1	0	1	1	5.232032854	1
BCELNPL	1PPIs	1/4/2011	2	1	2011	2011	0	0	0	0	0	0	0	0	0	0	0	0	0	0	1	0	0	0	0	0	1	0	0	0	1	1	0.246406571	0
BCELOIH	1PPIs	6/8/2013	2	0	2013	2011	0	0	0	1	1	1	0	0	0	0	0	0	0	0	1	0	0	0	0	0	1	0	1	1	1	1	0.246406571	0
BCELOIQ	1PPIs	8/5/2013	2	0	2013	2011	0	0	0	0	0	0	0	0	0	0	0	0	0	0	1	0	0	0	0	0	1	0	1	0	1	1	0.246406571	0
BCELOJL	1PPIs	18/3/2013	2	1	2013	2011	0	0	0	0	0	1	0	0	0	0	0	0	0	0	0	0	0	0	0	0	1	0	1	0	1	1	0.246406571	0
BCELOMI	1PPIs	23/6/2011	1	1	2011	2011	0	0	0	0	0	0	0	0	0	0	0	0	0	0	0	0	0	0	0	0	1	0	0	0	1	1	0.246406571	0
BCEMFHH	1PPIs	29/9/2017	2	1	2017	2011	0	0	0	0	0	0	0	0	0	0	0	0	0	0	0	0	0	0	0	0	1	0	1	0	1	1	0.246406571	0
BCEMFOL	1PPIs	16/2/2017	2	1	2017	2011	0	0	0	1	1	0	0	0	0	0	0	1	0	0	0	0	0	1	0	0	1	0	1	1	0.867256637	1	0.246406571	0
BCEMGGJ	1PPIs	26/12/2011	2	0	2012	2011	0	0	0	0	0	1	0	0	0	0	0	0	0	1	0	0	1	0	0	0	1	0	1	0	1	1	0.246406571	0
BCEMGGP	1PPIs	12/1/2011	2	1	2011	2011	0	0	0	0	0	0	0	0	0	0	0	0	0	0	1	0	0	0	0	0	1	0	1	0	1	1	0.246406571	0
BCEMGGQ	1PPIs	31/5/2011	2	0	2011	2011	0	0	0	0	0	1	0	0	0	0	0	0	0	0	1	0	0	0	0	0	1	0	1	0	1	1	0.246406571	0
BCEMGIQ	1PPIs	18/9/2017	1	0	2017	2011	0	0	0	0	0	1	0	0	0	0	0	0	0	0	1	0	0	0	0	0	1	0	1	0	1	1	0.246406571	0
BCEMGKP	1PPIs	30/7/2012	2	0	2012	2011	0	0	0	0	0	0	0	0	0	0	0	0	0	0	1	0	0	0	0	0	1	0	0	0	1	1	0.246406571	0
BCEMGLI	1PPIs	13/6/2014	2	1	2014	2011	0	0	0	0	0	1	0	0	0	0	0	0	0	0	0	1	0	0	0	0	1	0	1	0	1	1	0.246406571	0
BCEMGLP	1PPIs	18/4/2016	2	1	2016	2011	0	0	0	0	0	0	0	0	0	0	0	0	0	0	1	0	0	0	0	0	1	0	1	0	1	1	0.246406571	0
BCEMGON	1PPIs	2/12/2013	1	0	2014	2011	0	0	0	1	0	1	0	0	0	0	0	1	0	1	1	0	1	0	0	0	1	0	1	1	1	1	4.246406571	1
BCEMGPQ	1PPIs	29/10/2010	2	1	2011	2011	0	0	0	0	0	0	0	0	0	0	0	0	0	0	1	0	0	0	0	0	1	0	0	0	1	1	0.246406571	0
BCEMHHI	1PPIs	6/3/2013	1	0	2013	2011	0	0	0	0	0	0	0	0	0	0	0	0	0	0	0	0	0	0	0	0	1	0	1	0	1	1	0.246406571	0
BCEMIHL	1PPIs	27/4/2011	2	0	2011	2011	0	0	0	0	0	0	0	0	0	0	0	0	0	0	1	0	0	0	0	0	1	0	0	0	1	1	0.246406571	0
BCEMILH	1PPIs	20/8/2012	2	0	2012	2011	0	0	0	0	0	0	0	0	0	0	0	0	0	0	0	0	0	0	0	0	1	0	0	0	1	1	0.246406571	0
BCEMIPI	1PPIs	12/11/2010	2	1	2011	2011	0	0	0	0	0	0	0	0	0	0	0	0	0	0	0	0	0	0	0	0	1	0	1	0	1	1	0.246406571	0
BCEMIPL	1PPIs	12/1/2011	2	0	2011	2011	0	0	0	0	0	0	0	0	0	0	0	0	0	0	1	0	0	0	0	0	1	0	1	0	1	1	0.246406571	0
BCEMJHM	1PPIs	17/11/2011	2	1	2012	2011	0	0	0	0	0	0	0	0	0	0	0	0	0	0	0	0	0	0	0	0	1	0	0	0	1	1	0.246406571	0
BCEMJJJ	1PPIs	11/1/2013	2	1	2013	2011	0	0	0	1	0	1	0	0	0	0	0	0	0	0	0	0	0	0	0	0	1	0	1	0	1	1	0.246406571	0
BCEMJKN	1PPIs	18/5/2017	2	0	2017	2011	0	0	0	1	0	1	0	0	0	0	0	0	0	0	1	1	0	0	0	0	1	0	1	0	1	1	0.246406571	0
BCEMJLK	1PPIs	17/2/2015	1	1	2015	2011	0	0	0	1	1	1	0	0	0	0	0	0	0	0	0	1	1	1	0	0	1	0	1	0	1	1	0.246406571	0
BCEMJMO	1PPIs	26/12/2015	1	1	2016	2011	0	0	0	1	1	0	0	0	0	0	0	0	0	0	1	0	1	1	0	0	1	0	1	0	1	1	0.246406571	0
BCEMJNK	1PPIs	29/6/2012	1	1	2012	2011	0	0	0	0	0	0	0	0	0	0	0	0	0	0	0	0	0	0	0	0	1	0	0	0	1	1	0.246406571	0
BCEMKGM	1PPIs	9/1/2013	2	0	2013	2011	0	0	0	0	0	0	0	0	0	0	0	0	0	0	0	1	0	0	0	0	1	0	1	0	0.78125	1	0.246406571	0
BCEMKLO	1PPIs	5/11/2015	1	1	2016	2011	0	0	0	0	0	1	0	0	0	0	0	0	0	0	1	1	1	0	0	0	1	0	1	0	1	1	0.246406571	0
BCEMKOL	1PPIs	26/6/2012	2	0	2012	2011	0	0	0	0	0	0	0	0	0	0	0	0	0	0	1	0	0	0	0	0	1	0	0	0	1	1	0.246406571	0
BCEMLJK	1PPIs	24/5/2012	2	0	2012	2011	0	0	0	0	0	0	0	0	0	0	0	0	0	0	1	0	0	0	0	0	1	0	1	0	1	1	0.246406571	0
BCEMLKN	1PPIs	9/7/2012	2	0	2012	2011	0	0	0	0	0	0	0	0	0	0	0	0	0	0	0	0	0	0	0	0	1	0	0	0	0.472222222	0	0.246406571	0
BCEMLNP	1PPIs	23/12/2010	1	0	2011	2011	0	0	0	0	0	0	0	0	0	0	0	0	0	0	1	0	0	0	0	0	1	0	1	0	1	1	0.246406571	0
BCEMLOQ	1PPIs	22/6/2013	1	1	2013	2011	0	0	0	0	0	0	0	0	0	0	0	0	0	0	0	0	0	0	0	0	1	0	1	1	1	1	0.246406571	0
BCEMLPK	1PPIs	11/12/2014	2	0	2015	2011	0	0	0	0	0	0	0	0	0	0	0	0	0	0	1	0	0	0	0	0	1	0	1	0	1	1	0.246406571	0
BCEMMLK	1PPIs	9/7/2011	1	1	2011	2011	0	0	0	0	0	0	0	0	0	0	0	0	0	1	1	0	1	1	0	0	1	0	1	0	1	1	0.246406571	0
BCEMMNP	1PPIs	2/4/2012	2	0	2012	2011	0	0	0	0	0	1	0	0	0	0	0	0	0	0	1	0	0	0	0	0	1	0	1	0	1	1	0.246406571	0
BCEMMPK	1PPIs	2/12/2015	2	1	2016	2011	0	0	0	1	0	1	0	0	0	0	0	0	0	0	1	0	0	0	0	0	1	0	1	0	0.384615385	0	0.246406571	0
BCEMNLI	1PPIs	9/3/2011	1	0	2011	2011	0	0	0	0	0	0	0	0	0	0	0	0	0	0	1	0	0	0	0	0	1	0	1	0	1	1	0.246406571	0
BCEMNPM	0HRA	25/8/2015	1	0	2015	2011	0	0	0	1	0	0	1	0	0	0	0	0	0	0	0	0	0	0	0	0	1	0	1	0	1	1	4.815879535	0
BCEMOGQ	1PPIs	13/12/2011	1	1	2012	2011	0	0	0	1	0	0	1	0	0	0	0	0	0	0	0	0	0	0	0	0	1	0	1	1	1	1	0.246406571	0
BCEMOKJ	1PPIs	11/11/2011	1	0	2012	2011	0	0	0	0	1	0	0	0	0	0	0	0	0	0	0	0	0	0	0	0	1	0	0	0	0.780141844	1	0.246406571	0
BCEMONH	1PPIs	28/5/2011	2	0	2011	2011	0	0	0	0	0	0	0	0	0	0	0	0	0	0	1	0	0	0	0	0	1	0	0	0	1	1	0.246406571	0
BCEMONJ	1PPIs	9/1/2014	2	1	2014	2011	0	0	0	1	0	0	0	0	0	0	0	0	0	0	0	0	0	0	0	0	1	0	1	0	1	1	0.246406571	0
BCENFJK	1PPIs	24/11/2012	2	1	2013	2011	0	0	0	1	1	1	0	0	0	0	0	0	0	1	0	0	1	0	0	0	1	0	1	1	1	1	0.246406571	0
BCENFJQ	1PPIs	29/6/2016	2	1	2016	2011	0	0	0	1	1	0	0	0	0	0	0	1	0	1	1	0	1	0	0	0	1	0	1	1	1	1	0.246406571	0
BCENFLH	1PPIs	23/6/2013	1	0	2013	2011	0	0	0	1	0	1	1	0	0	0	0	0	0	1	1	1	1	0	0	0	1	0	1	1	1	1	0.246406571	0
BCENFPQ	1PPIs	25/3/2015	2	1	2015	2011	0	0	0	0	0	0	0	0	0	0	0	0	0	0	1	0	0	0	0	0	1	0	1	0	1	1	0.246406571	0
BCENGHN	1PPIs	13/7/2011	2	1	2011	2011	0	0	0	1	0	1	0	0	0	0	0	1	0	1	0	0	0	0	0	0	1	0	1	0	1	1	0.246406571	0
BCENGJI	1PPIs	15/2/2016	2	1	2016	2011	0	0	0	0	0	1	0	0	0	0	0	0	0	0	1	0	1	0	0	0	1	0	1	0	1	1	0.246406571	0
BCENHNH	1PPIs	20/8/2014	1	0	2014	2011	0	0	0	1	0	0	0	0	0	0	0	0	0	0	1	0	1	0	0	0	1	0	1	0	1	1	0.246406571	0
BCENHNN	1PPIs	17/11/2010	1	0	2011	2011	0	0	0	0	0	0	0	0	0	0	0	0	0	0	0	0	0	0	0	0	1	0	0	0	1	1	0.246406571	0
BCENHNO	1PPIs	16/11/2016	2	1	2017	2011	0	0	0	0	1	0	0	0	0	0	0	0	0	0	1	0	0	0	0	0	1	0	1	1	1	1	0.246406571	0
BCENHOJ	1PPIs	30/9/2013	2	0	2013	2011	0	0	0	0	0	0	0	0	0	0	0	0	0	0	0	0	0	0	0	0	1	0	1	0	0.829787234	1	0.246406571	0
BCENIHO	1PPIs	7/9/2015	2	1	2015	2011	0	0	0	1	0	1	0	0	0	0	0	0	0	0	1	1	1	1	0	0	1	0	1	0	1	1	0.246406571	0
BCENIJI	1PPIs	19/5/2015	2	1	2015	2011	0	0	0	0	0	0	0	0	0	0	0	0	0	0	1	0	0	0	0	0	1	0	1	0	1	1	0.246406571	0
BCENIKH	1PPIs	29/10/2010	2	0	2011	2011	0	0	0	1	0	0	0	0	0	0	0	0	0	0	0	0	0	0	0	0	1	0	1	0	1	1	0.246406571	0
BCENJHP	0HRA	17/1/2013	1	1	2013	2011	0	0	0	0	0	1	0	0	0	0	0	0	1	1	1	0	1	0	0	0	1	0	1	0	1	1	6.069815195	1
BCENJIL	1PPIs	23/5/2013	2	0	2013	2011	0	0	0	0	0	0	0	0	0	0	0	0	0	0	1	0	0	0	0	0	1	0	1	0	1	1	0.246406571	0
BCENJNI	1PPIs	28/11/2011	2	0	2012	2011	0	0	0	0	0	0	0	0	0	0	0	0	0	0	0	0	0	0	0	0	1	0	0	0	1	1	0.246406571	0
BCENKMN	1PPIs	24/8/2012	2	0	2012	2011	0	0	0	0	0	0	0	0	0	0	0	0	0	0	1	1	0	0	0	0	1	0	1	0	0.729927007	1	0.246406571	0
BCENLGP	1PPIs	8/6/2014	2	1	2014	2011	0	0	0	1	0	1	0	0	0	0	0	0	0	0	0	0	0	1	0	0	1	0	1	0	0.88	1	4.621492129	0
BCENLIJ	0HRA	22/4/2011	1	0	2011	2011	0	0	0	0	0	0	0	0	0	0	0	0	0	0	1	0	0	0	0	0	1	0	1	0	1	1	0.246406571	0
BCENLIK	1PPIs	13/12/2012	1	1	2013	2011	0	0	0	0	0	0	0	0	0	0	0	0	0	0	0	0	0	0	0	0	1	0	0	0	1	1	0.246406571	0
BCENLKM	1PPIs	4/7/2015	2	1	2015	2011	0	0	0	0	0	0	0	0	0	0	0	0	0	0	1	0	0	0	0	0	1	0	1	0	1	1	0.246406571	0
BCENLMI	1PPIs	10/7/2014	2	0	2014	2011	0	0	0	0	0	0	0	0	0	0	0	0	0	0	1	0	0	0	0	0	1	0	1	0	1	1	0.246406571	0
BCENLML	1PPIs	11/10/2011	2	0	2012	2011	0	0	0	0	0	0	0	0	0	0	0	0	0	0	0	0	0	0	0	0	1	0	0	0	1	1	0.246406571	0
BCENMGP	1PPIs	28/5/2014	2	1	2014	2011	0	0	0	0	0	1	0	0	0	0	0	0	0	0	0	1	1	0	0	1	1	0	1	0	1	1	0.246406571	0
BCENMHP	1PPIs	4/10/2016	2	1	2017	2011	0	0	0	0	0	1	0	0	0	0	0	0	0	0	1	0	0	0	0	0	1	0	1	0	0.526315789	1	0.246406571	0
BCENMIO	1PPIs	22/8/2012	1	0	2012	2011	0	0	0	0	0	0	0	0	0	0	0	0	0	0	0	0	0	0	0	0	1	0	0	0	1	1	0.246406571	0
BCENMJQ	1PPIs	26/9/2016	2	1	2016	2011	0	0	0	1	1	1	0	0	0	0	0	0	0	0	1	0	0	0	0	0	1	0	1	1	1	1	0.246406571	0
BCENMML	1PPIs	29/11/2012	2	1	2013	2011	0	0	0	0	0	1	0	0	0	0	0	0	0	0	0	0	0	0	0	0	1	0	1	0	1	1	0.246406571	0
BCENMPH	1PPIs	8/11/2010	2	0	2011	2011	0	0	0	0	0	1	0	0	0	0	0	0	0	0	0	0	0	0	0	0	1	0	1	0	1	1	0.246406571	0
BCENNGJ	1PPIs	27/5/2011	2	0	2011	2011	0	0	0	1	0	1	0	0	0	0	0	0	0	0	0	0	0	0	0	0	1	0	1	0	1	1	0.246406571	0
BCENNLJ	1PPIs	30/12/2010	1	1	2011	2011	0	0	0	0	0	0	0	0	0	0	0	0	0	0	0	0	0	0	0	0	1	0	1	1	1	1	0.246406571	0
BCENNLK	1PPIs	25/2/2016	2	1	2016	2011	0	0	0	0	0	1	0	0	0	0	0	0	0	0	0	0	0	0	0	0	1	0	1	0	1	1	0.246406571	0
BCENNLM	1PPIs	5/9/2014	2	1	2014	2011	0	0	0	0	0	1	0	0	0	0	0	0	0	0	1	0	0	0	0	0	1	0	1	0	1	1	0.246406571	0
BCENNLN	1PPIs	20/1/2015	2	0	2015	2011	0	0	0	0	0	0	0	0	0	0	0	0	0	0	1	0	0	0	0	1	1	0	1	0	1	1	0.246406571	0
BCENNMN	1PPIs	23/12/2013	2	0	2014	2011	0	0	0	0	0	0	0	0	0	0	0	0	0	0	1	0	0	0	0	0	1	0	1	1	1	1	0.246406571	0
BCENOKQ	1PPIs	19/2/2011	2	0	2011	2011	0	0	0	0	0	0	0	0	0	0	0	0	0	0	0	0	0	0	0	0	1	0	0	0	1	1	0.246406571	0
BCENOMJ	1PPIs	30/1/2014	2	0	2014	2011	0	0	0	0	0	0	0	0	0	0	0	0	0	0	0	0	0	0	0	0	1	0	1	0	1	1	0.246406571	0
BCENOMO	1PPIs	13/10/2011	2	0	2012	2011	0	0	0	0	0	0	0	0	0	0	0	0	0	0	0	1	0	0	0	0	1	0	1	0	0.454545455	0	0.246406571	0
BCENONH	1PPIs	7/7/2015	2	0	2015	2011	0	0	0	0	0	1	0	0	0	0	0	0	0	0	1	1	0	0	0	0	1	0	1	1	1	1	0.246406571	0
BCFEFHJ	1PPIs	15/6/2011	2	0	2011	2011	0	0	0	0	0	0	0	0	0	0	0	0	0	0	1	0	0	0	0	0	1	0	0	0	1	1	0.246406571	0
BCFEGGQ	1PPIs	26/3/2011	2	0	2011	2011	0	0	0	0	0	0	0	0	0	0	0	0	0	0	1	0	0	0	0	0	1	0	0	0	1	1	0.246406571	0
BCFEGHQ	1PPIs	2/2/2011	2	0	2011	2011	0	0	0	0	0	1	0	0	0	0	0	0	0	0	1	0	0	0	0	0	1	0	0	0	1	1	0.246406571	0
BCFEGKJ	1PPIs	25/7/2013	2	1	2013	2011	0	0	0	0	0	0	0	0	0	0	0	0	0	0	1	0	0	0	0	0	1	0	1	0	1	1	0.246406571	0
BCFEGMK	1PPIs	29/3/2013	2	1	2013	2011	0	0	0	0	0	0	0	0	0	0	0	0	0	0	1	0	0	0	0	0	1	0	1	0	1	1	0.246406571	0
BCFEHGH	1PPIs	28/2/2011	1	0	2011	2011	0	0	0	0	0	0	0	0	0	0	0	0	0	0	1	0	0	0	0	0	1	0	0	0	1	1	0.246406571	0
BCFEHMH	1PPIs	8/9/2011	2	0	2011	2011	0	0	0	0	0	1	0	1	0	0	0	0	0	0	0	0	0	0	0	0	1	0	1	0	0.870503597	1	0.246406571	0
BCFEIGN	1PPIs	19/3/2012	2	1	2012	2011	0	0	0	0	0	0	0	0	0	0	0	0	0	0	1	0	0	0	0	0	1	0	0	0	1	1	0.246406571	0
BCFEIIP	1PPIs	14/3/2011	1	1	2011	2011	0	0	0	1	0	0	0	0	0	0	0	0	0	0	0	0	0	0	0	0	1	0	0	0	1	1	0.246406571	0
BCFEIKN	1PPIs	26/5/2017	2	0	2017	2011	0	0	0	0	0	0	0	0	0	0	0	0	0	0	1	0	0	0	0	0	1	0	1	0	1	1	0.246406571	0
BCFEILP	1PPIs	17/11/2010	1	1	2011	2011	0	0	0	0	0	0	0	0	0	0	0	0	0	0	1	0	0	0	0	0	1	0	0	0	1	1	0.246406571	0
BCFEIMQ	0HRA	28/2/2014	2	1	2014	2011	0	0	0	0	0	1	0	0	0	0	0	0	0	1	1	1	0	0	0	1	1	0	1	0	1	1	4.950034223	1
BCFEION	0HRA	21/11/2012	2	0	2013	2011	0	0	0	0	0	1	0	0	0	0	0	0	0	0	1	0	0	0	0	0	1	0	1	0	1	1	0.246406571	0
BCFEJOO	1PPIs	11/7/2012	2	0	2012	2011	0	0	0	0	0	0	0	0	0	0	0	1	0	0	1	0	1	0	0	0	1	0	1	0	1	1	0.246406571	0
BCFEKGP	1PPIs	14/9/2016	2	1	2016	2011	0	0	0	1	0	0	0	0	0	0	0	1	0	1	1	0	0	1	0	0	1	0	1	0	1	1	0.246406571	0
BCFEKIN	1PPIs	22/4/2014	2	1	2014	2011	0	0	0	1	1	1	0	0	0	0	0	0	0	0	1	0	1	0	0	0	1	0	1	0	1	1	0.246406571	0
BCFEKNN	1PPIs	5/3/2014	2	0	2014	2011	0	0	0	0	0	0	0	0	0	0	0	0	0	0	1	0	0	0	0	0	1	0	1	0	1	1	0.246406571	0
BCFEKNP	1PPIs	27/6/2011	2	0	2011	2011	0	0	0	0	0	1	0	0	0	0	0	0	0	0	0	0	0	0	0	0	1	0	1	0	1	1	0.246406571	0
BCFELKQ	1PPIs	10/12/2011	2	0	2012	2011	0	0	0	0	0	0	0	0	0	0	0	0	0	0	0	0	0	0	0	0	1	0	0	0	1	1	2.436687201	0
BCFELLM	1PPIs	22/3/2011	1	1	2011	2011	0	1	0	0	0	0	0	0	0	0	0	0	0	0	1	0	0	0	0	0	1	0	0	0	1	1	0.246406571	0
BCFELLO	1PPIs	24/1/2011	1	0	2011	2011	0	0	0	0	0	0	0	0	0	0	0	0	0	0	1	0	0	0	0	0	1	0	0	0	1	1	0.246406571	0
BCFEMGL	1PPIs	7/12/2010	2	0	2011	2011	0	0	0	0	0	1	0	0	0	0	0	0	0	0	0	0	0	0	0	0	1	0	1	0	1	1	0.246406571	0
BCFEMHO	1PPIs	22/7/2011	2	0	2011	2011	0	0	0	0	0	0	0	0	0	0	0	0	0	0	1	0	0	0	0	0	1	0	1	0	1	1	0.246406571	0
BCFEMJK	1PPIs	9/2/2011	1	0	2011	2011	0	0	0	0	0	0	0	0	0	0	0	0	0	0	1	0	0	0	0	0	1	0	1	0	1	1	0.246406571	0
BCFEMNL	1PPIs	12/7/2011	2	0	2011	2011	0	0	0	0	0	0	0	0	0	0	0	0	0	0	0	0	0	0	0	0	1	0	1	0	1	1	0.246406571	0
BCFENKK	1PPIs	6/4/2011	2	0	2011	2011	0	0	0	0	0	1	0	0	0	0	0	0	0	0	0	0	0	0	0	0	1	0	1	0	0.595744681	1	0.246406571	0
BCFENKM	1PPIs	25/7/2011	1	1	2011	2011	0	0	0	0	0	0	0	0	0	0	0	0	0	0	0	0	0	0	0	0	1	0	1	1	1	1	0.246406571	0
BCFENKO	1PPIs	8/1/2015	1	0	2015	2011	0	0	0	0	0	0	0	0	0	0	0	0	0	0	1	1	0	0	0	0	1	0	1	0	1	1	0.246406571	0
BCFENNK	1PPIs	4/8/2013	2	1	2013	2011	0	0	0	0	0	1	0	0	0	0	0	0	0	0	1	0	1	0	0	0	1	0	1	0	1	1	0.246406571	0
BCFEOJK	1PPIs	29/10/2012	1	0	2013	2011	0	0	0	0	0	0	0	0	0	0	0	0	0	0	1	0	0	0	0	0	1	0	1	0	0.579710145	1	0.246406571	0
BCFEOJL	1PPIs	25/3/2012	2	0	2012	2011	0	0	0	1	1	1	0	0	0	0	0	0	0	0	0	0	0	0	0	0	1	0	1	0	1	1	0.246406571	0
BCFFFIN	1PPIs	6/11/2010	2	1	2011	2011	0	0	0	0	0	0	0	0	0	0	0	0	0	1	1	0	0	0	0	0	1	0	0	0	0.99609375	1	0.246406571	0
BCFFGNQ	1PPIs	1/9/2015	1	0	2015	2011	0	0	0	1	1	1	0	0	0	0	0	0	0	0	1	0	1	0	0	0	1	0	1	0	1	1	0.246406571	0
BCFFGOM	1PPIs	22/7/2013	1	0	2013	2011	0	0	0	0	0	0	0	0	0	0	0	0	0	0	1	1	0	0	0	0	1	0	1	0	1	1	0.246406571	0
BCFFHGH	1PPIs	5/11/2012	2	0	2013	2011	0	0	0	0	0	0	0	0	0	0	0	0	0	0	0	0	0	0	0	0	1	0	1	0	1	1	0.246406571	0
BCFFHHL	1PPIs	25/1/2011	2	1	2011	2011	0	0	0	0	0	0	0	0	0	0	0	0	0	0	0	1	0	0	0	0	1	0	1	0	0.8	1	0.246406571	0
BCFFILP	1PPIs	6/10/2010	2	1	2011	2011	0	0	0	0	0	0	0	0	0	0	0	0	0	0	1	0	0	0	0	0	1	0	0	0	0.727272727	1	0.246406571	0
BCFFIMN	1PPIs	29/10/2011	2	0	2012	2011	0	0	0	0	0	1	0	0	0	0	0	0	0	0	0	0	0	0	0	0	1	0	1	0	1	1	0.246406571	0
BCFFJIP	1PPIs	24/9/2013	2	1	2013	2011	0	0	0	1	0	1	0	0	0	0	0	1	0	0	1	0	1	0	0	0	1	0	1	0	1	1	0.246406571	0
BCFFJJH	1PPIs	16/11/2012	1	1	2013	2011	0	0	0	1	0	1	0	0	0	0	0	0	0	0	1	0	1	1	0	0	1	0	1	0	1	1	0.246406571	0
BCFFKGL	1PPIs	1/10/2010	2	0	2011	2011	0	0	0	0	0	0	0	0	0	0	0	0	0	0	0	1	0	0	0	0	1	0	0	0	1	1	0.246406571	0
BCFFKLJ	1PPIs	20/1/2014	2	1	2014	2011	0	0	0	0	0	0	0	0	0	0	0	0	0	0	1	0	0	0	0	0	1	0	1	0	1	1	0.246406571	0
BCFFMOK	1PPIs	1/7/2013	2	0	2013	2011	0	0	0	0	0	0	0	0	0	0	0	0	0	0	1	0	0	0	0	0	1	0	1	0	1	1	0.246406571	0
BCFFNIJ	1PPIs	7/9/2012	2	0	2012	2011	0	0	0	0	0	1	0	0	0	0	0	0	0	0	0	0	0	0	0	0	1	0	1	0	1	1	0.246406571	0
BCFFNML	1PPIs	16/2/2011	2	0	2011	2011	0	0	0	0	0	0	0	0	0	0	0	0	0	0	1	0	0	0	0	0	1	0	1	0	1	1	0.246406571	0
BCFFNOM	1PPIs	3/2/2011	2	0	2011	2011	0	0	0	0	0	0	0	0	0	0	0	0	0	0	1	0	0	0	0	0	1	0	0	0	1	1	0.246406571	0
BCFFONQ	1PPIs	19/5/2011	1	1	2011	2011	0	0	0	0	0	0	0	0	0	0	0	0	0	0	0	0	0	0	0	0	1	0	0	0	1	1	0.246406571	0
BCFFOPH	1PPIs	14/4/2011	1	0	2011	2011	0	0	0	0	0	0	0	0	0	0	0	0	0	0	0	1	0	0	0	0	1	0	1	0	1	1	0.246406571	0
BCFFOPI	1PPIs	31/7/2013	2	1	2013	2011	0	0	0	0	0	0	0	0	0	0	0	0	0	0	1	0	0	0	0	0	1	0	1	0	1	1	0.246406571	0
BCFGFHK	1PPIs	10/11/2011	1	1	2012	2011	0	0	0	1	1	1	0	0	0	0	0	0	0	0	1	0	1	0	0	0	1	0	1	0	0.740740741	1	0.246406571	0
BCFGFMH	1PPIs	9/9/2012	2	0	2012	2011	0	0	0	1	1	1	0	0	0	0	0	0	0	0	0	1	1	0	0	0	1	0	1	1	0.735042735	1	0.246406571	0
BCFGGNJ	1PPIs	4/9/2011	2	1	2011	2011	0	0	0	0	0	0	0	0	0	0	0	0	0	0	0	0	0	0	0	0	1	0	1	0	1	1	0.246406571	0
BCFGGPQ	1PPIs	1/8/2012	2	0	2012	2011	0	0	0	1	0	0	0	0	0	0	0	0	0	0	1	1	0	0	0	0	1	0	0	0	1	1	0.246406571	0
BCFGHIM	1PPIs	15/2/2015	1	0	2015	2011	0	0	0	0	0	0	0	0	0	0	0	0	0	0	0	0	0	0	0	0	1	0	1	0	1	1	0.246406571	0
BCFGHJN	1PPIs	4/10/2010	1	0	2011	2011	0	0	0	1	0	1	0	0	0	0	0	0	0	1	0	0	0	0	0	0	1	0	0	0	0.961643836	1	0.246406571	0
BCFGHMN	0HRA	29/10/2012	1	0	2013	2011	0	0	0	1	0	1	0	0	0	0	0	0	0	0	0	0	0	0	0	0	1	0	1	0	1	1	0.134154689	0
BCFGHNL	1PPIs	2/5/2011	2	0	2011	2011	0	0	0	0	0	0	0	0	0	0	0	0	0	0	0	0	0	0	0	0	1	0	1	0	0.428571429	0	0.246406571	0
BCFGHOI	1PPIs	27/3/2012	2	1	2012	2011	0	0	0	0	0	1	0	0	0	0	0	0	0	0	0	0	1	0	0	0	1	0	1	0	0.860759494	1	0.246406571	0
BCFGHOQ	1PPIs	28/12/2011	1	1	2012	2011	0	0	0	0	0	0	0	0	0	0	0	0	0	0	1	0	0	0	0	0	1	0	1	0	1	1	0.246406571	0
BCFGHPN	1PPIs	10/3/2011	1	0	2011	2011	0	0	0	0	0	1	0	0	0	0	0	0	0	0	0	0	0	0	0	0	1	0	0	0	1	1	0.246406571	0
BCFGJGO	1PPIs	18/8/2017	2	1	2017	2011	0	0	0	0	0	1	0	0	0	0	0	0	0	0	1	0	1	0	0	0	1	0	1	0	0.634146341	1	0.246406571	0
BCFGKIP	1PPIs	31/3/2016	2	1	2016	2011	0	0	0	1	0	1	0	0	0	0	0	0	0	0	1	0	1	0	0	0	1	0	1	0	1	1	0.246406571	0
BCFGKLN	1PPIs	2/5/2012	2	1	2012	2011	0	0	0	0	0	0	0	0	0	0	0	0	0	1	1	0	1	0	0	0	1	0	0	0	1	1	0.246406571	0
BCFGKON	1PPIs	4/3/2016	1	0	2016	2011	0	0	0	0	0	0	0	0	0	0	0	0	0	0	0	0	0	0	0	0	1	0	1	0	1	1	0.246406571	0
BCFGKOP	1PPIs	17/11/2013	1	0	2014	2011	0	0	0	0	0	1	0	0	0	0	0	0	0	0	0	0	0	0	0	0	1	0	1	0	1	1	0.246406571	0
BCFGLIN	1PPIs	11/8/2011	2	0	2011	2011	0	0	0	0	0	0	0	0	0	0	0	0	0	0	1	0	0	0	0	0	1	0	1	0	0.72	1	0.246406571	0
BCFGLON	1PPIs	14/9/2016	2	1	2016	2011	0	0	0	1	0	1	0	0	0	0	0	0	0	1	1	1	1	1	0	0	1	0	1	0	0.992063492	1	0.246406571	0
BCFGMLQ	1PPIs	27/5/2015	1	1	2015	2011	0	0	0	0	0	0	0	0	0	0	0	0	0	0	0	0	0	0	0	0	1	0	1	1	1	1	0.246406571	0
BCFGMMJ	1PPIs	3/9/2013	2	1	2013	2011	0	0	0	1	0	1	0	0	0	0	0	0	1	1	1	0	1	0	0	0	1	0	1	1	1	1	0.246406571	0
BCFGNIM	1PPIs	16/3/2016	2	1	2016	2011	0	0	0	0	0	0	0	0	0	0	0	0	0	0	1	0	0	0	0	0	1	0	1	1	1	1	0.246406571	0
BCFGNJN	1PPIs	5/2/2012	2	1	2012	2011	0	0	0	0	0	0	0	0	0	0	0	0	0	0	0	0	0	0	0	0	1	0	0	0	1	1	0.246406571	0
BCFGNLJ	1PPIs	15/8/2013	2	1	2013	2011	0	0	0	1	1	1	0	0	0	0	0	0	0	0	1	0	1	0	0	0	1	0	1	1	0.29787234	0	0.246406571	0
BCFGNOO	1PPIs	25/1/2016	2	1	2016	2011	0	0	0	1	0	0	0	0	0	0	0	0	0	0	1	0	1	1	0	0	1	0	1	0	1	1	0.246406571	0
BCFGOGP	1PPIs	23/3/2011	2	0	2011	2011	0	0	0	0	0	1	0	0	0	0	0	0	0	0	1	0	0	0	0	0	1	0	1	0	1	1	0.246406571	0
BCFGOLJ	1PPIs	28/11/2011	2	1	2012	2011	0	0	0	0	0	0	0	0	0	0	0	0	0	0	1	0	0	0	0	0	1	0	1	0	0.685185185	1	0.246406571	0
BCFHFHN	1PPIs	16/10/2010	2	0	2011	2011	0	0	0	0	0	0	0	0	0	0	0	0	0	0	1	0	0	0	0	0	1	0	0	0	1	1	0.246406571	0
BCFHFKK	1PPIs	18/11/2015	1	1	2016	2011	0	0	0	1	0	0	0	0	0	0	0	0	0	0	1	0	0	1	0	0	1	0	1	0	1	1	0.246406571	0
BCFHFNK	1PPIs	11/3/2012	2	1	2012	2011	0	0	0	0	0	0	0	0	0	0	0	0	0	0	0	0	0	0	0	0	1	0	1	0	1	1	0.246406571	0
BCFHFPM	1PPIs	8/11/2016	1	0	2017	2011	0	0	0	0	0	1	0	0	0	0	0	0	0	0	1	0	0	0	0	0	1	0	1	0	1	1	0.246406571	0
BCFHGOJ	1PPIs	5/10/2015	1	1	2016	2011	0	0	0	0	0	0	0	0	0	0	0	0	0	0	1	0	0	0	0	0	1	0	1	0	1	1	0.246406571	0
BCFHHGH	1PPIs	28/10/2010	2	0	2011	2011	0	0	0	0	0	0	0	0	0	0	0	0	0	0	0	0	0	0	0	0	1	0	0	0	1	1	0.246406571	0
BCFHHHN	0HRA	23/3/2011	1	0	2011	2011	0	0	0	0	0	0	0	0	0	0	0	0	0	0	0	0	0	0	0	0	1	0	1	0	1	1	0.246406571	0
BCFHHIJ	1PPIs	23/7/2013	2	0	2013	2011	0	0	0	0	0	0	0	0	0	0	0	0	0	0	0	0	0	0	0	0	1	0	1	0	1	1	0.246406571	0
BCFHHMH	1PPIs	7/1/2014	2	1	2014	2011	0	0	0	1	0	1	0	0	0	0	0	0	0	0	0	0	1	0	0	0	1	0	1	0	0.961643836	1	4.273785079	0
BCFHHNJ	1PPIs	29/7/2014	2	0	2014	2011	0	0	0	1	0	0	0	0	0	0	0	0	0	1	1	1	0	0	0	0	1	0	1	1	1	1	0.246406571	0
BCFHHPI	1PPIs	28/12/2010	1	1	2011	2011	0	0	0	0	0	1	0	0	0	0	0	0	0	0	0	0	0	0	0	0	1	0	0	0	1	1	2.496919918	0
BCFHIKH	1PPIs	17/10/2014	2	0	2015	2011	0	0	0	0	0	0	0	0	0	0	0	0	0	0	1	0	0	0	0	0	1	0	0	0	1	1	0.246406571	0
BCFHJGN	1PPIs	12/10/2011	1	0	2012	2011	0	0	0	0	0	0	0	0	0	0	0	0	0	0	1	0	0	0	0	0	1	0	0	0	1	1	0.246406571	0
BCFHJGP	1PPIs	12/6/2014	2	0	2014	2011	0	0	0	1	0	1	0	1	0	0	0	0	0	0	1	0	0	0	0	0	1	0	1	0	1	1	0.246406571	0
BCFHJJL	1PPIs	20/10/2010	2	1	2011	2011	0	0	0	1	0	1	0	0	0	0	0	0	0	0	1	0	1	1	0	0	1	0	1	0	1	1	0.246406571	0
BCFHJLJ	1PPIs	25/5/2012	2	1	2012	2011	0	0	0	0	0	0	0	0	0	0	0	0	0	0	1	0	0	0	0	0	1	0	1	0	1	1	0.246406571	0
BCFHJMM	1PPIs	4/11/2011	1	0	2012	2011	0	0	0	0	0	0	0	0	0	0	0	0	0	0	1	0	0	0	0	0	1	0	0	0	0.776699029	1	5.119780972	0
BCFHJMO	1PPIs	13/2/2014	2	0	2014	2011	0	0	0	0	0	0	0	0	0	0	0	0	0	0	1	0	0	0	0	0	1	0	1	0	1	1	0.246406571	0
BCFHJON	1PPIs	1/2/2011	1	0	2011	2011	0	0	0	0	0	0	0	0	0	0	0	0	0	0	0	0	0	0	0	0	1	0	0	0	0.798701299	1	0.246406571	0
BCFHKHJ	1PPIs	29/4/2011	2	0	2011	2011	0	0	0	0	0	0	0	0	0	0	0	0	0	0	0	0	0	0	0	0	1	0	1	0	1	1	0.246406571	0
BCFHKKK	1PPIs	8/7/2011	2	0	2011	2011	0	0	0	0	1	1	0	0	0	0	0	0	0	0	0	1	0	0	0	0	1	0	1	1	1	1	0.246406571	0
BCFHKKQ	1PPIs	28/11/2011	2	0	2012	2011	0	0	0	0	0	0	0	0	0	0	0	0	0	0	0	0	0	0	0	0	1	0	0	0	1	1	0.246406571	0
BCFHKML	1PPIs	26/11/2013	2	1	2014	2011	0	0	0	1	1	1	0	0	0	0	0	1	0	0	1	0	1	1	0	0	1	0	1	1	1	1	0.246406571	0
BCFHLGP	1PPIs	27/4/2014	2	1	2014	2011	0	0	0	1	0	0	0	0	0	0	0	0	0	0	1	0	0	0	0	0	1	0	1	0	1	1	0.246406571	0
BCFHLJK	1PPIs	13/3/2012	2	0	2012	2011	0	0	0	0	0	1	0	0	0	0	0	0	0	0	1	0	0	0	0	0	1	0	1	0	1	1	0.246406571	0
BCFHLOO	1PPIs	25/8/2014	2	0	2014	2011	0	0	0	1	0	1	0	0	0	0	0	0	0	0	0	0	1	1	0	0	1	0	1	0	1	1	0.246406571	0
BCFHNHH	1PPIs	3/12/2013	1	0	2014	2011	0	0	0	0	0	0	0	0	0	0	0	0	0	0	0	0	0	0	0	0	1	0	1	0	1	1	0.246406571	0
BCFHNIJ	1PPIs	21/8/2011	2	1	2011	2011	0	0	0	1	0	1	0	0	0	0	0	0	0	0	0	0	1	0	0	0	1	0	1	0	0.947368421	1	0.246406571	0
BCFHNJP	1PPIs	12/2/2014	2	0	2014	2011	0	0	0	0	0	0	0	0	0	0	0	0	0	0	1	0	0	0	0	0	1	0	1	0	1	1	0.246406571	0
BCFHNMO	1PPIs	6/2/2014	2	1	2014	2011	0	0	0	1	1	1	1	0	0	0	0	0	0	0	1	0	0	0	0	0	1	0	1	1	1	1	0.246406571	0
BCFHNPI	1PPIs	25/2/2011	1	0	2011	2011	0	0	0	0	0	0	0	0	0	0	0	0	0	0	0	0	0	0	0	0	1	0	1	1	1	1	4.955509925	1
BCFHOKQ	1PPIs	12/7/2017	2	0	2017	2011	0	0	0	1	0	1	0	0	0	0	0	0	0	0	0	0	1	1	0	0	1	0	1	0	1	1	0.246406571	0
BCFHOLQ	1PPIs	6/12/2014	2	0	2015	2011	0	0	0	0	0	1	0	0	0	0	0	0	0	0	1	0	0	0	0	0	1	0	1	0	1	1	5.32238193	0
BCFHOMK	1PPIs	18/11/2013	2	1	2014	2011	0	0	0	1	1	0	0	0	0	0	0	0	0	0	1	0	0	0	0	0	1	0	1	1	1	1	0.246406571	0
BCFHOOI	1PPIs	27/4/2016	1	1	2016	2011	0	0	0	1	0	0	0	0	0	0	0	0	0	0	1	0	0	0	0	0	1	0	1	0	1	1	0.246406571	0
BCFIFGP	1PPIs	14/3/2017	2	1	2017	2011	0	0	0	0	0	0	0	0	0	0	0	0	0	0	1	0	0	0	0	0	1	0	1	0	1	1	0.246406571	0
BCFIFII	1PPIs	26/1/2011	2	1	2011	2011	0	0	0	0	0	0	0	0	0	0	0	0	0	0	1	1	0	0	0	0	1	0	0	0	1	1	0.246406571	0
BCFIFJJ	1PPIs	6/3/2013	1	1	2013	2011	0	0	0	1	1	1	0	0	0	0	0	0	0	0	1	0	1	0	0	0	1	0	1	1	1	1	0.246406571	0
BCFIFMJ	1PPIs	27/5/2015	2	1	2015	2011	0	0	0	1	0	1	0	0	0	0	0	0	0	0	1	0	0	0	0	0	1	0	1	0	1	1	0.246406571	0
BCFIFMN	1PPIs	20/2/2015	2	1	2015	2011	0	0	0	1	0	1	0	0	0	0	0	0	0	0	1	0	1	1	0	0	1	0	1	0	0.862068966	1	0.246406571	0
BCFIGHL	1PPIs	12/11/2010	2	1	2011	2011	0	0	0	1	0	1	0	0	0	0	0	0	0	0	0	0	0	0	0	0	1	0	1	0	1	1	0.246406571	0
BCFIGIQ	1PPIs	29/4/2013	1	0	2013	2011	0	0	0	0	0	1	0	0	0	0	0	0	0	0	1	0	0	0	0	0	1	0	1	0	1	1	0.246406571	0
BCFIGJO	1PPIs	10/4/2014	2	1	2014	2011	0	0	0	1	0	1	0	0	0	0	0	0	0	0	1	0	1	0	0	0	1	0	1	0	1	1	0.246406571	0
BCFIGJP	1PPIs	20/5/2014	2	1	2014	2011	0	0	0	0	0	0	0	0	0	0	0	0	0	0	1	0	0	0	0	0	1	0	1	0	1	1	0.246406571	0
BCFIGPI	1PPIs	4/4/2012	2	1	2012	2011	0	0	0	0	1	1	0	0	0	0	0	1	0	0	1	1	1	0	0	0	1	0	1	1	1	1	0.246406571	0
BCFIHLJ	1PPIs	27/5/2014	2	1	2014	2011	0	0	0	0	1	0	0	0	0	0	0	0	0	0	1	0	0	0	0	0	1	0	1	1	0.542857143	1	0.246406571	0
BCFIHNL	1PPIs	9/12/2010	2	0	2011	2011	0	0	0	1	0	0	0	0	0	0	0	0	0	0	0	0	0	0	0	0	1	0	1	0	1	1	0.246406571	0
BCFIHOH	1PPIs	7/2/2014	1	0	2014	2011	0	0	0	0	0	1	0	0	0	0	0	0	0	1	1	0	1	0	0	0	1	0	1	0	1	1	6.340862423	1
BCFIIGN	1PPIs	10/11/2015	2	1	2016	2011	0	0	0	0	0	0	0	0	0	0	0	0	0	0	1	0	0	0	0	0	1	0	1	0	1	1	0.246406571	0
BCFIIMQ	1PPIs	27/7/2012	2	0	2012	2011	0	0	0	0	0	0	0	0	0	0	0	0	0	0	0	1	0	0	0	0	1	0	1	0	1	1	0.246406571	0
BCFIJGL	1PPIs	4/7/2014	2	0	2014	2011	0	0	0	0	0	1	0	0	0	0	0	0	0	0	1	1	0	0	0	0	1	0	1	0	1	1	4.032854209	1
BCFIJGQ	1PPIs	29/10/2010	2	1	2011	2011	0	0	0	0	0	1	0	0	0	0	0	0	0	0	1	0	0	0	0	0	1	0	0	0	0.390625	0	0.246406571	0
BCFIJKP	1PPIs	26/10/2011	1	1	2012	2011	0	0	0	0	0	1	0	0	0	0	0	0	0	0	1	0	1	0	0	0	1	0	1	0	0.576923077	1	0.246406571	0
BCFIJKQ	1PPIs	20/10/2011	2	0	2012	2011	0	0	0	0	0	0	0	0	0	0	0	0	0	0	1	0	0	0	0	0	1	0	0	0	1	1	0.246406571	0
BCFIJLJ	1PPIs	30/12/2011	1	1	2012	2011	0	0	0	0	0	0	0	0	0	0	0	0	0	1	0	0	1	0	0	0	1	0	0	0	1	1	0.246406571	0
BCFIJNM	1PPIs	7/1/2015	2	1	2015	2011	0	0	0	1	1	1	0	0	0	0	0	0	0	0	1	0	1	1	0	0	1	0	1	0	1	1	0.246406571	0
BCFIJPH	1PPIs	29/10/2010	2	1	2011	2011	0	0	0	1	1	1	0	0	0	0	0	0	0	0	0	1	0	0	0	0	1	0	0	0	1	1	6.206707734	1
BCFIJPM	1PPIs	25/3/2011	2	0	2011	2011	0	0	0	0	0	0	0	0	0	0	0	0	0	0	0	1	0	0	0	0	1	0	1	0	1	1	0.246406571	0
BCFIKHJ	1PPIs	23/5/2012	2	0	2012	2011	0	0	0	0	0	1	0	0	0	0	0	0	0	0	0	0	0	0	0	0	1	0	1	0	1	1	0.246406571	0
BCFIKNH	1PPIs	2/9/2013	2	1	2013	2011	0	0	0	1	1	1	1	0	0	0	0	0	1	1	1	0	1	1	0	1	1	0	1	1	1	1	4.306639288	1
BCFIKPJ	1PPIs	12/2/2016	2	1	2016	2011	0	0	0	0	0	0	0	0	0	0	0	0	0	0	0	0	0	0	0	0	1	0	1	0	1	1	0.246406571	0
BCFILHI	1PPIs	29/3/2017	2	0	2017	2011	0	0	0	0	0	0	0	0	0	0	0	0	0	0	1	0	0	0	0	0	1	0	1	0	1	1	0.246406571	0
BCFIMHP	1PPIs	23/11/2015	2	1	2016	2011	0	0	0	0	0	0	0	0	0	0	0	0	0	0	0	0	0	0	0	0	1	0	1	0	1	1	0.246406571	0
BCFIMJM	1PPIs	18/6/2014	2	1	2014	2011	0	0	0	0	0	0	0	0	0	0	0	0	0	0	0	0	0	0	0	0	1	0	1	0	1	1	6.234086242	0
BCFIMKK	1PPIs	11/3/2014	2	0	2014	2011	0	0	0	0	0	0	0	0	0	0	0	0	0	0	1	0	0	0	0	0	1	0	1	0	1	1	0.246406571	0
BCFIMMI	1PPIs	22/2/2012	1	0	2012	2011	0	0	0	0	0	0	0	0	0	0	0	0	0	0	0	0	0	0	0	0	1	0	0	0	1	1	0.246406571	0
BCFIMMK	1PPIs	8/10/2012	2	0	2013	2011	0	0	0	0	0	1	0	0	0	0	0	0	0	0	0	0	0	0	0	0	1	0	1	0	0.666666667	1	0.246406571	0
BCFIMNL	1PPIs	22/9/2011	2	0	2011	2011	0	0	0	0	0	1	0	0	0	0	0	0	0	0	0	0	1	0	0	0	1	0	1	0	1	1	0.246406571	0
BCFINGO	1PPIs	14/3/2016	2	0	2016	2011	0	0	0	0	0	0	0	0	0	0	0	0	0	0	0	0	0	0	0	0	1	0	1	0	1	1	0.246406571	0
BCFINLL	1PPIs	26/7/2011	2	1	2011	2011	0	0	0	1	0	0	0	0	0	0	0	0	0	1	1	0	1	0	0	0	1	1	1	0	1	1	0.246406571	0
BCFINLO	1PPIs	5/11/2015	2	1	2016	2011	0	0	0	0	0	0	0	0	0	0	0	0	0	0	0	0	0	0	0	0	1	0	1	0	1	1	0.246406571	0
BCFINMI	0HRA	30/11/2015	1	1	2016	2011	0	0	0	1	0	0	0	0	0	0	0	0	0	0	0	0	0	0	0	0	1	0	1	0	1	1	0.246406571	0
BCFINOM	1PPIs	9/10/2012	2	1	2013	2011	0	0	0	0	0	1	0	0	0	0	0	0	0	0	0	0	0	0	1	0	1	0	1	1	0.887671233	1	0.246406571	0
BCFJFHM	1PPIs	26/8/2011	2	0	2011	2011	0	0	0	0	0	0	0	0	0	0	0	0	0	0	1	0	0	0	0	0	1	0	0	0	1	1	0.246406571	0
BCFJFMQ	1PPIs	4/9/2017	2	0	2017	2011	0	0	0	0	0	0	0	0	0	0	0	0	0	0	1	0	0	0	0	0	1	0	1	0	1	1	0.246406571	0
BCFJFNP	1PPIs	19/7/2011	2	1	2011	2011	0	0	0	0	0	0	0	0	0	0	0	0	0	0	0	0	0	0	0	0	1	0	1	0	0.897435897	1	0.246406571	0
BCFJGJI	1PPIs	21/1/2012	2	1	2012	2011	0	0	0	0	0	0	0	0	0	0	0	0	0	0	1	0	0	0	0	0	1	0	0	0	1	1	0.246406571	0
BCFJGON	1PPIs	21/1/2013	2	1	2013	2011	0	0	0	1	1	1	0	0	0	0	0	0	0	1	1	0	0	0	0	0	1	0	1	0	1	1	0.246406571	0
BCFJHMN	1PPIs	1/6/2011	2	0	2011	2011	0	0	0	0	0	1	0	0	0	0	0	0	0	0	0	0	1	0	0	0	1	0	0	0	1	1	0.246406571	0
BCFJHOO	1PPIs	21/5/2012	2	1	2012	2011	0	0	0	1	0	1	0	0	0	0	0	0	0	0	1	0	0	1	0	0	1	0	1	0	1	1	0.246406571	0
BCFJHPN	1PPIs	8/11/2010	1	0	2011	2011	0	0	0	0	0	0	0	0	0	0	0	0	0	0	0	0	0	0	0	0	1	0	1	0	1	1	0.246406571	0
BCFJIKN	1PPIs	6/9/2011	2	0	2011	2011	0	0	0	0	0	0	0	0	0	0	0	0	0	0	0	1	0	0	0	0	1	0	1	0	0.731707317	1	0.246406571	0
BCFJIMO	1PPIs	24/11/2012	2	0	2013	2011	0	0	0	0	0	0	0	0	0	0	0	0	0	0	1	0	0	0	0	0	1	0	1	0	1	1	0.246406571	0
BCFJIOP	1PPIs	25/2/2011	2	1	2011	2011	0	0	0	0	0	0	0	0	0	0	0	0	0	0	1	0	0	0	0	0	1	0	0	0	1	1	0.246406571	0
BCFJJGM	1PPIs	3/9/2015	2	0	2015	2011	0	0	0	0	0	0	0	0	0	0	0	0	0	0	1	1	0	0	0	0	1	0	1	0	1	1	0.246406571	0
BCFJJGN	1PPIs	20/9/2012	2	0	2012	2011	0	0	0	1	0	1	0	0	0	0	0	0	0	0	1	0	1	0	0	0	1	0	1	0	1	1	0.246406571	0
BCFJJHP	1PPIs	25/8/2011	1	1	2011	2011	0	0	0	1	1	1	0	0	0	0	0	1	0	0	1	0	1	0	0	0	1	0	1	0	1	1	0.246406571	0
BCFJJMJ	1PPIs	29/3/2011	2	1	2011	2011	0	0	0	1	0	0	0	0	0	0	0	0	0	0	0	0	0	0	0	0	1	0	1	1	1	1	2.176591376	1
BCFJJMM	1PPIs	10/9/2014	1	1	2014	2011	0	0	1	0	0	0	0	0	0	0	0	0	0	0	1	0	0	0	0	0	1	0	1	0	1	1	0.246406571	0
BCFJJNH	1PPIs	14/3/2012	2	0	2012	2011	0	0	1	0	0	1	0	0	0	0	0	0	0	0	1	0	1	0	0	0	1	0	1	0	1	1	0.246406571	0
BCFJKKK	1PPIs	29/3/2014	2	0	2014	2011	0	0	0	1	0	1	0	0	0	0	0	0	0	0	0	0	1	0	0	0	1	0	1	0	1	1	0.246406571	0
BCFJLHH	1PPIs	18/8/2015	2	1	2015	2011	0	0	0	1	0	1	0	0	0	0	0	1	0	0	1	0	1	1	0	0	1	0	1	0	0.862068966	1	0.246406571	0
BCFJLIN	1PPIs	19/1/2011	2	0	2011	2011	0	0	0	0	0	0	0	0	0	0	0	0	0	0	1	0	0	0	0	0	1	0	1	0	1	1	0.246406571	0
BCFJLOL	1PPIs	11/5/2012	2	1	2012	2011	0	0	0	0	0	0	0	0	0	0	0	0	0	0	1	0	0	0	0	0	1	0	0	0	0.46875	0	0.246406571	0
BCFJLOM	1PPIs	14/12/2016	2	1	2017	2011	0	0	0	0	0	0	0	0	0	0	0	0	0	0	1	0	0	0	0	0	1	0	1	0	1	1	0.246406571	0
BCFJLPI	1PPIs	21/12/2010	2	0	2011	2011	0	0	0	0	0	0	0	1	0	0	0	0	0	0	0	0	0	0	0	0	1	0	0	0	1	1	0.246406571	0
BCFJMJN	1PPIs	21/10/2013	2	1	2014	2011	0	0	0	0	0	0	0	0	0	0	0	0	0	0	0	1	0	0	0	0	1	0	1	0	1	1	0.246406571	0
BCFJNLK	1PPIs	25/3/2014	2	1	2014	2011	0	0	0	1	0	1	0	0	0	0	0	0	0	0	1	0	0	0	0	0	1	0	1	0	1	1	0.246406571	0
BCFJNMH	1PPIs	16/5/2013	2	1	2013	2011	0	0	0	0	0	0	0	0	0	0	0	0	0	0	1	1	0	0	0	0	1	0	1	0	0.483870968	0	0.246406571	0
BCFJNPO	1PPIs	19/12/2013	1	0	2014	2011	0	0	0	0	0	1	0	0	0	0	0	0	0	0	1	0	1	0	0	0	1	0	1	0	1	1	3.414099932	1
BCFKFJL	1PPIs	24/1/2011	2	1	2011	2011	0	0	0	0	0	0	0	0	0	0	0	0	0	0	0	0	0	0	0	0	1	0	1	0	1	1	3.608487337	1
BCFKGIL	0HRA	20/2/2012	2	0	2012	2011	0	0	0	0	0	0	0	0	0	0	0	0	0	0	0	0	0	0	0	0	1	0	0	0	1	1	0.246406571	0
BCFKGNH	1PPIs	25/6/2011	1	0	2011	2011	0	0	0	0	0	0	0	0	0	0	0	0	0	0	0	0	0	0	0	0	1	0	0	0	1	1	0.246406571	0
BCFKHNP	1PPIs	29/11/2011	1	0	2012	2011	0	0	0	0	0	0	0	0	0	0	0	0	0	0	0	0	0	0	0	0	1	0	1	0	1	1	0.246406571	0
BCFKHPQ	1PPIs	8/8/2011	2	0	2011	2011	0	0	0	0	0	0	0	0	0	0	0	0	0	0	0	0	0	0	0	0	1	0	1	0	1	1	0.246406571	0
BCFKIHN	1PPIs	13/10/2010	2	0	2011	2011	0	0	0	0	0	0	0	0	0	0	0	0	0	0	1	0	0	0	0	0	1	0	0	0	1	1	0.246406571	0
BCFKJHP	1PPIs	21/6/2011	2	0	2011	2011	0	0	0	0	0	0	0	0	0	0	0	0	0	0	0	0	0	0	0	0	1	0	0	0	1	1	0.246406571	0
BCFKJMJ	1PPIs	14/12/2012	2	0	2013	2011	0	0	0	0	0	0	0	0	0	0	0	0	0	0	0	0	0	0	0	0	1	0	1	0	1	1	0.246406571	0
BCFKJNO	1PPIs	18/8/2011	2	1	2011	2011	0	0	0	0	0	0	0	0	0	0	0	0	0	0	0	0	0	0	0	0	1	0	1	0	1	1	0.246406571	0
BCFKKKM	1PPIs	30/8/2017	1	1	2017	2011	0	0	0	0	0	0	0	0	0	0	0	0	0	0	1	1	0	0	0	0	1	0	1	0	1	1	0.246406571	0
BCFKKLN	0HRA	29/11/2012	2	0	2013	2011	0	0	0	0	0	0	0	0	0	0	0	0	0	0	0	0	0	0	0	0	1	0	1	0	1	1	0.246406571	0
BCFKMJK	1PPIs	10/1/2012	2	1	2012	2011	0	0	0	0	0	1	0	0	0	0	0	0	0	0	1	0	1	1	0	0	1	0	1	0	1	1	0.246406571	0
BCFKMOL	1PPIs	14/9/2012	2	0	2012	2011	0	0	0	0	0	0	0	0	0	0	0	0	0	0	1	0	0	0	0	0	1	0	0	0	1	1	0.246406571	0
BCFKMPN	1PPIs	10/8/2013	2	1	2013	2011	0	0	0	1	0	1	0	0	0	0	0	1	0	1	1	0	1	1	0	0	1	0	1	1	1	1	0.246406571	0
BCFKOMH	1PPIs	17/8/2013	1	1	2013	2011	0	1	0	1	1	0	0	0	0	0	0	0	0	1	0	0	0	1	0	0	1	0	1	1	0.296296296	0	0.246406571	0
BCFKOPM	1PPIs	29/3/2013	2	1	2013	2011	0	0	0	0	0	0	0	0	0	0	0	0	0	0	0	0	0	0	0	0	1	0	1	0	1	1	0.246406571	0
BCFKOPP	1PPIs	21/10/2010	1	1	2011	2011	0	0	0	0	0	0	0	0	0	0	0	0	0	0	1	0	1	0	0	0	1	0	1	0	0.789473684	1	0.246406571	0
BCFLFLL	1PPIs	25/5/2011	2	1	2011	2011	0	0	0	0	0	0	0	0	0	0	0	0	0	0	1	0	0	1	0	0	1	0	1	0	1	1	0.246406571	0
BCFLFML	1PPIs	5/6/2012	2	0	2012	2011	0	0	0	0	0	0	0	0	0	0	0	0	0	0	1	0	0	0	0	0	1	0	0	0	1	1	0.246406571	0
BCFLFNN	1PPIs	21/1/2011	2	0	2011	2011	0	0	0	0	0	0	0	0	0	0	0	0	0	0	0	0	0	0	0	0	1	0	1	0	1	1	0.246406571	0
BCFLGGK	1PPIs	19/12/2015	2	0	2016	2011	0	0	0	0	0	0	0	0	0	0	0	0	0	0	1	0	0	0	0	0	1	0	1	0	1	1	0.246406571	0
BCFLGHQ	1PPIs	20/6/2017	2	0	2017	2011	0	0	0	0	0	0	1	0	0	0	0	1	0	0	1	1	0	0	0	0	1	0	1	0	1	1	0.246406571	0
BCFLGNI	1PPIs	8/9/2017	2	0	2017	2011	0	0	0	0	0	0	0	0	0	0	0	0	0	0	1	0	0	0	0	0	1	0	1	0	1	1	0.246406571	0
BCFLGOI	1PPIs	20/5/2013	2	0	2013	2011	0	0	0	0	0	0	0	0	0	0	0	0	0	0	1	0	0	0	0	0	1	0	1	0	1	1	0.246406571	0
BCFLGOP	1PPIs	19/6/2013	2	1	2013	2011	0	0	0	0	1	0	0	0	0	0	0	0	0	0	1	0	0	0	0	0	1	0	1	0	1	1	0.246406571	0
BCFLHGJ	1PPIs	19/5/2014	2	1	2014	2011	0	0	0	0	0	1	0	0	1	0	0	0	0	0	0	0	1	0	0	0	1	0	1	0	1	1	0.246406571	0
BCFLHIP	1PPIs	18/12/2013	1	1	2014	2011	0	0	0	1	1	1	1	0	0	0	0	0	0	0	0	0	1	0	0	0	1	0	1	1	0.7	1	0.246406571	0
BCFLIIQ	1PPIs	13/1/2012	2	1	2012	2011	0	0	0	0	0	1	0	0	0	0	0	0	0	0	0	0	1	0	0	0	1	0	1	0	0.545454545	1	0.246406571	0
BCFLIJO	1PPIs	24/9/2012	2	1	2012	2011	0	0	0	0	0	0	0	0	0	0	0	0	0	0	1	0	0	0	0	0	1	0	0	0	0.541871921	1	1.303216975	0
BCFLIOJ	1PPIs	30/12/2011	2	1	2012	2011	0	0	0	0	0	0	0	0	0	0	0	0	0	0	0	0	0	0	0	0	1	0	1	0	1	1	0.246406571	0
BCFLJMI	1PPIs	28/9/2016	2	1	2016	2011	0	0	0	1	1	1	0	0	0	0	0	0	0	1	1	0	1	0	0	0	1	0	1	0	1	1	0.246406571	0
BCFLJON	1PPIs	8/5/2014	1	1	2014	2011	0	0	0	1	1	1	1	0	0	0	0	0	0	0	1	0	1	0	0	0	1	0	1	1	1	1	0.246406571	0
BCFLJOP	1PPIs	24/10/2014	1	1	2015	2011	0	0	0	0	0	0	0	0	0	0	0	0	0	0	1	0	0	0	0	0	1	0	1	0	1	1	0.246406571	0
BCFLLNP	1PPIs	6/7/2012	2	1	2012	2011	0	0	0	0	0	0	0	0	0	0	0	0	0	0	1	0	0	0	0	0	1	0	0	0	1	1	0.246406571	0
BCFLLNQ	1PPIs	16/5/2014	2	0	2014	2011	0	0	0	0	0	0	0	0	0	0	0	0	0	0	1	0	0	0	0	0	1	0	1	0	0.599173554	1	0.246406571	0
BCFLMHI	1PPIs	28/7/2011	2	1	2011	2011	0	0	0	1	0	0	0	1	0	0	0	0	0	0	1	1	0	1	0	0	1	0	1	0	1	1	0.246406571	0
BCFLMNH	1PPIs	26/10/2010	2	0	2011	2011	0	0	0	0	0	0	0	0	0	0	0	0	0	0	0	0	0	0	0	0	1	0	0	0	0.997093023	1	0.246406571	0
BCFLMPM	1PPIs	27/3/2012	2	1	2012	2011	0	0	0	1	0	0	0	0	0	0	0	0	0	0	0	0	0	0	0	0	1	0	1	0	1	1	0.246406571	0
BCFLNHQ	1PPIs	25/1/2011	1	0	2011	2011	0	0	0	1	0	0	0	0	0	0	0	0	0	0	0	0	0	0	0	0	1	0	1	0	1	1	0.246406571	0
BCFLNKQ	1PPIs	14/2/2013	2	0	2013	2011	0	0	0	0	0	0	0	0	0	0	0	0	0	0	1	0	0	0	0	0	1	0	1	0	1	1	0.246406571	0
BCFLOLM	1PPIs	19/4/2016	1	1	2016	2011	0	0	0	0	0	0	0	0	0	0	0	0	0	0	0	0	0	0	0	0	1	0	1	0	1	1	0.246406571	0
BCFLOOL	1PPIs	23/10/2011	2	1	2012	2011	0	0	0	0	0	0	0	0	0	0	0	0	0	0	0	0	0	0	0	0	1	0	0	0	1	1	0.246406571	0
BCFLOPH	1PPIs	10/3/2016	2	1	2016	2011	0	0	0	0	0	1	0	0	0	0	0	0	0	0	1	1	0	0	0	0	1	0	1	1	1	1	0.246406571	0
BCFLOPM	1PPIs	14/9/2012	2	1	2012	2011	0	0	0	0	0	1	0	0	0	0	0	0	0	0	0	0	0	0	0	0	1	0	1	0	0.657303371	1	0.246406571	0
BCFMFJO	1PPIs	3/3/2015	2	0	2015	2011	0	0	0	0	0	0	0	0	0	0	0	0	0	0	1	1	0	0	0	0	1	0	1	0	0.810810811	1	0.246406571	0
BCFMFMI	1PPIs	4/8/2012	1	1	2012	2011	0	0	0	0	0	0	0	0	0	0	0	0	0	0	0	1	0	0	0	0	1	0	1	0	0.964383562	1	0.246406571	0
BCFMGHJ	1PPIs	30/6/2012	2	0	2012	2011	0	0	0	0	0	0	0	0	0	0	0	0	0	0	0	0	0	0	0	0	1	0	0	0	1	1	0.246406571	0
BCFMGJL	1PPIs	11/12/2010	1	1	2011	2011	0	0	0	0	0	0	0	0	0	0	0	0	0	0	0	0	0	0	0	0	1	0	0	0	1	1	0.246406571	0
BCFMGNO	1PPIs	24/2/2015	2	0	2015	2011	0	0	0	0	0	0	0	0	0	0	0	0	0	0	1	0	0	0	0	0	1	0	1	0	1	1	0.246406571	0
BCFMHHH	1PPIs	13/5/2014	2	0	2014	2011	0	0	0	0	0	1	0	0	0	0	0	0	0	0	1	0	0	0	0	0	1	0	1	0	1	1	0.246406571	0
BCFMHIL	1PPIs	27/1/2012	1	0	2012	2011	0	0	0	0	0	0	0	0	0	0	0	0	0	0	1	0	0	0	0	0	1	0	1	0	0.888888889	1	1.571526352	1
BCFMHLJ	1PPIs	17/3/2015	2	1	2015	2011	0	0	0	0	0	1	0	0	0	0	0	0	0	0	1	0	1	0	0	0	1	0	1	0	1	1	0.246406571	0
BCFMIMI	1PPIs	22/2/2011	2	1	2011	2011	0	0	0	0	0	0	0	0	0	0	0	0	0	0	0	0	0	0	0	0	1	0	0	0	1	1	0.246406571	0
BCFMINH	1PPIs	16/1/2013	2	0	2013	2011	0	0	0	0	0	0	1	0	0	0	0	0	0	0	1	0	0	0	0	0	1	0	1	0	1	1	0.246406571	0
BCFMIOH	1PPIs	7/2/2014	2	1	2014	2011	0	0	0	0	0	0	0	0	0	0	0	0	0	0	1	0	0	0	0	0	1	0	1	0	1	1	0.246406571	0
BCFMIOP	1PPIs	5/9/2012	2	0	2012	2011	0	0	0	0	0	0	0	0	0	0	0	0	0	0	1	0	0	0	0	0	1	0	0	0	1	1	0.246406571	0
BCFMJIO	1PPIs	16/9/2014	2	0	2014	2011	0	0	0	0	0	1	0	0	0	0	0	0	0	0	1	0	0	0	0	0	1	0	1	0	1	1	0.246406571	0
BCFMJKH	1PPIs	26/9/2011	2	0	2011	2011	0	0	0	0	0	1	0	0	0	0	0	0	0	0	0	0	1	0	0	0	1	0	1	0	1	1	0.246406571	0
BCFMJMP	1PPIs	18/2/2014	2	1	2014	2011	0	0	0	0	0	0	0	0	0	0	0	0	0	0	1	0	0	0	0	0	1	0	1	0	1	1	0.246406571	0
BCFMJMQ	1PPIs	2/2/2011	2	0	2011	2011	0	0	0	1	0	0	0	0	0	0	0	0	0	0	1	0	0	0	0	0	1	0	1	0	1	1	0.246406571	0
BCFMKHI	1PPIs	25/7/2011	2	1	2011	2011	0	0	0	0	0	0	0	0	0	0	0	0	0	1	1	0	1	0	0	0	1	0	1	0	1	1	0.246406571	0
BCFMLHI	1PPIs	15/11/2011	2	1	2012	2011	0	0	0	0	0	0	0	0	0	0	0	0	0	0	0	0	0	0	0	0	1	0	1	0	1	1	0.246406571	0
BCFMLJH	1PPIs	17/5/2011	2	0	2011	2011	0	0	0	0	0	0	0	0	0	0	0	0	0	0	0	0	0	0	0	0	1	0	0	0	1	1	0.246406571	0
BCFMLLJ	1PPIs	26/8/2016	1	1	2016	2011	0	0	0	1	0	1	1	0	0	0	0	0	0	0	1	0	1	0	0	0	1	0	1	0	1	1	0.246406571	0
BCFMLLN	1PPIs	12/9/2011	1	0	2011	2011	0	0	0	0	0	1	0	0	0	0	0	0	0	0	0	0	0	0	0	0	1	0	1	0	1	1	0.246406571	0
BCFMLLQ	1PPIs	10/7/2012	2	0	2012	2011	0	0	0	0	0	1	0	0	0	0	0	0	0	0	1	0	0	0	0	0	1	0	1	0	1	1	0.246406571	0
BCFMMGK	1PPIs	12/4/2011	1	1	2011	2011	0	0	0	1	0	0	0	0	0	0	0	0	0	0	0	0	0	0	0	0	1	0	1	0	0.766423358	1	6.57357974	1
BCFMMGM	1PPIs	13/10/2013	2	1	2014	2011	0	0	0	1	1	1	1	0	0	0	0	0	0	0	0	0	1	0	0	0	1	0	1	1	1	1	0.246406571	0
BCFMMGN	1PPIs	18/8/2013	2	0	2013	2011	0	0	0	0	1	1	0	0	0	0	0	0	0	1	1	1	0	1	0	0	1	0	1	1	1	1	0.246406571	0
BCFMMHP	1PPIs	12/5/2014	2	1	2014	2011	0	0	0	0	1	1	0	0	0	0	0	0	0	0	1	0	1	0	0	0	1	0	1	1	1	1	0.246406571	0
BCFMMPH	1PPIs	16/9/2017	2	1	2017	2011	0	0	0	0	0	0	0	0	0	0	0	0	0	0	1	1	0	0	0	0	1	0	1	0	1	1	0.246406571	0
BCFMNGN	1PPIs	17/3/2012	1	1	2012	2011	0	0	0	1	1	1	0	0	0	0	0	0	0	0	1	0	0	0	0	0	1	0	1	0	1	1	0.246406571	0
BCFMNHI	1PPIs	9/10/2016	2	1	2017	2011	0	0	0	0	0	0	0	0	0	0	0	0	0	0	1	0	1	0	0	0	1	0	1	0	1	1	0.246406571	0
BCFMOIM	1PPIs	11/3/2012	1	1	2012	2011	0	0	0	0	0	0	0	0	0	0	0	0	0	0	0	0	0	0	0	0	1	0	0	0	0.833333333	1	0.246406571	0
BCFMOLN	1PPIs	13/7/2015	2	1	2015	2011	0	0	0	0	0	1	0	0	0	0	0	0	0	0	1	0	1	0	0	0	1	0	1	1	1	1	0.246406571	0
BCFMOON	1PPIs	23/3/2016	2	0	2016	2011	0	0	0	0	0	1	0	0	0	0	0	0	0	0	0	0	0	0	0	0	1	0	1	0	1	1	0.246406571	0
BCFMOPH	1PPIs	29/12/2014	2	0	2015	2011	0	0	0	0	1	1	0	0	0	0	0	0	0	0	0	0	0	0	0	0	1	0	1	1	1	1	0.246406571	0
BCFNFPH	1PPIs	13/10/2013	2	0	2014	2011	0	0	0	0	0	0	0	0	0	0	0	0	0	0	0	0	0	0	0	0	1	0	1	0	0.818181818	1	0.246406571	0
BCFNGGN	1PPIs	19/5/2017	1	1	2017	2011	0	0	0	0	0	1	0	0	0	0	0	0	0	0	1	0	1	0	0	0	1	0	1	0	1	1	0.246406571	0
BCFNGGO	1PPIs	18/4/2012	2	0	2012	2011	0	0	0	0	0	0	0	0	0	0	0	0	0	0	0	0	0	0	0	0	1	0	1	0	1	1	0.246406571	0
BCFNGHI	1PPIs	1/4/2013	1	0	2013	2011	0	0	0	1	0	0	0	0	0	0	0	0	0	0	1	0	0	0	0	0	1	0	1	0	1	1	0.246406571	0
BCFNIHI	1PPIs	30/1/2015	2	1	2015	2011	0	0	0	0	1	0	0	0	0	0	0	0	0	0	0	0	0	1	0	1	1	0	1	1	1	1	0.246406571	0
BCFNIJK	1PPIs	2/11/2012	1	1	2013	2011	0	0	0	0	1	1	0	0	0	0	0	0	0	1	0	0	1	0	0	0	1	0	1	1	1	1	1.911019849	1
BCFNIPK	1PPIs	26/1/2012	2	0	2012	2011	0	0	0	0	0	0	0	0	0	0	0	0	0	0	0	1	0	0	0	0	1	0	1	0	1	1	0.246406571	0
BCFNJIN	1PPIs	15/11/2010	2	0	2011	2011	0	0	0	1	0	0	0	1	0	0	0	0	0	0	0	0	0	1	0	0	1	0	1	0	1	1	0.246406571	0
BCFNJKL	1PPIs	22/8/2011	2	1	2011	2011	0	0	0	1	0	1	0	0	0	0	0	0	0	0	0	0	1	1	0	0	1	0	1	0	1	1	0.246406571	0
BCFNJMP	1PPIs	11/6/2015	2	1	2015	2011	0	0	0	1	0	1	0	0	0	0	0	0	0	0	0	0	1	0	0	0	1	0	1	0	1	1	0.246406571	0
BCFNJMQ	1PPIs	3/8/2017	1	1	2017	2011	0	0	0	1	1	0	0	0	0	0	0	0	0	0	0	0	1	0	0	0	1	0	1	0	1	1	0.246406571	0
BCFNJNL	1PPIs	25/5/2011	2	0	2011	2011	0	0	0	0	0	0	0	0	0	0	0	0	0	0	0	0	0	0	0	0	1	0	0	0	1	1	0.246406571	0
BCFNJOK	1PPIs	6/3/2012	1	1	2012	2011	0	0	0	0	0	0	0	0	0	0	0	0	0	0	0	0	0	0	0	0	1	0	0	0	0.900826446	1	0.246406571	0
BCFNKJL	1PPIs	1/12/2011	2	1	2012	2011	0	0	0	1	0	1	0	0	0	0	0	0	0	0	0	0	0	0	0	0	1	0	1	0	1	1	0.246406571	0
BCFNKKK	1PPIs	30/7/2012	2	0	2012	2011	0	0	0	1	0	0	0	0	0	0	0	0	0	0	0	0	1	0	0	0	1	0	1	0	1	1	0.246406571	0
BCFNKMI	1PPIs	3/7/2017	1	1	2017	2011	0	0	0	0	0	0	0	0	0	0	0	0	0	0	1	0	0	0	0	0	1	0	1	0	1	1	0.246406571	0
BCFNKON	1PPIs	4/7/2015	2	1	2015	2011	0	0	0	1	0	0	0	0	0	0	0	0	0	0	1	0	0	0	0	0	1	0	1	0	1	1	0.246406571	0
BCFNLMJ	1PPIs	9/12/2011	2	0	2012	2011	0	0	0	0	0	1	0	0	0	0	0	0	0	0	0	0	0	0	0	0	1	0	1	0	0.823529412	1	0.246406571	0
BCFNLPK	1PPIs	2/3/2011	2	1	2011	2011	0	0	0	1	0	1	0	0	0	0	0	1	0	0	0	0	1	0	0	0	1	0	1	0	1	1	0.246406571	0
BCFNLPP	1PPIs	4/1/2012	1	0	2012	2011	0	0	0	0	0	1	0	0	0	0	0	0	0	1	1	0	0	0	0	0	1	0	1	1	1	1	0.246406571	0
BCFNMHK	1PPIs	6/12/2013	1	1	2014	2011	0	0	0	0	0	0	0	1	0	0	0	0	0	0	1	0	0	0	0	0	1	0	1	0	0.890756303	1	0.246406571	0
BCFNMIL	1PPIs	10/10/2012	2	0	2013	2011	0	0	0	1	0	1	0	0	0	0	0	0	0	0	1	0	0	0	0	0	1	0	1	0	1	1	0.246406571	0
BCFNMIN	1PPIs	11/9/2015	1	1	2015	2011	0	0	0	1	1	1	0	0	0	0	0	1	0	0	1	0	1	0	0	0	1	0	1	1	0.838356164	1	0.246406571	0
BCFNMJM	1PPIs	17/1/2011	2	1	2011	2011	0	0	0	1	1	0	0	0	0	0	0	0	0	1	1	0	1	0	0	0	1	0	1	1	0.96373057	1	0.246406571	0
BCFNMMJ	1PPIs	23/2/2012	1	1	2012	2011	0	0	0	1	1	0	0	0	0	0	0	0	0	0	1	0	0	0	0	0	1	0	1	0	0.432692308	0	0.246406571	0
BCFNMMM	1PPIs	25/3/2016	2	0	2016	2011	0	0	0	0	0	0	0	0	0	0	0	0	0	0	1	0	0	0	0	0	1	0	1	0	1	1	3.871321013	1
BCFNMNM	1PPIs	14/3/2013	2	1	2013	2011	0	0	0	1	1	1	0	0	0	0	0	0	0	1	0	0	1	0	0	0	1	0	1	1	1	1	0.246406571	0
BCFNMOM	1PPIs	9/12/2010	2	1	2011	2011	0	0	0	1	1	0	0	0	0	0	0	0	0	0	0	0	1	0	0	0	1	0	1	1	1	1	0.246406571	0
BCFNNGO	1PPIs	1/3/2011	2	0	2011	2011	0	0	0	1	0	1	0	0	0	0	0	0	0	0	1	0	0	0	0	0	1	0	0	0	1	1	0.246406571	0
BCFNNNN	1PPIs	22/5/2015	2	1	2015	2011	0	0	0	0	0	1	0	0	0	0	0	0	0	0	1	0	0	0	0	0	1	0	1	0	1	1	0.246406571	0
BCFNNPP	1PPIs	7/6/2012	2	1	2012	2011	0	0	0	0	0	0	0	0	0	0	0	0	0	0	1	1	0	0	0	0	1	0	1	0	1	1	0.246406571	0
BCFNOHI	1PPIs	25/11/2015	1	1	2016	2011	0	1	0	1	0	0	0	0	0	0	0	0	0	0	1	0	0	1	0	0	1	0	1	1	0.74122807	1	0.246406571	0
BCFNOIP	1PPIs	19/9/2013	2	1	2013	2011	0	0	0	0	0	0	0	0	0	0	0	0	0	0	0	0	0	0	0	0	1	0	1	0	1	1	0.246406571	0
BCFNOMP	1PPIs	7/5/2011	1	0	2011	2011	0	0	0	0	0	0	0	0	0	0	0	0	0	0	0	0	0	0	0	0	1	0	1	0	1	1	0.246406571	0
BCGEFHI	1PPIs	7/11/2016	1	1	2017	2011	0	0	0	0	0	1	0	0	0	0	0	0	0	0	1	1	1	0	0	0	1	0	1	0	0.736196319	1	0.246406571	0
BCGEFIJ	1PPIs	25/4/2011	1	0	2011	2011	0	0	0	0	0	1	0	0	0	0	0	0	0	0	0	0	0	0	0	0	1	0	1	0	1	1	0.246406571	0
BCGEFML	1PPIs	25/11/2014	2	1	2015	2011	0	0	0	1	1	1	0	0	0	0	0	0	0	0	0	0	1	0	0	0	1	0	1	1	1	1	0.246406571	0
BCGEFNM	1PPIs	23/11/2010	2	1	2011	2011	0	0	0	0	0	0	0	0	0	0	0	0	0	0	1	0	0	0	0	0	1	0	0	0	1	1	0.246406571	0
BCGEFNO	1PPIs	8/7/2012	2	1	2012	2011	0	0	0	0	0	0	0	0	0	0	0	0	0	0	0	0	0	0	0	0	1	0	1	0	0.31372549	0	0.246406571	0
BCGEGNK	1PPIs	3/4/2012	2	1	2012	2011	0	0	0	0	0	1	0	0	0	0	0	0	0	0	0	0	1	0	0	0	1	0	1	0	0.695890411	1	0.246406571	0
BCGEGOL	1PPIs	17/3/2013	2	0	2013	2011	0	0	0	0	0	0	0	0	0	0	0	0	0	0	0	0	0	0	0	0	1	0	1	0	1	1	0.246406571	0
BCGEGOO	1PPIs	6/12/2012	2	1	2013	2011	0	0	0	1	0	1	0	0	0	0	0	0	0	0	0	0	1	1	0	0	1	0	1	0	0.87456446	1	0.246406571	0
BCGEHIM	1PPIs	2/6/2011	1	0	2011	2011	0	0	0	0	0	0	0	0	0	0	0	0	0	0	1	0	0	0	0	0	1	0	1	0	1	1	0.246406571	0
BCGEHMP	1PPIs	7/9/2012	2	0	2012	2011	0	0	0	0	0	1	0	0	0	0	0	0	0	0	1	0	0	0	0	0	1	0	1	0	1	1	0.246406571	0
BCGEIII	1PPIs	6/6/2014	2	1	2014	2011	0	0	0	1	0	1	0	0	0	0	0	0	0	0	1	1	0	0	0	0	1	0	1	0	0.727272727	1	0.246406571	0
BCGEIIO	1PPIs	20/12/2010	1	0	2011	2011	0	0	0	0	0	0	0	0	0	0	0	0	0	0	0	0	0	0	0	0	1	0	0	0	1	1	5.013004791	0
BCGEIJK	1PPIs	4/7/2011	2	1	2011	2011	0	0	0	1	0	1	0	0	0	0	0	0	0	0	1	0	1	0	0	0	1	0	1	0	1	1	0.246406571	0
BCGEJGM	1PPIs	20/5/2014	1	1	2014	2011	0	0	0	1	0	1	0	0	0	0	0	0	0	0	1	0	1	0	0	0	1	0	1	0	1	1	0.246406571	0
BCGEJGQ	1PPIs	23/5/2014	2	1	2014	2011	0	0	0	1	0	1	0	0	0	0	0	1	0	0	1	0	1	0	0	0	1	0	1	0	1	1	0.246406571	0
BCGEJHH	1PPIs	28/1/2015	2	1	2015	2011	0	0	0	0	0	0	0	0	0	0	0	0	0	0	0	0	0	0	0	0	1	0	1	0	1	1	0.246406571	0
BCGEJJI	1PPIs	20/12/2010	2	1	2011	2011	0	0	0	1	1	0	0	0	0	0	0	0	0	0	1	0	0	0	0	0	1	0	1	0	1	1	0.246406571	0
BCGEJMM	1PPIs	21/7/2011	1	0	2011	2011	0	0	0	0	1	0	0	0	0	0	0	0	0	0	1	0	0	0	0	0	1	0	1	0	1	1	0.246406571	0
BCGEKHI	1PPIs	2/7/2011	2	0	2011	2011	0	0	0	0	0	1	0	0	0	0	0	0	0	0	0	0	0	0	0	0	1	0	1	0	1	1	0.246406571	0
BCGEKJM	1PPIs	14/1/2012	2	0	2012	2011	0	0	0	0	0	0	0	0	0	0	0	0	0	0	1	0	0	0	0	0	1	0	1	0	1	1	0.246406571	0
BCGEKLJ	0HRA	23/12/2016	2	0	2017	2011	0	0	0	0	0	1	0	0	0	0	0	0	0	0	0	0	0	0	0	0	1	0	1	0	1	1	5.314168378	0
BCGEKOP	1PPIs	13/9/2011	2	0	2011	2011	0	0	0	0	0	1	0	0	0	0	0	0	0	0	1	0	0	0	0	0	1	0	1	0	1	1	0.246406571	0
BCGELMI	1PPIs	13/1/2012	1	1	2012	2011	0	0	0	0	0	0	0	0	0	0	0	0	0	0	0	0	0	0	0	0	1	0	0	0	1	1	0.246406571	0
BCGELOQ	1PPIs	19/3/2014	1	1	2014	2011	0	0	0	0	0	1	0	0	0	0	0	0	0	0	0	0	0	0	0	0	1	0	1	0	0.806451613	1	0.246406571	0
BCGEMHM	1PPIs	23/5/2012	2	0	2012	2011	0	0	0	0	0	0	0	0	0	0	0	0	0	0	0	0	0	0	0	0	1	0	0	0	1	1	0.246406571	0
BCGEMJK	1PPIs	12/7/2013	2	1	2013	2011	0	0	0	1	1	1	0	0	0	0	0	0	0	1	1	0	0	1	0	0	1	0	1	0	1	1	0.246406571	0
BCGEMLH	1PPIs	4/1/2012	2	0	2012	2011	0	0	0	1	1	1	0	0	0	0	0	0	0	0	0	0	1	1	0	0	1	0	1	1	0.63902439	1	0.246406571	0
BCGEMNO	1PPIs	27/2/2011	2	1	2011	2011	0	0	0	0	0	0	0	0	0	0	0	0	0	0	1	0	0	0	0	0	1	0	1	0	0.833333333	1	2.116358658	1
BCGENHN	1PPIs	9/2/2014	1	0	2014	2011	0	0	0	0	0	1	0	0	0	0	0	0	0	0	0	0	0	0	0	0	1	0	1	0	1	1	0.246406571	0
BCGENJI	1PPIs	14/7/2011	2	1	2011	2011	0	0	0	1	0	1	0	0	0	0	0	1	0	0	0	0	1	1	0	0	1	0	1	0	1	1	0.246406571	0
BCGENPH	1PPIs	20/8/2012	2	0	2012	2011	0	0	0	0	0	0	0	0	0	0	0	0	0	0	1	0	0	0	0	0	1	0	1	0	1	1	0.246406571	0
BCGEOHK	1PPIs	9/1/2012	2	0	2012	2011	0	0	0	1	1	1	0	0	0	0	0	0	0	0	0	0	0	0	0	0	1	0	1	0	1	1	0.246406571	0
BCGEOOJ	1PPIs	10/1/2011	1	0	2011	2011	0	0	0	0	0	0	0	0	0	0	0	0	0	0	1	0	0	0	0	0	1	0	0	0	0.592592593	1	0.246406571	0
BCGFFKH	1PPIs	1/3/2017	2	0	2017	2011	0	0	0	0	0	0	0	1	0	0	0	0	0	0	1	0	0	0	0	0	1	0	1	0	1	1	0.246406571	0
BCGFFLK	1PPIs	23/8/2012	2	0	2012	2011	0	0	0	1	1	0	0	0	0	0	0	1	0	0	1	0	1	0	0	0	1	0	1	1	1	1	0.246406571	0
BCGFFLM	1PPIs	13/10/2016	2	0	2017	2011	0	0	0	0	0	0	0	0	0	0	0	0	0	0	1	0	0	0	0	0	1	0	1	0	1	1	0.246406571	0
BCGFFMI	1PPIs	11/11/2015	2	1	2016	2011	0	0	0	1	0	1	0	0	0	0	0	0	0	0	1	0	1	0	0	0	1	0	1	0	1	1	0.246406571	0
BCGFFNK	1PPIs	12/11/2012	2	1	2013	2011	0	0	0	0	0	0	0	0	0	0	0	0	0	0	1	0	0	0	0	0	1	0	1	0	0.986725664	1	0.246406571	0
BCGFFNN	1PPIs	14/10/2011	2	1	2012	2011	0	0	0	1	0	0	0	0	0	0	0	0	0	0	1	0	0	0	0	0	1	0	1	0	1	1	0.246406571	0
BCGFFOP	1PPIs	16/10/2014	1	0	2015	2011	0	0	0	0	0	0	0	0	0	0	0	0	0	0	1	0	0	0	0	0	1	0	1	0	0.495049505	0	0.246406571	0
BCGFGKM	1PPIs	19/2/2015	1	0	2015	2011	0	0	0	1	0	1	0	0	0	0	0	0	0	0	0	0	0	0	0	0	1	0	1	1	1	1	0.246406571	0
BCGFGOO	1PPIs	8/3/2012	2	0	2012	2011	0	0	0	1	0	1	0	0	0	0	0	0	0	0	0	0	0	0	0	0	1	0	1	0	1	1	0.246406571	0
BCGFHGN	1PPIs	12/11/2010	2	0	2011	2011	0	0	0	0	0	0	0	0	0	0	0	0	0	0	0	0	0	0	0	0	1	0	0	0	1	1	0.049281314	1
BCGFHIO	1PPIs	5/10/2010	1	0	2011	2011	0	0	0	0	0	1	0	0	0	0	0	0	0	0	0	1	0	0	0	0	1	0	0	0	1	1	5.388090349	0
BCGFHJJ	0HRA	8/2/2012	2	1	2012	2011	0	0	0	0	0	0	0	0	0	0	0	0	0	0	1	1	0	0	0	0	1	0	1	0	1	1	0.246406571	0
BCGFHJQ	1PPIs	14/10/2015	2	0	2016	2011	0	0	0	1	0	1	0	0	0	0	0	0	0	1	0	0	1	0	0	0	1	0	1	1	1	1	0.246406571	0
BCGFHNK	1PPIs	11/6/2014	2	1	2014	2011	0	0	0	0	0	1	0	0	0	0	0	0	0	0	1	0	0	0	0	0	1	0	1	0	1	1	0.246406571	0
BCGFIIN	1PPIs	28/8/2012	2	0	2012	2011	0	0	0	0	1	0	0	0	0	0	0	0	0	0	0	0	1	0	0	0	1	0	1	0	1	1	5.689253936	1
BCGFIKK	1PPIs	15/3/2016	1	1	2016	2011	0	0	0	0	0	1	0	0	0	0	0	0	0	0	1	0	1	0	0	0	1	0	1	0	1	1	0.246406571	0
BCGFILN	1PPIs	13/1/2012	2	0	2012	2011	0	0	0	0	0	1	0	0	0	0	0	0	0	0	0	0	0	0	0	0	1	0	1	0	1	1	0.246406571	0
BCGFIMQ	1PPIs	10/7/2012	2	0	2012	2011	0	0	0	0	0	0	0	0	0	0	0	0	0	0	1	0	0	0	0	0	1	0	1	0	1	1	0.246406571	0
BCGFJIN	1PPIs	26/2/2015	1	0	2015	2011	0	0	0	0	1	1	0	0	0	0	0	0	0	0	0	0	1	0	0	0	1	0	1	0	1	1	0.246406571	0
BCGFJKL	1PPIs	18/4/2011	2	0	2011	2011	0	0	0	0	0	0	0	0	0	0	0	0	0	0	0	0	0	0	0	0	1	0	0	0	1	1	0.246406571	0
BCGFJOO	1PPIs	9/1/2015	2	0	2015	2011	0	0	0	0	1	1	0	0	0	0	0	0	0	0	1	0	1	0	0	0	1	0	1	0	1	1	0.246406571	0
BCGFKJQ	0HRA	7/11/2012	1	1	2013	2011	0	0	0	0	0	0	0	0	0	0	0	0	0	0	0	0	0	0	0	0	1	0	0	0	1	1	0.246406571	0
BCGFKNO	1PPIs	27/2/2013	2	1	2013	2011	0	0	0	0	0	1	0	0	0	0	0	0	0	0	1	0	1	0	0	0	1	0	1	0	1	1	0.246406571	0
BCGFMOH	1PPIs	18/11/2010	2	0	2011	2011	0	0	0	0	0	0	0	0	0	0	0	0	0	0	0	0	0	0	0	0	1	0	1	0	1	1	0.246406571	0
BCGFMOO	1PPIs	18/8/2014	2	0	2014	2011	0	0	0	0	0	0	0	0	0	0	0	0	0	0	1	1	0	0	0	0	1	0	1	0	1	1	0.246406571	0
BCGFNHM	1PPIs	8/11/2010	2	0	2011	2011	0	0	0	0	0	0	0	0	0	0	0	0	0	0	0	0	0	0	0	0	1	0	1	0	1	1	4.525667351	0
BCGFOHQ	1PPIs	23/8/2016	2	1	2016	2011	0	0	0	0	1	1	0	0	0	0	0	0	0	0	0	0	1	0	0	0	1	0	1	0	1	1	0.246406571	0
BCGFOMI	1PPIs	30/9/2014	1	1	2014	2011	0	0	0	1	1	0	1	0	0	0	0	0	0	1	1	0	1	1	0	0	1	0	1	1	0.574074074	1	0.246406571	0
BCGGFGP	1PPIs	10/7/2015	2	1	2015	2011	0	0	0	0	0	0	0	0	0	0	0	0	0	1	1	0	1	0	0	0	1	0	1	0	1	1	0.246406571	0
BCGGFHO	1PPIs	29/3/2013	2	1	2013	2011	0	0	0	0	0	0	0	0	0	0	0	0	0	0	1	0	0	0	0	0	1	0	1	0	1	1	0.246406571	0
BCGGFKH	1PPIs	20/6/2012	2	1	2012	2011	0	0	0	0	1	1	1	0	0	0	0	0	0	1	1	0	1	0	0	0	1	0	1	0	1	1	0.246406571	0
BCGGGGJ	1PPIs	26/11/2012	2	0	2013	2011	0	0	0	0	0	0	0	0	0	0	0	0	0	0	0	0	1	1	0	0	1	0	1	0	1	1	0.246406571	0
BCGGHHM	1PPIs	26/9/2016	2	1	2016	2011	0	0	0	0	0	1	0	0	0	0	0	0	0	0	0	0	0	1	0	0	1	0	1	0	1	1	0.246406571	0
BCGGHJK	1PPIs	4/10/2010	2	0	2011	2011	0	0	0	0	0	0	0	0	0	0	0	0	0	0	1	0	0	0	0	0	1	0	0	0	1	1	0.246406571	0
BCGGIMI	1PPIs	30/8/2011	1	0	2011	2011	0	0	0	0	0	0	0	0	0	0	0	0	0	0	1	0	0	0	0	0	1	0	1	0	1	1	0.246406571	0
BCGGJIO	1PPIs	8/12/2011	2	1	2012	2011	0	0	0	0	0	0	0	0	0	0	0	0	0	0	1	0	0	0	0	0	1	0	1	0	1	1	0.246406571	0
BCGGKGM	1PPIs	13/9/2013	1	1	2013	2011	0	0	0	0	0	0	0	0	0	0	0	0	0	0	1	0	0	0	0	0	1	0	1	0	1	1	0.246406571	0
BCGGKHH	1PPIs	1/10/2010	2	0	2011	2011	0	0	0	0	0	0	0	0	0	0	0	0	0	0	0	0	0	0	0	0	1	0	0	0	1	1	0.246406571	0
BCGGKKK	1PPIs	6/10/2011	2	0	2012	2011	0	0	0	0	0	0	0	0	0	0	0	0	0	0	1	0	0	0	0	0	1	0	0	0	1	1	0.246406571	0
BCGGLGO	1PPIs	5/1/2016	1	1	2016	2011	0	0	0	0	0	0	0	0	0	0	0	0	0	0	1	0	0	0	0	0	1	0	1	0	1	1	0.246406571	0
BCGGLMJ	1PPIs	4/7/2011	2	1	2011	2011	0	0	0	1	0	0	0	0	0	0	0	0	0	0	0	0	0	0	0	0	1	0	1	0	1	1	2.759753593	0
BCGGMHH	1PPIs	17/4/2014	2	1	2014	2011	0	0	1	0	0	1	0	0	0	0	0	0	0	0	1	0	0	0	0	0	1	0	1	0	1	1	0.246406571	0
BCGGNGJ	1PPIs	31/10/2012	1	0	2013	2011	0	0	0	0	1	1	0	0	0	0	0	0	0	0	1	0	1	0	0	0	1	0	1	1	1	1	0.246406571	0
BCGGNIJ	1PPIs	3/5/2011	2	0	2011	2011	0	0	0	0	0	0	0	0	0	0	0	0	0	0	1	0	0	0	0	0	1	0	0	0	1	1	0.246406571	0
BCGHFKM	1PPIs	9/2/2012	1	0	2012	2011	0	0	0	0	0	0	0	0	0	0	0	0	0	0	0	0	0	0	0	0	1	0	0	0	1	1	0.246406571	0
BCGHFON	1PPIs	4/12/2013	2	1	2014	2011	0	0	0	1	1	0	0	0	0	0	0	0	0	1	1	0	0	0	0	0	1	0	1	1	0.980392157	1	6.420260096	1
BCGHGMQ	1PPIs	20/5/2013	2	0	2013	2011	0	0	0	1	0	1	0	0	0	0	0	1	0	0	1	0	1	0	0	0	1	0	1	0	1	1	0.246406571	0
BCGHGNO	1PPIs	22/2/2013	1	1	2013	2011	0	0	0	0	0	0	0	0	0	0	0	0	0	0	1	0	0	0	0	0	1	0	1	0	1	1	0.246406571	0
BCGHHGN	1PPIs	11/1/2011	2	1	2011	2011	0	0	0	0	0	0	0	0	0	0	0	0	0	0	0	0	0	0	0	0	1	0	0	0	1	1	0.246406571	0
BCGHHIO	1PPIs	13/6/2012	2	0	2012	2011	0	0	0	1	0	0	0	0	0	0	0	0	0	0	0	0	0	0	0	0	1	0	1	0	1	1	0.246406571	0
BCGHHKH	1PPIs	8/7/2015	2	0	2015	2011	0	0	0	0	0	0	0	0	0	0	0	0	0	0	0	1	0	0	0	0	1	0	1	0	0.862068966	1	0.246406571	0
BCGHHLH	1PPIs	15/4/2012	2	0	2012	2011	0	0	0	0	0	0	0	0	0	0	0	0	0	0	1	0	0	0	0	0	1	0	0	0	0.59375	1	0.246406571	0
BCGHIJI	1PPIs	16/10/2013	2	0	2014	2011	0	0	0	0	0	0	0	0	0	0	0	0	0	0	1	1	0	0	0	0	1	0	1	0	1	1	0.246406571	0
BCGHIMI	1PPIs	13/2/2012	1	1	2012	2011	0	0	0	0	0	0	0	0	0	0	0	0	0	0	0	0	0	0	0	0	1	0	0	0	1	1	0.246406571	0
BCGHIOH	1PPIs	23/11/2013	2	0	2014	2011	0	0	0	0	0	0	0	0	0	0	0	0	0	0	0	0	0	0	0	0	1	0	1	0	1	1	0.246406571	0
BCGHIPI	1PPIs	10/3/2014	1	1	2014	2011	0	0	0	0	0	0	0	0	0	0	0	0	0	0	1	0	0	0	0	0	1	0	1	0	1	1	0.246406571	0
BCGHIPP	1PPIs	18/8/2011	1	1	2011	2011	0	0	0	1	0	0	0	0	0	0	0	0	0	0	1	0	0	0	0	0	1	0	1	0	0.769230769	1	0.246406571	0
BCGHJGH	0HRA	19/4/2015	2	0	2015	2011	0	0	0	0	0	0	0	0	0	0	0	0	0	0	0	0	0	0	0	0	1	0	1	0	1	1	3.40862423	0
BCGHJGM	1PPIs	31/7/2013	2	0	2013	2011	0	0	0	0	0	0	0	0	0	0	0	0	0	0	1	0	0	0	0	0	1	0	1	0	1	1	0.246406571	0
BCGHJGP	1PPIs	17/2/2016	2	1	2016	2011	0	0	0	1	0	0	0	0	0	0	0	1	0	0	1	0	0	1	0	0	1	0	1	0	1	1	1.245722108	1
BCGHJIJ	1PPIs	27/1/2012	1	0	2012	2011	0	0	0	1	0	1	0	0	0	0	0	0	0	0	1	0	0	0	0	0	1	0	1	0	0.515151515	1	0.246406571	0
BCGHJIP	1PPIs	25/4/2011	2	0	2011	2011	0	0	0	0	0	1	0	0	0	0	0	0	0	0	0	0	0	0	0	0	1	0	1	0	0.653846154	1	0.246406571	0
BCGHJLQ	1PPIs	26/1/2017	1	1	2017	2011	0	0	0	0	0	0	0	0	0	0	0	0	0	0	1	0	0	0	0	0	1	0	0	0	1	1	9.256673511	0
BCGHJMJ	1PPIs	13/8/2015	1	1	2015	2011	0	0	0	0	0	0	0	0	0	0	0	0	1	1	0	0	1	0	0	0	1	0	1	1	1	1	0.246406571	0
BCGHJOJ	1PPIs	21/9/2012	1	1	2012	2011	0	0	0	1	0	1	0	0	0	0	0	1	0	0	0	0	1	0	0	0	1	0	0	0	1	1	0.246406571	0
BCGHKGL	1PPIs	3/8/2014	2	1	2014	2011	0	0	0	1	0	1	0	0	0	0	0	1	0	1	1	0	1	0	0	0	1	0	1	1	0.789473684	1	0.246406571	0
BCGHKIQ	1PPIs	10/5/2013	2	1	2013	2011	0	0	0	1	0	0	0	0	0	0	0	1	1	0	1	0	1	0	0	0	1	0	1	1	0.731707317	1	6.67761807	0
BCGHKPP	1PPIs	8/10/2012	2	0	2013	2011	0	0	0	1	0	1	0	0	0	0	0	0	0	1	1	0	1	0	0	0	1	0	1	0	1	1	0.246406571	0
BCGHLGP	1PPIs	27/7/2011	2	1	2011	2011	0	0	0	0	0	0	0	0	0	0	0	0	0	0	0	0	0	0	0	0	1	0	0	0	1	1	0.246406571	0
BCGHLJI	1PPIs	29/5/2014	2	1	2014	2011	0	0	0	1	0	0	0	0	0	0	0	1	0	0	1	0	0	0	0	0	1	0	1	0	0.968888889	1	0.246406571	0
BCGHLKM	1PPIs	20/5/2015	2	0	2015	2011	0	0	1	0	0	0	0	0	0	0	0	0	0	0	0	0	0	0	0	0	1	0	1	0	0.412371134	0	0.246406571	0
BCGHLLJ	1PPIs	28/1/2011	2	0	2011	2011	0	0	0	0	0	1	0	0	0	0	0	0	0	0	0	0	0	0	0	0	1	0	1	0	1	1	0.246406571	0
BCGHMHI	1PPIs	27/12/2011	2	1	2012	2011	0	0	0	0	0	1	0	0	0	0	0	0	0	0	0	0	1	0	0	0	1	0	1	0	1	1	3.446954141	0
BCGHMKM	1PPIs	26/8/2013	1	0	2013	2011	0	0	0	1	0	0	0	0	0	0	0	0	0	0	1	0	1	0	0	0	1	0	1	0	1	1	0.246406571	0
BCGHMNH	1PPIs	26/4/2013	1	0	2013	2011	0	0	0	1	0	0	0	0	0	0	0	0	0	1	1	0	0	0	0	0	1	0	1	0	1	1	0.246406571	0
BCGHMNI	1PPIs	20/1/2011	2	1	2011	2011	0	0	0	1	1	1	0	0	0	0	0	0	0	0	0	0	1	0	0	0	1	0	1	1	1	1	2.516084873	1
BCGHNGN	1PPIs	27/8/2016	2	0	2016	2011	0	0	0	0	0	0	0	0	0	0	0	0	0	0	1	0	0	0	0	0	1	0	1	0	1	1	0.246406571	0
BCGHNNN	1PPIs	8/2/2011	2	0	2011	2011	0	0	0	0	0	0	0	0	0	0	0	0	0	0	1	1	0	0	0	0	1	0	1	0	1	1	0.246406571	0
BCGHOKO	1PPIs	25/6/2012	2	0	2012	2011	0	0	0	0	0	1	0	0	0	0	0	0	0	0	0	0	1	0	0	0	1	0	1	0	0.792307692	1	0.246406571	0
BCGHONM	1PPIs	6/2/2012	1	1	2012	2011	0	0	0	1	0	1	0	0	0	0	0	0	0	1	0	0	1	1	0	0	1	0	1	0	0.909090909	1	0.246406571	0
BCGIFLJ	1PPIs	19/5/2012	2	1	2012	2011	0	0	0	0	1	1	0	0	0	0	0	0	0	0	0	0	1	0	0	0	1	0	1	0	1	1	0.246406571	0
BCGIFPH	1PPIs	11/3/2011	2	0	2011	2011	0	0	0	0	0	0	0	0	0	0	0	0	0	0	0	0	0	0	0	0	1	0	0	0	1	1	0.246406571	0
BCGIFPI	1PPIs	21/10/2010	2	0	2011	2011	0	0	0	0	0	0	0	0	0	0	0	0	0	0	1	0	0	0	0	0	1	0	0	0	0.606060606	1	0.246406571	0
BCGIGGL	1PPIs	3/9/2012	2	0	2012	2011	0	0	0	0	0	1	0	0	0	0	0	0	0	0	0	0	0	0	0	0	1	0	1	0	0.882352941	1	0.246406571	0
BCGIGHM	1PPIs	8/7/2011	1	0	2011	2011	0	0	0	1	0	1	0	0	0	0	0	0	0	1	1	0	1	0	0	0	1	0	1	0	1	1	3.173169062	1
BCGIGIN	1PPIs	9/5/2013	2	0	2013	2011	0	0	0	0	0	0	0	0	0	0	0	0	0	0	1	0	0	0	0	0	1	0	0	0	1	1	0.246406571	0
BCGIGLK	1PPIs	11/4/2012	2	0	2012	2011	0	0	0	0	0	0	0	0	0	0	0	0	0	0	1	0	0	0	0	0	1	0	0	0	1	1	0.246406571	0
BCGIGMO	0HRA	23/4/2012	2	1	2012	2011	0	0	0	1	1	1	0	0	0	0	0	0	0	1	1	0	1	1	0	0	1	0	1	1	1	1	0.246406571	0
BCGIGMP	1PPIs	14/1/2014	2	0	2014	2011	0	0	0	1	1	0	0	0	0	0	0	0	0	0	1	0	0	0	0	0	1	0	1	0	0.5	0	0.246406571	0
BCGIGNJ	1PPIs	16/11/2010	2	0	2011	2011	0	0	0	1	1	1	0	0	0	0	0	0	0	1	1	0	0	0	0	0	1	0	0	0	1	1	0.246406571	0
BCGIHHL	1PPIs	16/6/2016	1	1	2016	2011	0	0	0	0	1	0	0	0	0	0	0	0	0	1	1	0	1	0	0	0	1	0	1	1	1	1	6.187542779	1
BCGIHIN	1PPIs	8/10/2010	2	0	2011	2011	0	0	0	0	0	1	0	0	0	0	0	0	0	0	0	0	0	0	0	0	1	0	0	0	1	1	0.246406571	0
BCGIIHP	1PPIs	8/11/2010	1	0	2011	2011	0	0	0	0	0	0	0	0	0	0	0	0	0	0	1	0	0	0	0	0	1	0	0	0	1	1	0.246406571	0
BCGIIIQ	1PPIs	17/8/2011	2	0	2011	2011	0	0	0	0	0	0	0	0	0	0	0	0	0	0	0	0	0	0	0	0	1	0	0	0	1	1	2.880219028	0
BCGIJIL	1PPIs	26/5/2011	2	1	2011	2011	0	0	0	1	0	1	0	0	0	0	0	0	0	0	0	0	1	0	0	0	1	0	1	0	1	1	3.937029432	1
BCGIJLJ	1PPIs	4/11/2010	2	0	2011	2011	0	0	0	0	0	0	0	0	0	0	0	0	0	0	0	0	0	0	0	0	1	0	0	0	1	1	0.246406571	0
BCGIJNI	1PPIs	17/12/2012	1	1	2013	2011	0	0	0	0	1	0	0	0	0	0	0	0	0	0	0	0	0	0	0	0	1	0	0	1	0.525252525	1	0.618754278	0
BCGIKLK	1PPIs	10/5/2011	2	0	2011	2011	0	0	0	0	0	1	0	0	0	0	0	0	0	0	0	0	0	0	0	0	1	0	1	0	1	1	0.246406571	0
BCGILMI	1PPIs	21/12/2011	2	0	2012	2011	0	0	0	0	0	1	0	0	0	0	0	0	0	0	0	0	0	0	0	0	1	0	1	0	0.437125749	0	0.246406571	0
BCGIMGK	1PPIs	21/1/2014	2	0	2014	2011	0	0	0	0	0	0	0	0	0	0	0	0	0	0	1	0	0	0	0	0	1	0	1	0	1	1	0.246406571	0
BCGIMIO	1PPIs	21/6/2013	2	0	2013	2011	0	0	0	0	0	1	0	0	0	0	0	0	0	0	1	0	0	0	0	0	1	0	1	0	1	1	0.246406571	0
BCGIMKH	1PPIs	10/11/2010	2	1	2011	2011	0	0	0	1	0	0	0	0	0	0	0	0	0	1	1	0	1	0	0	0	1	0	0	0	1	1	0.246406571	0
BCGIMKO	1PPIs	7/10/2011	1	1	2012	2011	0	0	0	0	1	0	0	0	0	0	0	0	0	1	0	0	1	0	0	0	1	0	0	1	0.901369863	1	0.246406571	0
BCGIMOH	1PPIs	1/5/2013	2	0	2013	2011	0	0	0	1	1	0	0	0	0	0	0	0	0	0	1	0	0	0	0	0	1	0	1	0	1	1	0.246406571	0
BCGINLJ	1PPIs	31/8/2011	1	0	2011	2011	0	0	0	0	0	0	0	0	0	1	0	0	0	0	0	0	0	0	0	0	1	0	1	1	0.938271605	1	0.246406571	0
BCGINLK	1PPIs	16/2/2015	2	1	2015	2011	0	0	0	1	0	1	0	0	0	0	0	0	0	1	1	1	1	0	0	1	1	0	1	1	0.980821918	1	0.246406571	0
BCGINNK	1PPIs	20/9/2011	1	1	2011	2011	0	0	0	0	0	0	0	0	0	0	0	0	0	0	0	0	0	0	0	0	1	0	1	0	0.689655172	1	0.246406571	0
BCGINPK	1PPIs	5/5/2011	2	1	2011	2011	0	0	0	1	1	1	0	0	0	0	0	0	0	0	0	0	0	0	0	0	1	0	1	0	0.915068493	1	0.246406571	0
BCGIOGO	1PPIs	19/5/2011	1	0	2011	2011	0	0	0	1	1	1	0	0	0	0	0	0	0	0	0	0	1	1	0	0	1	0	1	0	0.670391061	1	0.246406571	0
BCGIOIM	1PPIs	9/5/2011	2	0	2011	2011	0	0	0	0	0	0	0	1	0	0	0	0	0	0	0	1	0	0	0	0	1	0	1	1	1	1	0.246406571	0
BCGJFJK	1PPIs	1/3/2011	2	1	2011	2011	0	0	0	0	0	0	0	0	0	0	0	0	0	0	1	0	0	0	0	0	1	0	0	0	1	1	4.914442163	0
BCGJFLO	1PPIs	8/5/2012	2	0	2012	2011	0	0	0	0	0	0	0	0	0	0	0	0	0	0	0	0	0	0	0	0	1	0	0	0	1	1	0.246406571	0
BCGJFPN	1PPIs	21/12/2010	2	0	2011	2011	0	0	0	0	0	0	0	0	0	0	0	0	0	0	1	0	0	0	0	0	1	0	0	0	0.678571429	1	0.246406571	0
BCGJFPO	1PPIs	24/6/2011	2	1	2011	2011	0	0	0	1	0	1	0	0	0	0	0	0	0	1	0	0	1	0	0	0	1	0	1	1	1	1	0.246406571	0
BCGJGKK	1PPIs	30/10/2013	2	1	2014	2011	0	0	0	1	0	0	0	0	0	0	0	1	0	0	1	0	1	1	0	0	1	0	1	0	1	1	0.246406571	0
BCGJGMK	1PPIs	24/6/2016	2	1	2016	2011	0	0	0	0	1	0	0	0	0	0	0	1	0	1	1	1	1	0	0	0	1	0	1	1	1	1	0.246406571	0
BCGJHOJ	1PPIs	23/9/2013	2	1	2013	2011	0	0	0	0	1	1	0	0	0	0	0	0	0	0	1	0	1	0	0	0	1	0	1	1	0.497737557	0	4.65982204	1
BCGJHOO	1PPIs	13/11/2014	2	0	2015	2011	0	0	0	0	0	0	0	0	0	0	0	0	0	0	1	0	0	0	0	0	1	0	1	0	1	1	0.246406571	0
BCGJIIH	1PPIs	29/12/2012	2	0	2013	2011	0	0	0	0	0	0	0	0	0	0	0	0	0	0	0	0	0	0	0	0	1	0	1	0	1	1	2.0862423	0
BCGJIJK	1PPIs	5/3/2011	2	0	2011	2011	0	0	0	0	0	0	0	0	0	0	0	0	0	0	1	0	0	0	0	0	1	0	1	0	1	1	0.246406571	0
BCGJIKN	1PPIs	10/5/2011	2	0	2011	2011	0	0	0	0	0	0	0	0	0	0	0	0	0	0	1	0	0	0	0	0	1	0	0	0	0.361904762	0	0.246406571	0
BCGJIOK	1PPIs	15/12/2010	2	1	2011	2011	0	0	0	0	1	0	0	0	0	0	0	0	0	0	0	0	0	0	0	0	1	0	1	1	1	1	6.485968515	0
BCGJJMI	1PPIs	22/4/2016	1	1	2016	2011	0	0	0	0	0	0	0	0	0	0	0	0	0	0	0	0	0	0	0	0	1	0	1	0	0.847457627	1	0.246406571	0
BCGJJOK	1PPIs	22/8/2011	2	1	2011	2011	0	0	0	0	0	1	0	0	0	0	0	0	0	0	1	0	0	0	0	0	1	0	1	0	1	1	0.246406571	0
BCGJJPN	1PPIs	1/5/2013	2	1	2013	2011	0	0	0	0	0	0	0	0	0	0	0	0	0	0	0	0	0	0	0	0	1	0	1	0	1	1	0.246406571	0
BCGJKGH	1PPIs	12/2/2015	1	1	2015	2011	0	0	0	1	1	0	0	0	0	0	0	0	0	0	0	1	0	1	0	0	1	0	1	1	1	1	0.246406571	0
BCGJLGH	1PPIs	14/6/2013	2	0	2013	2011	0	0	0	1	0	0	1	0	0	0	0	0	0	0	1	1	0	0	0	0	1	0	1	0	1	1	0.246406571	0
BCGJLGK	1PPIs	3/12/2014	1	0	2015	2011	0	0	0	0	0	0	0	0	0	0	0	0	0	0	1	0	0	0	0	0	1	0	1	0	0.459459459	0	0.246406571	0
BCGJLJL	1PPIs	11/3/2013	2	0	2013	2011	0	0	0	0	0	0	0	0	0	0	0	0	0	0	0	1	0	0	0	0	1	0	1	0	0.785714286	1	0.246406571	0
BCGJLJN	1PPIs	25/7/2011	2	0	2011	2011	0	0	0	0	0	0	0	0	0	0	0	0	0	0	1	0	0	0	0	0	1	0	1	0	1	1	0.246406571	0
BCGJLNM	1PPIs	1/8/2013	1	1	2013	2011	0	0	0	0	0	0	0	0	0	0	0	1	0	0	1	1	0	0	0	0	1	0	1	0	0.571428571	1	0.246406571	0
BCGJLON	1PPIs	28/3/2014	2	1	2014	2011	0	0	0	1	0	1	0	0	0	0	0	0	0	0	1	0	1	0	0	0	1	0	1	0	1	1	0.246406571	0
BCGJMGK	1PPIs	22/6/2011	2	0	2011	2011	0	0	0	0	0	0	0	0	0	0	0	0	0	0	0	0	0	0	0	0	1	0	0	0	0.763779528	1	0.246406571	0
BCGJMJJ	1PPIs	26/12/2016	2	0	2017	2011	0	0	0	0	0	0	0	0	0	0	0	0	0	0	1	0	0	0	0	0	1	0	1	0	1	1	0.246406571	0
BCGJMJO	1PPIs	15/6/2012	2	1	2012	2011	0	0	0	1	0	1	0	0	0	0	0	1	0	1	1	0	1	0	0	0	1	0	1	0	0.915068493	1	0.246406571	0
BCGJNGK	1PPIs	24/7/2014	1	0	2014	2011	0	0	0	0	0	0	0	0	0	0	0	0	0	1	1	0	0	1	0	0	1	0	0	0	1	1	0.246406571	0
BCGJNLM	1PPIs	30/4/2015	2	0	2015	2011	0	0	0	0	0	0	0	0	0	0	0	0	0	0	1	1	0	0	0	0	1	0	1	0	0.64516129	1	0.246406571	0
BCGJOHK	1PPIs	25/6/2013	2	0	2013	2011	0	0	0	1	0	1	0	0	0	0	0	1	0	0	1	1	0	0	0	0	1	0	1	0	1	1	0.246406571	0
BCGJOJI	1PPIs	2/7/2013	2	0	2013	2011	0	0	0	0	0	0	0	0	0	0	0	0	0	0	1	1	0	0	0	0	1	0	1	0	1	1	0.246406571	0
BCGJOLO	1PPIs	18/10/2011	1	1	2012	2011	0	0	0	0	0	0	0	0	0	0	0	0	0	0	0	0	0	0	0	0	1	0	0	0	1	1	0.246406571	0
BCGKFGK	1PPIs	25/4/2011	1	0	2011	2011	0	0	0	0	0	0	0	0	0	0	0	0	0	0	0	0	0	0	0	0	1	0	0	0	1	1	0.246406571	0
BCGKFJM	1PPIs	12/12/2012	2	0	2013	2011	0	0	1	0	0	0	0	0	0	0	0	0	0	0	0	0	0	0	0	0	1	0	1	0	1	1	0.246406571	0
BCGKFNK	1PPIs	26/12/2016	2	1	2017	2011	0	0	0	1	1	1	0	0	0	0	0	0	0	0	1	0	1	1	0	0	1	0	1	1	1	1	0.246406571	0
BCGKFNO	1PPIs	3/11/2011	1	0	2012	2011	0	0	0	0	0	0	0	0	0	0	0	0	0	0	1	0	0	0	0	0	1	0	0	0	1	1	0.246406571	0
BCGKGLP	1PPIs	13/10/2010	2	0	2011	2011	0	0	0	0	0	0	0	0	0	0	0	0	0	0	1	0	0	0	0	0	1	0	0	0	1	1	0.246406571	0
BCGKHIH	1PPIs	4/4/2014	2	1	2014	2011	0	0	0	1	0	1	0	0	0	0	0	1	0	0	0	1	1	1	0	0	1	0	1	0	1	1	0.246406571	0
BCGKHIL	1PPIs	9/3/2013	1	1	2013	2011	0	0	0	0	0	1	0	0	0	0	0	0	0	0	0	0	0	0	0	0	1	0	1	0	0.930232558	1	2.450376454	1
BCGKHJQ	1PPIs	8/4/2011	2	0	2011	2011	0	0	0	0	0	0	0	0	0	0	0	0	0	0	0	0	0	0	0	0	1	0	1	0	1	1	0.246406571	0
BCGKHMM	1PPIs	22/3/2013	1	0	2013	2011	0	0	0	1	0	1	0	0	0	0	0	0	0	0	1	0	1	0	0	0	1	0	1	0	0.483660131	0	0.246406571	0
BCGKHNH	1PPIs	29/12/2011	2	0	2012	2011	0	0	0	0	0	0	0	0	0	0	0	0	0	0	0	0	0	0	0	0	1	0	1	0	1	1	0.246406571	0
BCGKIGH	1PPIs	7/9/2011	2	1	2011	2011	0	0	0	1	0	1	0	0	0	0	0	0	0	0	0	0	0	1	0	0	1	0	1	0	1	1	0.246406571	0
BCGKIHN	1PPIs	12/3/2013	2	0	2013	2011	0	0	0	0	0	1	0	0	0	0	0	0	0	0	1	0	0	0	0	0	1	0	1	0	0.785714286	1	0.246406571	0
BCGKINI	1PPIs	14/6/2011	1	0	2011	2011	0	0	0	0	0	0	0	0	0	0	0	0	0	0	0	0	0	0	0	0	1	0	0	0	1	1	0.246406571	0
BCGKINN	1PPIs	19/3/2015	2	1	2015	2011	0	0	0	1	0	1	0	0	0	0	0	0	0	0	0	1	1	0	0	0	1	0	1	0	1	1	0.246406571	0
BCGKJIQ	1PPIs	8/8/2011	2	0	2011	2011	0	0	0	0	0	0	0	0	0	0	0	0	0	0	0	0	0	0	0	0	1	0	0	0	1	1	0.246406571	0
BCGKJJH	1PPIs	23/5/2016	2	1	2016	2011	0	0	0	1	0	0	0	0	0	0	0	0	0	0	1	0	0	0	0	0	1	0	1	0	1	1	0.246406571	0
BCGKJOJ	1PPIs	2/6/2013	2	0	2013	2011	0	0	0	0	0	1	0	0	0	0	0	0	0	0	1	1	0	0	0	0	1	0	1	0	1	1	0.246406571	0
BCGKJOK	1PPIs	4/9/2012	2	0	2012	2011	0	0	0	0	0	0	0	0	0	0	0	0	0	0	0	0	0	0	0	0	1	0	1	0	1	1	0.246406571	0
BCGKKGN	1PPIs	8/12/2010	2	0	2011	2011	0	0	0	0	0	0	0	0	0	0	0	0	0	0	0	0	0	0	0	0	1	0	1	0	1	1	0.246406571	0
BCGKKKK	1PPIs	28/4/2016	2	1	2016	2011	0	0	0	0	0	1	0	0	0	0	0	0	1	0	0	1	1	0	0	0	1	0	1	1	1	1	0.246406571	0
BCGKKNK	1PPIs	11/5/2013	2	0	2013	2011	0	0	0	1	1	1	1	0	0	0	0	0	0	0	1	1	1	1	0	0	1	0	1	1	1	1	0.246406571	0
BCGKKPN	1PPIs	5/3/2011	2	0	2011	2011	0	0	0	0	0	0	0	0	0	0	0	0	0	0	0	0	0	0	0	0	1	0	0	0	1	1	0.246406571	0
BCGKLJN	1PPIs	27/2/2014	1	0	2014	2011	0	0	0	0	0	0	0	0	0	0	0	0	0	0	0	0	0	0	0	0	1	0	1	1	1	1	0.246406571	0
BCGKLLI	1PPIs	24/1/2011	2	1	2011	2011	0	0	0	0	0	0	0	0	0	0	0	0	0	0	1	0	0	0	0	0	1	0	1	0	1	1	0.246406571	0
BCGKMJH	1PPIs	19/12/2012	2	1	2013	2011	0	0	0	1	0	0	0	0	0	0	0	0	0	0	1	0	0	0	0	0	1	0	1	0	1	1	0.246406571	0
BCGKMKI	0HRA	28/11/2012	2	1	2013	2011	0	0	0	0	0	1	0	0	0	0	0	0	0	0	0	0	0	0	0	0	1	0	0	0	1	1	0	0
BCGKNGO	1PPIs	15/2/2014	1	0	2014	2011	0	0	1	0	0	0	0	0	0	0	0	0	0	0	0	0	0	0	0	0	1	0	1	0	1	1	0.246406571	0
BCGKOGN	1PPIs	1/6/2012	2	1	2012	2011	0	0	0	0	0	0	0	0	0	0	0	0	0	0	1	0	0	0	0	0	1	0	0	0	1	1	0.246406571	0
BCGKOPL	1PPIs	13/7/2011	2	1	2011	2011	0	0	0	1	0	1	0	0	0	0	0	0	0	0	0	1	1	1	0	0	1	0	1	0	0.377777778	0	0.246406571	0
BCGLFJQ	1PPIs	22/4/2014	1	0	2014	2011	0	0	0	1	0	1	0	0	0	0	0	0	0	0	1	0	0	0	0	0	1	0	1	0	0.301204819	0	0.246406571	0
BCGLFLL	1PPIs	9/1/2014	1	0	2014	2011	0	0	0	1	0	1	0	0	0	0	0	0	0	0	0	0	1	0	0	0	1	0	1	0	1	1	0.246406571	0
BCGLGGO	1PPIs	3/3/2011	2	0	2011	2011	0	0	0	0	0	0	0	0	0	0	0	0	0	0	0	0	0	0	0	0	1	0	0	0	1	1	0.246406571	0
BCGLGJJ	1PPIs	25/3/2011	1	0	2011	2011	0	0	0	0	0	0	0	0	0	0	0	0	0	0	1	0	0	0	0	0	1	0	1	0	1	1	3.994524298	0
BCGLGKI	1PPIs	20/12/2010	2	1	2011	2011	0	0	0	0	0	0	0	0	0	0	0	0	0	0	1	0	0	0	0	0	1	0	0	0	1	1	0.246406571	0
BCGLGML	1PPIs	30/5/2012	1	1	2012	2011	0	0	0	0	1	1	0	0	0	0	0	0	0	0	1	0	1	0	0	0	1	0	1	0	1	1	0.246406571	0
BCGLGON	1PPIs	23/11/2010	2	0	2011	2011	0	0	0	0	0	1	0	0	0	0	0	0	0	0	1	0	0	0	0	0	1	0	1	0	0.8	1	0.246406571	0
BCGLHOI	1PPIs	10/7/2014	2	0	2014	2011	0	0	0	0	0	1	0	0	0	0	0	0	0	0	1	0	0	0	0	0	1	0	1	0	1	1	0.246406571	0
BCGLHPJ	1PPIs	1/8/2011	2	0	2011	2011	0	0	0	0	0	0	0	0	0	0	0	0	0	0	1	0	0	0	0	0	1	0	1	0	1	1	0.246406571	0
BCGLIHQ	1PPIs	27/12/2013	2	0	2014	2011	0	0	0	0	0	1	0	0	0	0	0	0	0	0	1	0	0	0	0	0	1	0	1	0	1	1	0.246406571	0
BCGLIJO	1PPIs	26/3/2014	2	1	2014	2011	0	0	0	0	0	1	0	0	0	0	0	0	0	0	0	0	0	0	0	0	1	0	1	1	1	1	0.246406571	0
BCGLIPN	1PPIs	14/3/2013	2	1	2013	2011	0	0	0	0	0	1	0	0	0	0	0	0	0	0	1	1	1	0	0	0	1	0	1	1	1	1	6.154688569	1
BCGLJHK	1PPIs	11/6/2013	2	1	2013	2011	0	0	0	0	0	1	0	0	0	0	0	0	0	1	0	1	1	1	1	0	1	0	1	0	1	1	0.246406571	0
BCGLJOI	1PPIs	11/4/2016	2	0	2016	2011	0	0	0	0	0	0	0	0	0	0	0	0	0	0	1	0	0	0	0	0	1	0	1	0	1	1	0.246406571	0
BCGLJPI	1PPIs	3/12/2013	1	0	2014	2011	0	0	0	0	0	0	0	0	0	0	0	0	1	1	0	0	1	0	0	0	1	0	1	0	1	1	0.246406571	0
BCGLKIN	1PPIs	25/1/2013	2	0	2013	2011	0	0	0	1	1	1	1	0	0	0	0	1	0	0	1	0	0	0	0	0	1	0	1	1	1	1	0.246406571	0
BCGLMJK	1PPIs	26/9/2011	2	0	2011	2011	0	0	0	1	0	0	0	0	0	0	0	0	0	0	1	0	0	0	0	0	1	0	1	0	1	1	0.246406571	0
BCGLNHL	1PPIs	11/11/2011	2	0	2012	2011	0	0	0	1	0	1	0	0	0	0	0	0	0	0	0	0	1	0	0	0	1	0	1	0	1	1	0.246406571	0
BCGLNPH	1PPIs	29/7/2011	1	1	2011	2011	0	0	0	1	0	1	0	0	0	0	0	0	0	0	1	0	0	0	0	0	1	0	1	1	1	1	0.246406571	0
BCGLOIN	1PPIs	3/10/2014	2	0	2015	2011	0	0	0	0	0	0	0	0	0	0	0	0	0	0	0	0	0	0	0	0	1	0	1	0	1	1	0.246406571	0
BCGLOIQ	1PPIs	19/4/2013	2	0	2013	2011	0	0	0	0	0	1	0	0	0	0	0	0	0	0	0	0	0	1	0	0	1	0	1	0	1	1	0.246406571	0
BCGLOKQ	1PPIs	13/7/2013	1	1	2013	2011	0	0	0	1	1	1	0	0	0	0	0	0	0	0	0	0	1	0	0	0	1	0	1	1	1	1	0.246406571	0
BCGLOPL	1PPIs	22/1/2013	1	0	2013	2011	0	0	0	1	0	1	0	0	0	0	0	0	0	0	0	0	0	0	0	0	1	0	1	0	0.846153846	1	0.246406571	0
BCGMFGK	1PPIs	21/2/2011	2	1	2011	2011	0	0	0	0	0	0	0	0	0	0	0	0	0	0	0	0	0	0	0	0	1	0	0	0	0.60952381	1	3.44421629	0
BCGMFOP	1PPIs	19/4/2013	2	1	2013	2011	0	0	0	0	0	0	0	0	0	0	0	0	0	0	1	0	0	0	0	0	1	0	0	0	1	1	0.246406571	0
BCGMFPJ	1PPIs	22/11/2010	2	0	2011	2011	0	0	0	0	0	0	0	0	0	0	0	0	0	0	1	1	0	0	0	0	1	0	0	0	1	1	0.246406571	0
BCGMFPQ	1PPIs	15/5/2012	2	1	2012	2011	0	0	0	0	0	0	0	0	0	0	0	0	0	0	0	0	0	0	0	0	1	0	1	0	1	1	0.246406571	0
BCGMGGN	1PPIs	14/6/2011	2	1	2011	2011	0	0	0	0	0	0	0	0	0	0	0	0	0	0	1	0	0	0	0	0	1	0	0	0	1	1	0.246406571	0
BCGMGHP	1PPIs	19/12/2011	2	1	2012	2011	0	0	0	0	0	0	0	0	0	0	0	0	0	0	1	0	0	0	0	0	1	0	0	0	1	1	0.246406571	0
BCGMGIM	1PPIs	9/5/2012	2	1	2012	2011	0	0	0	0	0	0	0	0	0	0	0	1	0	0	0	0	0	1	1	0	1	0	0	0	1	1	0.246406571	0
BCGMGLM	1PPIs	20/7/2011	2	1	2011	2011	0	0	0	0	0	1	0	0	0	0	0	0	0	0	0	0	0	0	0	0	1	0	1	0	0.53030303	1	0.246406571	0
BCGMGPH	1PPIs	3/6/2015	2	0	2015	2011	0	0	0	0	0	0	0	0	0	0	0	0	0	0	1	1	0	0	0	0	1	0	0	0	0.789473684	1	0.246406571	0
BCGMHOL	1PPIs	4/1/2011	2	0	2011	2011	0	0	0	0	0	1	0	1	0	0	0	0	0	0	0	0	1	0	0	0	1	0	0	0	0.833333333	1	0.246406571	0
BCGMHPO	1PPIs	25/2/2011	1	1	2011	2011	0	0	0	0	0	0	0	0	0	0	0	0	0	0	1	0	0	0	0	0	1	0	0	0	1	1	0.246406571	0
BCGMIHI	1PPIs	1/9/2014	2	1	2014	2011	0	0	0	0	0	0	0	0	0	0	0	0	0	0	1	0	0	0	0	0	1	0	1	0	1	1	0.246406571	0
BCGMIHK	1PPIs	8/8/2017	2	1	2017	2011	0	0	0	0	0	0	0	0	0	0	0	0	0	0	1	0	0	0	0	0	1	0	1	0	1	1	0.246406571	0
BCGMIIO	1PPIs	13/12/2010	2	0	2011	2011	0	0	0	0	0	1	0	0	0	0	0	0	0	0	1	0	0	0	0	0	1	0	0	0	1	1	0.246406571	0
BCGMION	1PPIs	29/5/2013	2	1	2013	2011	0	0	0	1	0	0	0	0	0	0	0	0	0	0	0	0	0	0	0	0	1	0	1	0	1	1	0.246406571	0
BCGMJHH	1PPIs	28/12/2011	1	1	2012	2011	0	0	0	1	0	1	0	0	0	0	0	0	0	0	1	0	0	0	0	0	1	0	1	0	1	1	0.246406571	0
BCGMJMJ	1PPIs	31/5/2015	2	1	2015	2011	0	0	0	0	0	1	0	0	0	0	0	0	0	0	1	1	1	0	0	0	1	0	1	0	1	1	0.246406571	0
BCGMKMQ	1PPIs	2/7/2014	1	1	2014	2011	0	0	0	1	1	1	0	0	0	0	0	0	0	0	1	0	1	0	0	0	1	0	1	0	0.709677419	1	6.757015743	1
BCGMKOP	1PPIs	16/10/2011	2	0	2012	2011	0	0	0	0	0	0	0	0	0	0	0	0	0	0	1	0	0	0	0	0	1	0	0	0	1	1	0.246406571	0
BCGMKPM	1PPIs	29/8/2012	2	0	2012	2011	0	0	0	0	0	0	0	0	0	0	0	0	0	0	1	0	0	0	0	0	1	0	1	0	1	1	0.246406571	0
BCGMLHQ	1PPIs	19/11/2010	2	0	2011	2011	0	0	0	0	0	0	0	0	0	0	0	0	0	0	0	0	0	0	0	0	1	0	1	0	1	1	0.246406571	0
BCGMLIP	1PPIs	23/6/2012	1	0	2012	2011	0	0	0	0	0	0	0	0	0	0	0	0	0	0	0	0	0	1	0	0	1	0	1	0	0.975342466	1	0.246406571	0
BCGMMIN	1PPIs	17/2/2011	1	0	2011	2011	0	0	0	0	0	0	0	0	0	0	0	0	0	0	1	0	0	0	0	0	1	0	0	0	1	1	0.246406571	0
BCGMMKJ	1PPIs	10/12/2014	2	0	2015	2011	0	0	0	0	0	0	0	0	0	0	0	0	0	0	0	0	0	0	0	0	1	0	1	0	1	1	6.343600274	0
BCGMMKK	1PPIs	27/7/2011	2	0	2011	2011	0	0	0	1	1	1	0	0	0	0	0	0	0	0	0	0	0	0	0	0	1	0	0	0	1	1	0.246406571	0
BCGMMON	1PPIs	17/5/2012	1	1	2012	2011	0	0	0	0	0	1	0	0	0	0	0	0	0	0	1	0	1	0	0	0	1	0	1	0	1	1	0.246406571	0
BCGMNGK	1PPIs	16/8/2016	2	1	2016	2011	0	0	0	1	1	0	1	0	0	0	0	0	1	1	0	0	1	0	0	0	1	0	1	1	1	1	5.993155373	1
BCGMNHP	1PPIs	26/10/2011	2	1	2012	2011	0	0	0	0	0	0	0	0	0	0	0	0	0	0	1	0	0	0	0	0	1	0	0	0	1	1	0.246406571	0
BCGMNJQ	1PPIs	17/8/2012	2	0	2012	2011	0	0	1	0	0	1	0	0	0	0	0	0	0	0	0	0	0	0	0	0	1	0	1	0	1	1	0.246406571	0
BCGMOIN	0HRA	9/11/2014	1	1	2015	2011	0	0	0	1	0	0	0	0	0	0	0	0	0	0	0	0	0	0	0	0	1	0	1	0	1	1	0.246406571	0
BCGMOLL	1PPIs	17/1/2011	2	0	2011	2011	0	0	0	0	0	0	0	0	0	0	0	0	0	0	1	0	0	0	0	0	1	0	0	0	0.833333333	1	0.246406571	0
BCGMONK	1PPIs	19/2/2012	2	0	2012	2011	0	0	0	0	0	1	0	0	0	0	0	0	0	0	1	0	0	0	0	0	1	0	1	0	1	1	0.246406571	0
BCGNFGH	1PPIs	11/5/2011	2	0	2011	2011	0	0	0	0	0	0	0	0	0	0	0	0	0	0	0	0	0	0	0	0	1	0	0	0	0.521126761	1	0.246406571	0
BCGNGHQ	1PPIs	12/6/2012	2	1	2012	2011	0	0	0	1	0	0	0	0	0	0	0	0	0	0	0	0	0	0	0	0	1	0	1	0	1	1	0.246406571	0
BCGNGIK	1PPIs	30/5/2012	2	1	2012	2011	0	0	0	1	0	0	0	0	0	0	0	0	0	1	1	0	0	0	0	0	1	0	1	0	0.636363636	1	3.02532512	1
BCGNGLH	1PPIs	30/5/2012	2	0	2012	2011	0	0	0	1	0	0	0	0	0	0	0	0	0	0	0	0	0	0	0	0	1	0	1	0	0.821917808	1	0.246406571	0
BCGNGMK	1PPIs	22/2/2013	2	1	2013	2011	0	0	0	0	0	0	0	0	0	0	0	0	0	0	0	0	0	0	0	0	1	0	1	0	1	1	0.246406571	0
BCGNGPP	1PPIs	2/1/2013	2	1	2013	2011	0	0	0	0	0	0	0	0	0	0	0	0	0	0	0	0	0	0	0	0	1	0	1	0	1	1	5.144421629	0
BCGNHIO	1PPIs	9/1/2015	2	0	2015	2011	0	0	0	0	0	0	0	0	0	0	0	0	0	0	1	0	0	0	0	0	1	0	1	0	1	1	0.246406571	0
BCGNIIK	1PPIs	9/11/2010	2	0	2011	2011	0	0	0	0	0	0	0	0	0	0	0	0	0	0	0	0	0	0	0	0	1	0	1	0	0.949554896	1	0.246406571	0
BCGNILO	1PPIs	8/4/2014	2	0	2014	2011	0	0	0	0	0	1	0	0	0	0	0	0	0	0	0	0	0	0	0	0	1	0	1	0	1	1	0.246406571	0
BCGNIMJ	1PPIs	14/4/2013	1	0	2013	2011	0	0	0	0	0	0	0	0	0	0	0	0	0	0	1	0	0	0	0	0	1	0	1	0	1	1	0.246406571	0
BCGNIOJ	1PPIs	12/5/2014	2	0	2014	2011	0	0	0	0	0	0	0	0	0	0	0	0	0	0	1	0	0	0	0	0	1	0	1	0	1	1	0.246406571	0
BCGNIOK	1PPIs	7/1/2013	2	1	2013	2011	0	0	0	0	0	0	0	0	0	0	0	0	0	0	0	0	0	0	0	0	1	0	1	0	1	1	0.246406571	0
BCGNIPQ	1PPIs	11/9/2011	2	0	2011	2011	0	0	0	0	0	0	0	0	0	0	0	0	0	0	0	0	0	0	0	0	1	0	0	0	0.409638554	0	0.246406571	0
BCGNJHN	1PPIs	16/8/2012	2	0	2012	2011	0	0	0	0	0	0	0	0	0	0	0	0	0	0	1	1	0	0	0	0	1	0	1	0	1	1	0.246406571	0
BCGNJIM	1PPIs	7/7/2013	2	1	2013	2011	0	0	0	1	0	1	1	0	0	0	0	0	0	0	1	0	0	1	0	0	1	0	1	0	1	1	0.246406571	0
BCGNJLM	1PPIs	7/8/2012	2	0	2012	2011	0	0	0	0	0	0	0	0	0	0	0	0	0	0	0	0	0	0	0	0	1	0	1	0	1	1	0.246406571	0
BCGNJOL	1PPIs	29/9/2017	1	1	2017	2011	0	0	0	0	0	0	0	0	0	0	0	0	0	0	0	0	0	0	0	0	1	0	1	0	1	1	0.246406571	0
BCGNJON	1PPIs	2/10/2012	2	1	2013	2011	0	0	0	0	0	0	0	0	0	0	0	0	0	0	0	0	0	0	0	0	1	0	0	0	1	1	0.246406571	0
BCGNKHL	1PPIs	2/5/2011	2	0	2011	2011	0	0	0	0	0	0	0	0	0	0	0	0	0	0	0	0	0	0	0	0	1	0	1	0	1	1	0.246406571	0
BCGNKIP	1PPIs	19/11/2012	2	0	2013	2011	0	0	0	0	0	1	0	0	0	0	0	0	0	0	1	0	1	0	0	0	1	0	1	0	1	1	0.246406571	0
BCGNKJJ	1PPIs	4/3/2013	1	1	2013	2011	0	0	0	0	0	0	0	0	0	0	0	0	0	0	1	0	0	0	0	0	1	0	1	0	0.770642202	1	0.246406571	0
BCGNKJP	1PPIs	9/5/2011	2	1	2011	2011	0	0	0	0	0	0	0	0	0	0	0	0	0	0	1	1	0	0	0	0	1	0	1	0	1	1	0.246406571	0
BCGNKJQ	1PPIs	18/2/2013	2	0	2013	2011	0	0	0	0	0	0	0	0	0	0	0	0	0	0	0	1	0	0	0	0	1	0	1	0	0.97826087	1	2.182067077	0
BCGNLGN	1PPIs	28/12/2010	2	1	2011	2011	0	0	0	0	0	0	0	0	0	0	0	0	0	0	0	0	0	0	0	0	1	0	0	0	1	1	0.246406571	0
BCGNMGQ	1PPIs	18/6/2015	2	1	2015	2011	0	0	0	0	0	0	0	0	0	0	0	0	0	0	1	0	0	0	0	0	1	0	1	0	1	1	0.246406571	0
BCGNNGQ	1PPIs	12/9/2014	2	1	2014	2011	0	0	0	0	0	0	0	0	0	0	0	0	0	0	1	0	0	0	0	0	1	0	1	0	1	1	3.493497604	1
BCGNNHN	0HRA	13/3/2012	2	1	2012	2011	0	0	0	0	0	1	0	0	0	0	0	0	0	0	0	0	0	0	0	0	1	0	1	0	1	1	0.246406571	0
BCGNOGP	1PPIs	21/1/2014	2	1	2014	2011	0	0	0	1	0	1	0	0	0	0	0	0	0	0	1	0	0	0	0	0	1	0	1	0	0.909090909	1	0.246406571	0
BCGNOHH	1PPIs	17/10/2014	2	0	2015	2011	0	0	0	1	0	1	0	0	0	0	0	0	0	0	0	0	1	1	0	0	1	0	1	0	1	1	0.246406571	0
BCGNOII	1PPIs	22/9/2017	2	1	2017	2011	0	0	0	0	0	1	0	0	0	0	0	0	0	0	1	0	0	1	0	0	1	0	1	0	1	1	0.246406571	0
BCGNOKK	1PPIs	24/2/2015	2	1	2015	2011	0	0	0	1	0	1	0	0	0	0	0	0	0	0	1	0	1	1	0	0	1	0	1	0	0.508474576	1	0.246406571	0
BCGNONP	1PPIs	24/1/2011	2	0	2011	2011	0	0	0	0	0	0	0	0	0	0	0	0	0	0	0	0	0	0	0	0	1	0	0	0	1	1	0.246406571	0
BCGNOPK	1PPIs	10/6/2014	2	0	2014	2011	0	0	0	0	0	1	0	0	0	0	0	0	0	0	1	0	0	0	0	0	1	0	1	0	1	1	0.246406571	0
BCHEFGN	1PPIs	4/6/2013	2	0	2013	2011	0	0	0	1	0	1	0	0	0	0	0	0	0	0	1	0	1	1	0	0	1	0	1	0	1	1	0.246406571	0
BCHEFHQ	1PPIs	7/1/2014	1	1	2014	2011	0	0	0	1	1	1	1	0	0	0	0	0	0	0	1	0	0	0	0	0	1	0	1	1	1	1	0.246406571	0
BCHEFJQ	1PPIs	1/11/2010	1	1	2011	2011	0	0	0	0	0	0	0	0	0	0	0	0	0	1	1	0	1	0	0	0	1	0	0	0	1	1	0.246406571	0
BCHEFOO	1PPIs	27/5/2013	2	0	2013	2011	0	0	0	1	0	1	0	0	0	0	0	0	0	0	1	0	0	1	0	0	1	0	1	0	1	1	0.246406571	0
BCHEGHM	1PPIs	9/10/2010	2	0	2011	2011	0	0	0	0	0	0	0	0	0	0	0	0	0	0	0	0	0	0	0	0	1	0	0	0	1	1	0.246406571	0
BCHEGIL	1PPIs	13/10/2011	2	1	2012	2011	0	0	0	1	0	1	0	0	0	0	0	0	0	0	0	0	1	1	0	0	1	0	1	0	1	1	0.246406571	0
BCHEGLI	1PPIs	24/6/2013	2	1	2013	2011	0	0	0	1	0	0	0	0	0	0	0	0	0	1	1	0	0	1	0	0	1	0	1	1	1	1	0.246406571	0
BCHEGNO	1PPIs	22/11/2010	2	0	2011	2011	0	0	0	0	0	0	0	0	0	0	0	0	0	0	0	1	0	0	0	0	1	0	1	0	0.223880597	0	0.246406571	0
BCHEHHQ	1PPIs	26/5/2014	1	1	2014	2011	0	0	0	1	0	1	0	0	0	0	0	0	0	0	1	0	0	0	0	0	1	0	1	0	1	1	0.246406571	0
BCHEHIH	0HRA	19/10/2010	2	1	2011	2011	0	0	0	0	0	1	0	0	0	0	0	0	0	0	0	1	0	0	0	0	1	0	1	0	1	1	0.246406571	0
BCHEHII	1PPIs	13/11/2010	2	0	2011	2011	0	0	0	0	0	0	0	0	0	0	0	0	0	0	1	0	0	0	0	0	1	0	0	0	1	1	3.958932238	0
BCHEHMK	1PPIs	11/10/2011	2	0	2012	2011	0	0	0	1	0	1	0	0	0	0	0	0	0	0	0	0	1	0	0	0	1	0	1	0	1	1	0.246406571	0
BCHEHMO	1PPIs	4/8/2015	2	1	2015	2011	0	0	0	0	0	0	0	0	0	0	0	0	0	0	0	0	0	0	0	0	1	0	1	0	0.543589744	1	0.246406571	0
BCHEILJ	1PPIs	29/6/2011	2	1	2011	2011	0	0	0	0	0	1	0	0	0	0	0	0	0	0	0	0	0	0	0	0	1	0	1	0	0.346666667	0	0.246406571	0
BCHEJMN	1PPIs	10/4/2012	2	0	2012	2011	0	0	0	0	0	0	0	0	0	0	0	0	0	0	1	0	0	0	0	0	1	0	0	0	1	1	4.481861739	1
BCHEJMP	1PPIs	29/11/2010	2	1	2011	2011	0	0	0	0	0	0	0	0	0	0	0	0	0	0	0	0	0	0	0	0	1	0	0	0	1	1	2.165639973	1
BCHEKGP	0HRA	18/5/2014	2	1	2014	2011	0	0	0	1	0	0	0	0	0	0	0	0	0	0	0	0	0	0	0	0	1	0	1	0	1	1	0.246406571	0
BCHEKHI	1PPIs	13/3/2012	1	0	2012	2011	0	0	0	0	0	0	0	0	0	0	0	0	0	0	0	0	0	0	0	0	1	0	0	0	1	1	0.246406571	0
BCHELII	1PPIs	27/12/2010	2	1	2011	2011	0	0	0	0	0	1	0	0	0	0	0	0	0	1	1	0	1	0	0	0	1	0	1	0	1	1	0.246406571	0
BCHELIP	1PPIs	11/11/2014	2	0	2015	2011	0	0	0	0	0	0	0	0	0	0	0	0	0	0	1	0	0	0	0	0	1	0	1	0	1	1	0.246406571	0
BCHELON	0HRA	10/3/2011	2	1	2011	2011	0	0	0	0	0	0	0	0	0	0	0	0	0	0	0	0	0	0	0	0	1	0	0	0	1	1	0.246406571	0
BCHEMHK	1PPIs	29/3/2011	2	0	2011	2011	0	0	0	0	0	1	0	0	0	0	0	0	0	0	0	0	0	0	0	0	1	0	0	0	1	1	0.246406571	0
BCHEMML	1PPIs	6/1/2015	1	1	2015	2011	0	0	0	0	0	1	0	0	0	0	0	0	0	0	1	0	0	0	0	0	1	0	1	0	1	1	0.246406571	0
BCHEMMM	1PPIs	20/6/2014	2	1	2014	2011	0	0	0	0	0	1	0	0	0	0	0	0	0	0	1	0	1	0	0	0	1	0	1	0	1	1	0.246406571	0
BCHEMOM	1PPIs	21/11/2012	2	1	2013	2011	0	0	0	0	0	0	0	0	0	0	0	0	0	0	0	1	0	0	0	0	1	0	1	0	1	1	0.246406571	0
BCHENII	1PPIs	9/10/2015	2	1	2016	2011	0	0	0	0	0	1	0	0	0	0	0	0	0	0	1	0	1	0	0	0	1	0	1	0	1	1	0.246406571	0
BCHENMN	1PPIs	28/5/2011	2	1	2011	2011	0	0	0	1	0	0	0	0	0	0	0	0	0	0	0	0	0	1	0	0	1	0	1	0	1	1	0.246406571	0
BCHENOK	1PPIs	31/8/2011	2	0	2011	2011	0	0	0	0	0	0	0	0	0	0	0	0	0	0	0	0	0	0	0	0	1	0	0	0	1	1	0.246406571	0
BCHENPQ	1PPIs	11/7/2012	2	0	2012	2011	0	0	0	0	0	0	0	0	0	0	0	0	0	0	1	0	0	0	0	0	1	0	0	0	1	1	0.246406571	0
BCHEOPH	1PPIs	13/10/2013	2	0	2014	2011	0	0	0	0	1	0	1	0	0	0	0	0	0	1	1	0	0	0	0	0	1	0	1	1	1	1	5.180013689	0
BCHEOPN	1PPIs	10/3/2011	2	1	2011	2011	0	0	0	1	1	0	0	0	0	0	0	0	0	1	0	0	1	0	0	0	1	0	0	1	0.989041096	1	0.246406571	0
BCHFFKM	1PPIs	14/11/2016	2	0	2017	2011	0	0	0	0	0	0	0	0	0	0	0	0	0	0	1	0	0	0	0	0	1	0	1	0	1	1	0.246406571	0
BCHFFPI	1PPIs	13/1/2016	2	0	2016	2011	0	0	0	0	0	0	0	0	0	0	0	0	0	0	1	0	0	0	0	0	1	0	1	0	1	1	0.246406571	0
BCHFGHN	0HRA	5/11/2012	2	1	2013	2011	0	0	0	0	0	1	0	0	0	0	0	0	0	0	0	0	0	0	0	0	1	0	1	0	1	1	0.246406571	0
BCHFGHP	1PPIs	21/2/2012	2	0	2012	2011	0	0	0	0	0	0	0	0	0	0	0	0	0	0	0	0	0	0	0	0	1	0	0	0	1	1	0.246406571	0
BCHFGJJ	1PPIs	6/12/2016	1	0	2017	2011	0	0	0	0	0	0	0	0	0	0	0	0	0	0	0	0	0	0	0	0	1	0	1	0	1	1	0.246406571	0
BCHFHHI	1PPIs	29/11/2011	2	0	2012	2011	0	0	0	0	0	0	0	0	0	0	0	0	0	0	0	0	0	0	0	0	1	0	0	0	1	1	0.246406571	0
BCHFHPO	1PPIs	14/3/2017	1	1	2017	2011	0	0	0	0	1	0	1	0	0	0	0	0	0	0	1	0	0	0	0	0	1	0	1	1	1	1	0.246406571	0
BCHFIJO	1PPIs	14/7/2015	2	1	2015	2011	0	0	0	0	0	0	0	0	0	0	0	0	0	0	1	1	0	0	0	0	1	0	1	0	1	1	0.246406571	0
BCHFIKJ	1PPIs	29/11/2010	2	0	2011	2011	0	0	0	0	0	0	0	0	0	0	0	0	0	0	0	0	0	0	0	0	1	0	0	0	1	1	0.246406571	0
BCHFINM	1PPIs	25/12/2013	2	0	2014	2011	0	0	0	0	0	0	0	0	0	0	0	0	0	0	0	0	1	0	0	0	1	0	1	0	1	1	0.246406571	0
BCHFIOI	1PPIs	13/8/2013	2	0	2013	2011	0	0	0	1	1	1	0	0	0	0	0	0	0	1	0	0	1	0	0	0	1	0	1	1	1	1	0.246406571	0
BCHFIOM	1PPIs	18/5/2012	2	1	2012	2011	0	0	0	0	0	0	0	0	0	0	0	0	0	0	0	0	0	0	0	0	1	0	1	0	1	1	0.246406571	0
BCHFJIP	1PPIs	23/7/2011	2	0	2011	2011	0	0	0	0	0	0	0	0	0	0	0	0	0	0	0	0	0	0	0	0	1	0	1	0	0.693877551	1	0.246406571	0
BCHFJLJ	1PPIs	26/4/2013	2	1	2013	2011	0	0	0	0	0	0	0	0	0	0	0	0	0	0	1	0	0	0	0	0	1	0	1	0	1	1	0.246406571	0
BCHFKII	1PPIs	10/11/2011	2	0	2012	2011	0	0	0	1	1	1	0	0	0	0	0	0	0	0	0	0	1	0	0	0	1	0	1	1	1	1	0.246406571	0
BCHFKIM	1PPIs	14/12/2016	2	1	2017	2011	0	0	0	0	0	0	0	0	0	0	0	0	0	0	1	0	0	1	0	0	1	0	1	1	1	1	6.097193703	1
BCHFKMM	1PPIs	23/7/2014	2	1	2014	2011	0	0	0	0	1	1	0	0	0	0	0	0	0	0	1	0	1	0	0	0	1	0	1	0	1	1	0.246406571	0
BCHFLGN	0HRA	7/10/2012	2	0	2013	2011	0	0	0	0	0	1	0	0	0	0	0	0	0	0	0	0	0	0	0	0	1	0	1	0	1	1	1.897330595	0
BCHFLGO	1PPIs	24/5/2012	2	0	2012	2011	0	0	0	0	0	0	0	0	0	0	0	0	0	0	1	0	0	0	0	0	1	0	1	0	1	1	6.286105407	0
BCHFLHH	1PPIs	9/1/2017	1	1	2017	2011	0	0	0	0	1	1	1	0	0	0	0	0	0	0	1	0	0	0	0	0	1	0	1	1	1	1	0.246406571	0
BCHFLIO	0HRA	30/1/2017	1	0	2017	2011	0	0	0	0	0	1	0	1	0	0	0	0	0	0	0	1	1	0	0	0	1	0	1	1	1	1	0.246406571	0
BCHFLMK	1PPIs	20/12/2010	2	0	2011	2011	0	0	0	0	0	1	0	0	0	0	0	0	0	0	0	0	0	0	0	0	1	0	0	0	1	1	0.246406571	0
BCHFMGK	1PPIs	31/3/2014	2	0	2014	2011	0	0	0	0	0	0	0	0	0	0	0	0	0	0	0	0	0	0	0	0	1	0	1	0	1	1	0.246406571	0
BCHFMII	1PPIs	20/5/2014	2	0	2014	2011	0	0	0	1	1	1	0	0	0	0	0	0	0	0	1	1	1	0	0	0	1	0	1	1	1	1	0.246406571	0
BCHFMLM	1PPIs	28/10/2010	2	1	2011	2011	0	0	0	0	0	0	0	0	0	0	0	0	0	0	0	0	0	0	0	0	1	0	0	0	0.480349345	0	0.246406571	0
BCHFMOO	1PPIs	14/1/2011	2	1	2011	2011	0	0	0	0	0	0	0	0	0	0	0	0	0	0	0	0	0	0	0	0	1	0	0	0	1	1	0.246406571	0
BCHFMOQ	1PPIs	23/1/2013	2	0	2013	2011	0	0	0	0	0	0	0	0	0	0	0	0	0	0	0	0	0	0	0	0	1	0	1	0	1	1	0.246406571	0
BCHFNJJ	1PPIs	30/3/2011	2	0	2011	2011	0	0	0	1	0	1	0	0	0	0	0	0	0	0	1	0	0	0	0	0	1	0	0	0	1	1	0.246406571	0
BCHFNMO	1PPIs	24/7/2013	1	1	2013	2011	0	0	0	0	0	1	1	0	0	0	0	0	0	0	1	0	1	0	0	0	1	0	1	1	1	1	0.246406571	0
BCHFOGH	1PPIs	30/9/2011	2	0	2011	2011	0	0	0	0	0	0	0	0	0	0	0	0	0	0	1	0	0	0	0	0	1	0	0	0	0.62585034	1	0.246406571	0
BCHFONM	1PPIs	8/2/2011	2	0	2011	2011	0	0	0	1	0	1	0	0	0	0	0	0	0	0	0	0	1	0	0	0	1	0	1	0	0.884931507	1	0.246406571	0
BCHFOPH	0HRA	27/11/2013	2	0	2014	2011	0	0	0	0	0	0	0	0	0	0	0	0	0	0	1	0	0	0	0	0	1	0	1	0	1	1	0.246406571	0
BCHFOPL	1PPIs	10/8/2013	2	1	2013	2011	0	0	0	1	1	1	0	0	0	0	0	0	0	0	0	0	0	0	0	0	1	0	0	1	0.540540541	1	0.246406571	0
BCHGFJO	1PPIs	25/1/2011	2	1	2011	2011	0	0	0	0	0	1	0	0	0	0	0	0	0	0	0	0	1	0	0	0	1	0	1	0	1	1	0.246406571	0
BCHGFKJ	1PPIs	28/10/2011	2	0	2012	2011	0	0	1	1	1	1	0	0	0	0	0	0	0	0	0	0	1	0	0	0	1	0	1	0	0.333333333	0	0.246406571	0
BCHGFNK	1PPIs	15/8/2012	2	0	2012	2011	0	0	0	0	0	0	0	0	0	0	0	0	0	0	0	0	0	0	0	0	1	0	1	0	1	1	0.246406571	0
BCHGGLP	1PPIs	27/4/2011	2	0	2011	2011	0	0	0	0	0	0	0	0	0	0	0	0	0	0	1	0	0	0	0	0	1	0	1	0	1	1	0.246406571	0
BCHGGMJ	1PPIs	27/6/2012	2	0	2012	2011	0	0	1	0	0	0	0	0	0	0	0	0	0	0	1	0	0	0	0	0	1	0	1	0	1	1	0.246406571	0
BCHGHNI	1PPIs	10/5/2011	2	1	2011	2011	0	0	0	1	1	1	0	0	0	0	0	0	0	1	0	0	1	0	0	0	1	0	1	0	0.273972603	0	0.246406571	0
BCHGIJO	0HRA	8/2/2013	2	0	2013	2011	0	0	0	0	0	0	0	0	0	0	0	0	0	0	0	0	0	0	0	0	1	0	1	0	1	1	0.246406571	0
BCHGIKN	0HRA	5/9/2017	2	0	2017	2011	0	0	0	0	0	1	0	0	0	0	0	0	0	0	0	0	1	0	0	0	1	0	1	0	1	1	0.246406571	0
BCHGIOQ	1PPIs	4/9/2017	1	1	2017	2011	0	0	1	0	0	1	0	0	0	0	0	0	0	0	1	0	1	0	0	0	1	0	1	0	1	1	0.246406571	0
BCHGKGQ	1PPIs	23/4/2013	2	0	2013	2011	0	0	0	0	0	1	0	0	0	0	0	0	0	0	0	1	0	0	0	0	1	0	1	0	0.822695035	1	0.246406571	0
BCHGKHK	1PPIs	26/10/2010	2	0	2011	2011	0	0	0	1	1	1	0	0	0	0	0	0	0	0	0	0	0	0	0	0	1	0	0	0	1	1	0.246406571	0
BCHGKIQ	1PPIs	9/8/2011	2	0	2011	2011	0	0	0	0	0	1	0	0	0	0	0	0	0	0	0	0	0	0	0	0	1	0	0	0	1	1	0.246406571	0
BCHGKMI	0HRA	15/5/2014	2	0	2014	2011	0	0	0	0	0	0	0	0	0	0	0	0	0	0	0	0	0	0	0	0	1	0	1	0	1	1	0.246406571	0
BCHGLLL	1PPIs	4/3/2011	2	1	2011	2011	0	0	0	0	0	1	0	0	0	0	0	0	0	0	0	0	0	0	0	0	1	0	1	0	1	1	0.287474333	1
BCHGLPO	1PPIs	20/10/2010	2	0	2011	2011	0	0	0	1	0	0	0	0	0	0	0	0	0	1	1	0	1	0	0	0	1	0	1	0	1	1	0.295687885	1
BCHGMGH	1PPIs	22/12/2010	1	0	2011	2011	0	0	0	1	0	1	0	0	0	0	0	0	0	0	0	0	0	0	0	0	1	0	1	0	1	1	0.249144422	1
BCHGMIJ	1PPIs	2/4/2017	2	0	2017	2011	0	0	0	0	0	0	0	0	0	0	0	0	0	0	1	0	0	0	0	0	1	0	1	0	1	1	0.246406571	0
BCHGMIL	1PPIs	12/11/2014	2	1	2015	2011	0	0	0	0	0	0	0	0	0	0	0	0	0	0	1	0	0	0	0	0	1	0	1	0	1	1	0.246406571	0
BCHGOGJ	1PPIs	27/12/2012	2	1	2013	2011	0	0	0	1	1	0	1	0	0	0	0	0	0	0	0	0	0	1	0	0	1	0	0	1	1	1	0.246406571	0
BCHGONO	1PPIs	4/4/2012	2	0	2012	2011	0	0	0	0	0	1	0	0	0	0	0	0	0	0	0	0	0	0	0	0	1	0	0	0	0.676328502	1	0.246406571	0
BCHGOPH	1PPIs	28/2/2011	2	0	2011	2011	0	0	0	0	0	0	0	0	0	0	0	0	0	0	1	0	0	0	0	0	1	0	0	0	1	1	0.246406571	0
BCHHGJI	1PPIs	12/10/2011	2	0	2012	2011	0	0	0	0	0	1	0	0	0	0	0	0	0	0	0	0	0	0	0	0	1	0	1	0	0.465116279	0	0.246406571	0
BCHHHLP	1PPIs	5/11/2014	2	0	2015	2011	0	0	0	1	0	1	0	0	0	0	0	0	0	0	0	1	1	0	0	0	1	0	1	0	0.397350993	0	0.246406571	0
BCHHHOL	1PPIs	12/9/2012	1	1	2012	2011	0	0	0	0	0	0	0	0	0	0	0	0	0	0	0	0	0	0	0	0	1	0	0	1	0.936986301	1	4.807665982	0
BCHHILH	1PPIs	22/2/2011	1	1	2011	2011	0	0	0	1	1	1	0	0	0	0	0	0	0	1	1	0	1	0	0	0	1	0	1	1	0.993079585	1	3.890485969	1
BCHHIMH	1PPIs	25/4/2014	1	0	2014	2011	0	0	0	0	0	0	0	0	0	0	0	0	0	0	1	0	0	0	0	0	1	0	1	0	0.703125	1	0.246406571	0
BCHHINM	1PPIs	7/2/2011	2	1	2011	2011	0	0	0	1	1	1	0	0	0	0	0	1	0	1	1	0	1	0	0	0	1	0	1	0	0.926027397	1	0.246406571	0
BCHHJJQ	1PPIs	22/1/2013	2	0	2013	2011	0	0	0	0	0	0	0	0	0	0	0	0	0	0	1	0	0	0	0	0	1	0	1	0	1	1	0.246406571	0
BCHHJNQ	1PPIs	29/3/2016	1	1	2016	2011	0	0	0	0	0	0	0	0	0	0	0	0	0	0	1	0	0	0	0	0	1	0	1	0	0.80952381	1	0.246406571	0
BCHHKPL	1PPIs	27/12/2010	2	1	2011	2011	0	0	0	0	0	0	0	1	0	0	0	0	0	0	1	1	0	0	0	0	1	0	1	0	1	1	0.246406571	0
BCHHLIN	1PPIs	24/2/2014	1	1	2014	2011	0	0	0	0	0	1	0	0	0	0	0	0	0	0	1	0	0	0	0	0	1	0	1	0	1	1	0.246406571	0
BCHHLLP	1PPIs	29/7/2011	2	1	2011	2011	0	0	0	1	1	0	1	0	0	0	0	0	0	1	1	0	0	0	0	0	1	0	1	1	1	1	0.246406571	0
BCHHLMI	1PPIs	14/1/2013	2	1	2013	2011	0	0	0	0	0	0	0	0	0	0	0	0	0	0	1	1	0	0	0	0	1	0	0	0	1	1	0.246406571	0
BCHHLPJ	1PPIs	6/12/2010	1	1	2011	2011	0	0	0	1	0	0	0	0	0	0	0	0	0	0	0	1	0	0	0	0	1	0	1	0	1	1	0.246406571	0
BCHHLPQ	1PPIs	12/2/2016	2	0	2016	2011	0	0	0	0	0	1	0	0	0	0	0	0	0	0	1	1	0	0	0	0	1	0	1	0	1	1	0.246406571	0
BCHHMGN	1PPIs	17/2/2013	1	1	2013	2011	0	0	0	0	0	0	0	0	0	0	0	0	0	0	1	0	0	0	0	0	1	0	1	0	1	1	0.246406571	0
BCHHMLH	1PPIs	17/10/2011	2	1	2012	2011	0	0	0	0	0	0	0	0	0	0	0	0	0	0	0	1	0	0	0	0	1	0	1	0	1	1	0.246406571	0
BCHHMPQ	1PPIs	27/10/2010	2	0	2011	2011	0	0	0	0	0	0	0	0	0	0	0	0	0	0	1	0	0	0	0	0	1	0	0	0	0.618556701	1	0.246406571	0
BCHHNJO	1PPIs	1/8/2017	2	0	2017	2011	0	0	0	1	0	1	0	0	0	0	0	0	0	0	0	0	0	0	0	0	1	0	1	0	1	1	0.246406571	0
BCHHNLH	1PPIs	5/9/2012	1	1	2012	2011	0	0	0	1	0	0	0	0	0	0	0	1	0	1	1	1	1	0	0	0	1	0	1	0	1	1	3.241615332	1
BCHHNLK	1PPIs	18/1/2011	2	0	2011	2011	0	0	0	0	0	0	0	0	0	0	0	0	0	0	0	0	0	0	0	0	1	0	0	0	0.535714286	1	0.246406571	0
BCHHNMO	1PPIs	3/5/2017	2	0	2017	2011	0	0	0	0	0	0	0	0	0	0	0	0	0	0	1	0	0	0	0	0	1	0	1	0	1	1	0.246406571	0
BCHHNNI	1PPIs	8/1/2013	2	0	2013	2011	0	0	0	0	0	0	0	0	0	0	0	0	0	0	1	0	0	0	0	0	1	0	1	0	1	1	0.246406571	0
BCHHNNJ	1PPIs	2/11/2015	2	1	2016	2011	0	0	0	0	0	1	0	0	0	0	0	0	0	0	1	0	0	0	0	0	1	0	1	0	0.745762712	1	0.246406571	0
BCHHNNL	0HRA	3/1/2011	2	0	2011	2011	0	0	0	0	0	0	0	0	0	0	0	0	0	0	0	0	0	0	0	0	1	0	1	0	1	1	0.246406571	0
BCHHNPJ	1PPIs	26/5/2012	2	0	2012	2011	0	0	0	0	0	0	0	0	0	0	0	0	0	0	0	0	0	0	0	0	1	0	0	0	1	1	0.246406571	0
BCHHOIM	0HRA	30/1/2013	1	0	2013	2011	0	0	0	1	1	1	1	0	0	0	0	1	0	1	1	0	1	0	0	0	1	0	1	1	1	1	0.246406571	0
BCHHOMN	1PPIs	16/7/2013	2	0	2013	2011	0	0	0	0	0	0	0	0	0	0	0	0	0	0	1	0	0	0	0	0	1	0	1	0	1	1	0.246406571	0
BCHIFIQ	1PPIs	19/10/2012	2	1	2013	2011	0	0	0	0	0	0	0	0	0	0	0	0	0	0	1	0	0	0	0	0	1	0	1	0	1	1	0.246406571	0
BCHIFKN	1PPIs	4/10/2012	1	1	2013	2011	0	0	0	0	0	0	0	0	0	0	0	0	0	0	1	0	0	0	0	0	1	0	1	0	1	1	0.246406571	0
BCHIFNH	1PPIs	20/7/2017	2	1	2017	2011	0	0	0	0	0	0	0	0	0	0	0	0	0	0	1	0	0	0	0	0	1	0	1	0	1	1	0.246406571	0
BCHIGII	1PPIs	22/11/2010	1	0	2011	2011	0	0	0	0	0	0	0	0	0	0	0	0	0	0	1	0	0	0	0	0	1	0	1	0	1	1	0.246406571	0
BCHIGJM	1PPIs	24/8/2015	1	0	2015	2011	0	0	0	1	1	0	1	0	0	0	0	0	0	1	1	1	1	0	0	0	1	0	1	1	1	1	6.951403149	1
BCHIGKH	1PPIs	9/11/2010	1	1	2011	2011	0	0	0	0	1	1	1	0	0	0	0	0	0	0	1	0	0	0	0	0	1	0	1	1	1	1	5.048596851	1
BCHIHGN	0HRA	28/6/2011	2	0	2011	2011	0	0	0	0	0	0	0	0	0	0	0	0	0	0	0	1	0	0	0	0	1	0	0	0	1	1	0.246406571	0
BCHIHPN	1PPIs	24/1/2011	1	1	2011	2011	0	0	0	1	1	1	1	0	0	0	0	0	0	0	0	0	1	0	0	0	1	0	1	1	0.909090909	1	0.246406571	0
BCHIHPP	1PPIs	2/5/2017	2	1	2017	2011	0	0	0	0	0	0	0	0	0	0	0	0	0	0	1	0	0	0	0	0	1	0	1	0	1	1	0.246406571	0
BCHIIHN	1PPIs	27/11/2012	2	0	2013	2011	0	0	0	0	0	0	0	0	0	0	0	0	0	0	1	0	0	0	0	0	1	0	1	0	1	1	0.246406571	0
BCHIIIJ	1PPIs	30/3/2011	1	0	2011	2011	0	0	0	0	0	0	0	0	0	0	0	0	0	0	1	0	0	0	0	0	1	0	0	0	1	1	0.246406571	0
BCHIIKP	1PPIs	21/7/2014	2	1	2014	2011	0	0	0	0	0	1	0	0	0	0	0	0	1	1	1	0	1	1	0	0	1	0	1	0	1	1	6.6091718	1
BCHIJKI	1PPIs	7/11/2011	2	0	2012	2011	0	0	0	0	0	1	0	0	0	0	0	0	0	0	1	0	0	0	0	0	1	0	1	0	0.289855072	0	0.246406571	0
BCHIJNJ	1PPIs	23/7/2016	2	0	2016	2011	0	0	0	0	1	0	0	0	0	0	0	0	0	1	1	0	1	0	0	0	1	0	1	0	1	1	0.246406571	0
BCHIKHL	1PPIs	5/8/2011	2	1	2011	2011	0	0	0	0	0	0	0	0	0	0	0	0	0	0	0	1	0	0	0	0	1	0	1	0	1	1	0.246406571	0
BCHILLI	1PPIs	30/11/2012	1	0	2013	2011	0	0	0	0	0	1	0	0	0	0	0	0	0	0	0	0	1	0	0	0	1	0	1	0	0.774193548	1	0.246406571	0
BCHILNK	1PPIs	30/5/2011	1	1	2011	2011	0	0	0	0	0	0	0	0	0	0	0	0	0	0	0	0	0	0	0	0	1	0	1	0	1	1	0.246406571	0
BCHILOL	1PPIs	2/12/2013	2	1	2014	2011	0	0	0	0	0	0	0	0	0	0	0	0	0	0	1	0	1	0	0	0	1	0	0	0	1	1	0.246406571	0
BCHIMMJ	1PPIs	25/1/2012	2	1	2012	2011	0	0	0	0	0	0	0	0	0	0	0	0	0	0	0	0	0	0	0	0	1	0	0	0	1	1	0.246406571	0
BCHIMNH	1PPIs	15/7/2012	2	0	2012	2011	0	0	0	0	0	0	0	0	0	0	0	0	0	0	1	0	0	0	0	0	1	0	0	0	0.549450549	1	0.246406571	0
BCHINHI	1PPIs	15/9/2011	2	1	2011	2011	0	0	0	0	0	0	0	0	0	0	0	0	0	0	1	0	0	0	0	0	1	0	0	0	1	1	0.246406571	0
BCHINJL	1PPIs	27/1/2017	2	1	2017	2011	0	0	0	1	1	0	0	0	0	0	0	0	0	0	1	0	0	0	0	0	1	0	1	0	0.6	1	0.246406571	0
BCHINMJ	1PPIs	29/10/2010	1	1	2011	2011	0	0	0	1	0	0	0	0	0	0	0	0	0	0	0	0	1	0	0	0	1	0	0	1	1	1	0.246406571	0
BCHINPJ	1PPIs	4/10/2011	2	1	2012	2011	0	0	0	0	0	0	0	0	0	0	0	0	0	0	0	0	0	0	0	0	1	0	1	0	1	1	0.246406571	0
BCHIOGO	1PPIs	26/10/2010	2	0	2011	2011	0	0	0	0	0	0	0	0	0	0	0	0	0	0	1	0	0	0	0	0	1	0	0	0	1	1	0.246406571	0
BCHIOHK	1PPIs	21/8/2015	2	0	2015	2011	0	0	0	0	0	0	0	0	0	0	0	0	0	0	0	0	1	0	0	0	1	0	1	0	1	1	0.246406571	0
BCHIOIQ	1PPIs	15/1/2016	2	1	2016	2011	0	0	0	0	0	0	0	0	0	0	0	0	0	0	0	0	0	0	0	0	1	0	1	0	1	1	0.246406571	0
BCHIOLP	1PPIs	22/5/2015	1	1	2015	2011	0	0	0	1	0	1	0	0	0	0	0	0	0	0	1	0	0	0	0	0	1	0	1	0	1	1	0.246406571	0
BCHJFLK	0HRA	31/7/2017	2	1	2017	2011	0	0	0	0	0	1	0	0	0	0	0	0	0	0	0	0	1	0	0	0	1	0	1	0	1	1	0.246406571	0
BCHJFPL	1PPIs	23/2/2011	2	1	2011	2011	0	0	0	0	0	0	0	0	0	0	0	0	0	0	0	0	0	0	0	0	1	0	0	0	0.831168831	1	0.246406571	0
BCHJGML	1PPIs	20/9/2012	1	0	2012	2011	0	0	0	0	0	0	0	0	0	0	0	0	0	0	0	0	0	0	0	0	1	0	0	0	1	1	0.246406571	0
BCHJGOK	1PPIs	5/7/2012	1	0	2012	2011	0	0	0	0	0	1	0	0	0	0	0	0	0	0	1	1	0	0	0	0	1	0	1	0	1	1	0.246406571	0
BCHJGPL	1PPIs	2/4/2017	2	1	2017	2011	0	0	0	1	0	1	0	0	0	0	0	1	0	0	0	0	1	0	0	0	1	0	1	0	1	1	0.246406571	0
BCHJHOI	1PPIs	6/7/2011	2	1	2011	2011	0	0	0	0	0	1	0	0	0	0	0	0	0	0	1	0	0	0	0	0	1	0	1	0	1	1	5.793292266	0
BCHJIHM	1PPIs	6/7/2011	1	0	2011	2011	0	0	0	1	0	1	0	0	0	0	0	0	0	0	1	0	0	0	0	0	1	0	1	0	1	1	0.246406571	0
BCHJILM	1PPIs	13/11/2011	2	0	2012	2011	0	0	0	0	0	1	0	0	0	0	0	0	0	0	1	0	0	0	0	0	1	0	1	0	1	1	0.246406571	0
BCHJIOQ	1PPIs	26/10/2010	2	1	2011	2011	0	0	0	0	0	0	0	0	0	0	0	0	0	0	0	0	0	0	0	0	1	0	0	0	1	1	0.246406571	0
BCHJJNL	1PPIs	22/11/2010	2	1	2011	2011	0	0	0	0	1	1	0	0	0	0	0	0	0	0	1	0	0	0	0	0	1	0	0	1	1	1	0.246406571	0
BCHJJOQ	1PPIs	16/1/2014	1	1	2014	2011	0	0	0	1	1	1	0	0	0	0	0	0	0	0	0	0	0	0	0	0	1	0	1	0	1	1	0.246406571	0
BCHJKIK	1PPIs	31/1/2011	2	0	2011	2011	0	0	0	0	0	0	0	0	0	0	0	0	0	0	1	0	0	0	0	0	1	0	1	0	0.785714286	1	0.246406571	0
BCHJKKQ	1PPIs	8/10/2010	2	1	2011	2011	0	0	0	0	0	0	0	0	0	0	0	0	0	0	1	0	0	0	0	0	1	0	0	0	1	1	2.258726899	1
BCHJKOO	1PPIs	30/6/2011	2	1	2011	2011	0	0	0	0	0	0	0	0	0	0	0	0	0	0	0	0	0	0	0	0	1	0	0	0	1	1	0.246406571	0
BCHJKPI	1PPIs	24/6/2011	2	0	2011	2011	0	0	0	0	0	0	0	0	0	0	0	0	0	0	1	0	0	0	0	0	1	0	0	0	1	1	0.246406571	0
BCHJLIO	1PPIs	1/1/2011	2	0	2011	2011	0	0	0	0	0	1	0	0	0	0	0	0	0	0	1	0	0	0	0	0	1	0	1	0	1	1	0.246406571	0
BCHJLKJ	1PPIs	8/2/2012	1	0	2012	2011	0	0	0	0	0	0	0	0	0	0	0	0	0	0	1	1	0	0	0	0	1	0	0	0	1	1	0.246406571	0
BCHJLKO	1PPIs	4/10/2012	2	1	2013	2011	0	0	0	1	0	1	0	0	0	0	0	0	0	0	0	1	0	1	1	0	1	0	1	1	0.863013699	1	0.246406571	0
BCHJLLL	0HRA	27/12/2015	1	0	2016	2011	0	0	0	1	1	1	0	0	0	0	0	0	0	0	0	0	0	0	0	0	1	0	1	0	1	1	0.246406571	0
BCHJLLP	1PPIs	26/12/2012	2	0	2013	2011	0	0	0	1	0	1	0	0	0	0	0	0	0	0	0	0	1	0	0	0	1	0	1	0	1	1	0.246406571	0
BCHJLLQ	1PPIs	6/12/2011	2	0	2012	2011	0	0	0	0	0	0	0	0	0	0	0	0	0	0	0	0	0	0	0	0	1	0	0	0	0.811881188	1	0.246406571	0
BCHJMHJ	1PPIs	18/5/2012	2	0	2012	2011	0	0	0	0	0	1	0	0	0	0	0	0	0	0	0	0	1	0	0	0	1	0	1	0	1	1	0.246406571	0
BCHJMHN	1PPIs	30/9/2013	1	1	2013	2011	0	0	0	0	0	0	0	0	0	0	0	0	0	0	1	0	0	0	0	0	1	0	1	0	1	1	0.246406571	0
BCHJMKN	0HRA	28/10/2012	2	0	2013	2011	0	0	0	0	0	0	0	0	0	0	0	0	0	0	0	0	0	0	0	0	1	0	1	0	1	1	0.246406571	0
BCHJMML	1PPIs	23/6/2017	2	1	2017	2011	0	0	0	1	0	1	0	0	0	0	0	0	0	0	1	0	1	0	0	0	1	0	1	0	1	1	0.246406571	0
BCHJNLL	1PPIs	17/2/2017	2	1	2017	2011	0	0	0	1	0	0	0	0	0	0	0	0	0	0	0	0	0	0	0	0	1	0	1	1	1	1	0.246406571	0
BCHJOGK	1PPIs	13/10/2011	2	1	2012	2011	0	0	0	1	1	1	0	0	0	0	0	1	0	0	0	0	1	0	0	0	1	0	1	0	1	1	0.246406571	0
BCHJOHL	1PPIs	13/6/2014	2	1	2014	2011	0	0	0	1	1	1	0	0	0	0	0	0	0	1	1	0	1	1	0	0	1	0	1	1	1	1	0.246406571	0
BCHJOHN	1PPIs	12/5/2011	2	1	2011	2011	0	0	0	1	1	1	0	0	0	0	0	0	0	1	1	0	1	0	0	0	1	0	1	1	1	1	3.912388775	1
BCHKFOQ	0HRA	24/2/2014	2	1	2014	2011	0	1	0	0	0	0	0	0	0	0	0	0	0	0	0	0	0	0	0	0	1	0	1	0	1	1	0.246406571	0
BCHKGKQ	0HRA	23/6/2012	1	0	2012	2011	0	0	0	1	0	1	0	0	0	0	0	0	0	1	0	0	0	0	0	0	1	0	1	1	1	1	2.836413415	1
BCHKGPQ	1PPIs	17/6/2011	2	1	2011	2011	0	0	0	1	0	1	0	0	0	0	0	0	0	0	1	0	0	0	0	0	1	0	1	0	1	1	4.955509925	1
BCHKHKM	1PPIs	12/1/2011	2	0	2011	2011	0	0	0	0	0	1	0	0	0	0	0	0	0	0	1	0	0	0	0	0	1	0	0	0	1	1	0.246406571	0
BCHKHLQ	1PPIs	23/11/2015	2	1	2016	2011	0	0	0	1	0	1	0	0	0	0	0	1	0	1	1	0	1	1	0	0	1	0	1	0	1	1	0.246406571	0
BCHKIHK	1PPIs	9/11/2011	2	1	2012	2011	0	0	0	0	0	0	0	0	0	0	0	0	0	0	1	0	0	0	0	0	1	0	1	0	1	1	0.246406571	0
BCHKIMM	1PPIs	27/11/2013	1	0	2014	2011	0	0	0	1	0	1	0	0	0	0	0	0	0	0	0	0	0	0	0	0	1	0	1	0	1	1	0.246406571	0
BCHKIOK	1PPIs	4/3/2013	1	0	2013	2011	0	0	0	1	1	1	1	0	0	0	0	0	0	1	1	0	0	0	0	0	1	0	1	1	1	1	0.246406571	0
BCHKIPP	1PPIs	11/3/2011	1	0	2011	2011	0	0	0	0	0	0	0	0	0	0	0	0	0	0	1	0	0	1	0	0	1	0	1	0	0.45325779	0	0.246406571	0
BCHKJJI	1PPIs	4/8/2015	1	0	2015	2011	0	0	0	1	0	0	0	0	0	0	0	0	0	0	1	0	0	0	0	0	1	0	1	0	1	1	0.246406571	0
BCHKLJK	1PPIs	30/11/2016	1	0	2017	2011	0	0	0	0	0	0	0	0	0	0	0	0	0	0	0	0	0	0	0	0	1	0	1	0	1	1	0.246406571	0
BCHKLKJ	0HRA	23/5/2016	2	0	2016	2011	0	0	0	0	1	0	0	0	0	0	0	0	0	0	1	0	0	0	0	0	1	0	1	1	1	1	0.246406571	0
BCHKLOL	0HRA	22/3/2012	1	0	2012	2011	0	0	0	0	1	0	0	0	0	0	0	0	0	0	1	0	0	0	0	0	1	0	1	0	1	1	0.246406571	0
BCHKMKK	1PPIs	26/8/2013	2	0	2013	2011	0	0	0	0	0	0	0	0	0	0	0	0	0	0	1	0	0	0	0	0	1	0	1	0	1	1	0.246406571	0
BCHKMKN	1PPIs	1/2/2016	2	0	2016	2011	0	0	0	0	0	1	0	0	0	0	0	0	0	0	0	0	0	0	0	0	1	0	1	0	1	1	0.246406571	0
BCHKMOO	1PPIs	23/12/2015	1	1	2016	2011	0	0	0	0	1	1	0	0	0	0	0	0	0	0	0	0	1	0	0	0	1	0	1	0	1	1	0.246406571	0
BCHKNHQ	1PPIs	20/4/2011	2	0	2011	2011	0	0	0	0	0	0	0	0	0	0	0	0	0	0	1	0	0	0	0	0	1	0	0	0	1	1	0.246406571	0
BCHKNNN	1PPIs	22/11/2011	2	0	2012	2011	0	0	0	0	0	0	0	0	0	0	0	0	0	0	1	0	0	0	0	0	1	0	0	0	1	1	0.246406571	0
BCHKOLO	1PPIs	20/1/2012	1	1	2012	2011	0	0	0	0	0	0	0	0	0	0	0	0	0	0	1	0	1	0	0	0	1	0	1	0	0.823529412	1	0.246406571	0
BCHKOMO	1PPIs	14/9/2011	2	0	2011	2011	0	0	0	0	0	0	0	0	0	0	0	0	0	0	1	0	0	0	0	0	1	0	1	0	1	1	0.246406571	0
BCHLFIL	1PPIs	17/1/2011	2	0	2011	2011	0	0	0	1	0	1	0	0	0	0	0	0	0	0	1	0	0	0	0	0	1	0	1	0	1	1	0.246406571	0
BCHLFJI	1PPIs	24/1/2012	2	1	2012	2011	0	0	0	1	0	0	0	0	0	0	0	0	0	1	1	0	0	0	0	0	1	0	1	1	0.911564626	1	0.246406571	0
BCHLFKP	1PPIs	15/10/2013	2	1	2014	2011	0	0	0	1	0	0	0	0	0	0	0	0	0	0	0	0	0	1	0	0	1	0	1	0	1	1	0.246406571	0
BCHLGKP	1PPIs	30/9/2013	1	0	2013	2011	0	0	0	1	1	1	0	0	0	0	0	0	0	0	0	0	0	0	0	0	1	0	1	1	0.928767123	1	0.246406571	0
BCHLGLP	1PPIs	10/1/2016	1	1	2016	2011	0	0	0	0	0	0	0	0	0	0	0	0	0	0	1	0	0	0	0	0	1	0	1	0	1	1	0.246406571	0
BCHLHHP	1PPIs	9/5/2017	2	1	2017	2011	0	0	0	0	0	0	0	0	0	0	0	0	0	0	1	0	0	0	0	0	1	0	1	0	1	1	0.246406571	0
BCHLIIK	1PPIs	6/9/2013	1	0	2013	2011	0	0	0	0	0	1	0	0	0	0	0	0	0	0	0	0	0	0	0	0	1	0	1	0	0.975609756	1	0.246406571	0
BCHLIJO	1PPIs	15/11/2010	2	1	2011	2011	0	0	0	0	0	0	0	0	0	0	0	0	0	0	0	0	0	0	0	0	1	0	0	0	1	1	6.822724162	1
BCHLJGJ	1PPIs	23/10/2010	1	0	2011	2011	0	0	0	0	0	0	0	0	0	0	0	0	0	0	1	0	0	0	0	0	1	0	1	0	1	1	0.246406571	0
BCHLJKJ	0HRA	26/5/2014	2	1	2014	2011	0	0	0	1	1	1	0	0	0	0	0	0	0	1	1	0	1	1	0	0	1	0	1	1	1	1	0.246406571	0
BCHLLOQ	1PPIs	14/11/2011	2	0	2012	2011	0	0	0	0	0	0	0	0	0	0	0	0	0	0	1	0	0	0	0	0	1	0	1	0	1	1	0.246406571	0
BCHLLPM	1PPIs	20/4/2017	2	1	2017	2011	0	0	0	0	0	1	0	0	0	0	0	0	0	0	1	0	0	0	0	0	1	0	1	0	1	1	0.246406571	0
BCHLMIQ	1PPIs	16/10/2013	1	0	2014	2011	0	0	0	0	0	0	0	0	0	0	0	0	0	0	1	0	0	0	0	0	1	0	0	0	1	1	0.246406571	0
BCHLMMO	1PPIs	9/9/2013	2	0	2013	2011	0	0	0	0	0	1	0	0	0	0	0	0	0	0	1	0	1	0	0	0	1	0	1	0	1	1	0.246406571	0
BCHLMNQ	1PPIs	19/2/2014	2	0	2014	2011	0	0	0	0	0	0	0	0	0	0	0	0	0	0	0	0	0	0	0	0	1	0	1	0	1	1	0.246406571	0
BCHLNGH	1PPIs	11/4/2012	2	0	2012	2011	0	0	0	0	0	0	0	0	0	0	0	0	0	0	0	0	0	0	0	0	1	0	0	0	1	1	0.246406571	0
BCHLNGP	1PPIs	24/4/2013	2	0	2013	2011	0	0	0	0	0	0	0	0	0	0	0	0	0	0	0	0	0	0	0	0	1	0	1	0	1	1	0.246406571	0
BCHLNHN	1PPIs	9/12/2012	2	0	2013	2011	0	0	0	1	0	1	0	0	0	0	0	0	0	0	1	0	1	0	0	0	1	0	1	0	1	1	4.227241615	1
BCHLNNN	1PPIs	12/2/2014	2	1	2014	2011	0	0	0	0	0	0	0	0	0	0	0	0	0	0	1	0	0	0	0	0	1	0	0	0	1	1	0.246406571	0
BCHLOIM	1PPIs	10/4/2015	2	1	2015	2011	0	0	0	0	0	0	0	0	0	0	0	0	0	0	0	0	0	0	0	0	1	0	1	0	1	1	0.246406571	0
BCHLONK	1PPIs	10/1/2013	2	0	2013	2011	0	0	0	1	0	0	0	0	0	0	0	0	0	0	1	1	0	0	0	0	1	0	1	0	1	1	0.246406571	0
BCHLOPQ	1PPIs	12/1/2011	1	1	2011	2011	0	0	0	1	0	0	0	0	0	0	0	0	0	1	1	0	0	0	0	0	1	0	1	0	1	1	0.246406571	0
BCHMFGH	1PPIs	18/1/2012	2	1	2012	2011	0	0	0	1	0	1	0	0	0	0	0	0	0	1	1	0	1	1	0	0	1	0	1	0	1	1	6.598220397	1
BCHMFHN	1PPIs	18/12/2015	2	1	2016	2011	0	0	0	1	0	0	0	0	0	0	0	0	0	0	1	0	0	0	0	0	1	0	1	0	1	1	0.246406571	0
BCHMFJO	1PPIs	6/2/2016	2	1	2016	2011	0	0	0	1	0	1	0	0	0	0	0	0	0	0	1	1	1	1	0	0	1	0	1	0	1	1	0.246406571	0
BCHMFMH	1PPIs	13/8/2011	2	0	2011	2011	0	0	0	1	1	1	0	0	0	0	0	0	0	0	1	0	0	0	0	0	1	0	1	0	1	1	5.859000684	1
BCHMGMJ	1PPIs	16/12/2014	1	0	2015	2011	0	0	0	1	0	1	0	0	0	0	0	0	0	0	1	0	0	0	0	0	1	0	1	0	1	1	0.246406571	0
BCHMGPI	1PPIs	21/2/2011	1	1	2011	2011	0	0	0	0	0	0	0	0	0	0	0	0	0	0	0	0	0	0	0	0	1	0	1	0	1	1	0.246406571	0
BCHMHHI	1PPIs	16/2/2011	2	1	2011	2011	0	0	0	0	0	0	0	0	0	0	0	0	0	0	1	0	0	0	0	0	1	0	0	0	1	1	2.392881588	1
BCHMHJO	1PPIs	27/11/2014	2	0	2015	2011	0	0	0	0	0	0	0	0	0	0	0	0	0	0	1	0	0	0	0	0	1	0	1	0	0.599078341	1	0.246406571	0
BCHMHKK	1PPIs	29/11/2010	2	0	2011	2011	0	0	0	0	0	0	0	0	0	0	0	0	0	0	0	0	0	0	0	0	1	0	1	0	0.857534247	1	0.246406571	0
BCHMHLJ	1PPIs	24/12/2013	1	1	2014	2011	0	0	0	0	0	1	0	0	0	0	0	0	0	0	1	0	1	0	0	0	1	0	1	0	1	1	0.246406571	0
BCHMHLM	1PPIs	1/2/2011	2	0	2011	2011	0	0	0	0	0	0	0	0	0	0	0	0	0	0	1	0	0	0	0	0	1	0	1	0	1	1	0.246406571	0
BCHMHLO	1PPIs	15/10/2010	2	1	2011	2011	0	0	0	0	0	0	0	0	0	0	0	0	0	0	0	0	0	0	0	0	1	0	0	0	0.837988827	1	0.246406571	0
BCHMHMJ	1PPIs	5/6/2012	2	1	2012	2011	0	0	0	0	0	0	0	0	0	0	0	0	0	0	1	0	0	0	0	0	1	0	0	0	0.862068966	1	0.246406571	0
BCHMHMN	1PPIs	5/3/2013	2	0	2013	2011	0	0	0	0	0	0	0	0	0	0	0	0	0	0	0	0	0	0	0	0	1	0	1	0	1	1	0.246406571	0
BCHMHOJ	1PPIs	31/7/2014	2	1	2014	2011	0	0	0	1	0	0	0	0	0	0	0	0	0	0	1	0	0	0	0	0	1	0	1	0	1	1	0.246406571	0
BCHMIJN	1PPIs	27/4/2011	1	1	2011	2011	0	0	0	0	0	0	0	0	0	0	0	0	0	0	1	0	0	0	0	0	1	0	0	0	1	1	0.246406571	0
BCHMIKI	1PPIs	25/4/2016	2	0	2016	2011	0	0	0	0	0	0	0	0	0	0	0	0	0	0	1	0	0	0	0	0	1	0	1	0	1	1	0.246406571	0
BCHMJGP	1PPIs	5/3/2013	2	0	2013	2011	0	0	0	0	0	0	0	0	0	0	0	0	0	0	0	1	0	0	0	1	1	0	1	0	1	1	0.246406571	0
BCHMJOP	0HRA	27/7/2015	1	1	2015	2011	0	0	0	1	0	1	0	0	0	0	0	0	0	0	1	0	0	0	0	0	1	0	1	0	1	1	0.246406571	0
BCHMKJP	1PPIs	13/12/2012	2	1	2013	2011	0	0	0	0	0	0	0	0	0	0	0	0	0	0	0	1	0	0	0	0	1	0	1	0	1	1	0.246406571	0
BCHMKJQ	1PPIs	19/3/2012	2	0	2012	2011	0	0	1	1	1	1	0	0	0	0	0	0	0	0	1	0	0	0	0	0	1	0	1	0	1	1	0.246406571	0
BCHMKOI	1PPIs	1/6/2013	2	1	2013	2011	0	0	0	1	0	1	0	0	0	0	0	0	0	0	1	0	1	0	0	0	1	0	1	0	0.720547945	1	0.246406571	0
BCHMKPI	1PPIs	5/6/2012	1	0	2012	2011	0	0	0	0	1	0	0	0	0	0	0	0	0	1	1	0	1	0	0	0	1	0	1	1	1	1	0.246406571	0
BCHMLGH	1PPIs	30/9/2011	1	0	2011	2011	0	0	0	0	0	0	0	0	0	0	0	0	0	0	1	0	0	0	0	0	1	0	0	0	0.902439024	1	0.246406571	0
BCHMLOH	1PPIs	2/5/2013	1	1	2013	2011	0	0	0	0	0	1	0	0	0	0	0	0	0	0	0	1	1	0	0	0	1	0	1	0	1	1	0.246406571	0
BCHMLPI	1PPIs	17/10/2011	2	0	2012	2011	0	0	0	1	0	1	0	0	0	0	0	0	0	0	0	0	1	0	0	0	1	0	1	0	1	1	0.246406571	0
BCHMMJL	1PPIs	16/5/2011	2	0	2011	2011	0	0	0	0	0	0	0	0	0	0	0	0	0	0	0	0	0	0	0	0	1	0	0	0	1	1	0.246406571	0
BCHMNJP	1PPIs	14/3/2014	2	0	2014	2011	0	0	0	0	0	0	0	0	0	0	0	0	0	0	1	0	0	0	0	0	1	0	1	0	1	1	0.246406571	0
BCHMNLM	1PPIs	2/10/2011	1	0	2012	2011	0	0	0	0	0	0	0	0	0	0	0	0	0	0	1	0	0	0	0	0	1	0	0	0	1	1	0.246406571	0
BCHMNPK	1PPIs	1/12/2010	1	0	2011	2011	0	0	0	1	0	0	1	0	0	0	0	0	0	0	0	0	0	0	0	0	1	0	0	0	1	1	0.246406571	0
BCHMOGQ	0HRA	11/5/2011	1	1	2011	2011	0	0	0	0	0	0	0	0	0	0	0	0	0	0	0	0	0	0	0	0	1	0	0	0	1	1	1.752224504	0
BCHMOHN	1PPIs	19/7/2012	2	0	2012	2011	0	0	0	0	0	0	0	0	0	0	0	0	0	0	1	0	0	0	0	0	1	0	1	0	1	1	0.246406571	0
BCHNFHL	1PPIs	3/7/2016	2	0	2016	2011	0	0	0	0	0	0	0	0	0	0	0	0	0	0	1	0	0	0	0	0	1	0	1	0	1	1	0.246406571	0
BCHNFIL	1PPIs	18/4/2014	2	0	2014	2011	0	0	0	0	0	0	0	0	0	0	0	0	0	1	0	0	1	0	0	0	1	0	0	0	0.923287671	1	0.246406571	0
BCHNFLN	1PPIs	12/7/2013	2	0	2013	2011	0	0	0	0	0	1	0	0	0	0	0	0	0	0	0	0	0	0	0	0	1	0	1	0	1	1	0.246406571	0
BCHNFNJ	1PPIs	15/6/2011	2	1	2011	2011	0	0	0	0	0	1	0	0	0	0	0	0	0	0	0	0	0	0	0	0	1	0	1	0	0.606060606	1	0.246406571	0
BCHNGIN	1PPIs	3/7/2013	2	1	2013	2011	0	0	0	0	0	0	0	0	0	0	0	0	0	0	0	0	0	0	0	0	1	0	1	0	0.581395349	1	3.074606434	0
BCHNGLO	1PPIs	21/6/2011	2	0	2011	2011	0	0	0	0	0	0	0	0	0	0	0	0	0	0	0	0	0	0	0	0	1	0	0	0	1	1	0.246406571	0
BCHNHHJ	1PPIs	15/3/2011	2	1	2011	2011	0	0	0	1	1	1	0	0	0	0	0	0	0	0	1	0	1	0	0	0	1	0	1	1	1	1	0.246406571	0
BCHNHJK	1PPIs	19/5/2011	2	0	2011	2011	0	0	0	0	0	0	0	0	0	0	0	0	0	0	1	0	0	0	0	0	1	0	0	0	1	1	0.246406571	0
BCHNHMJ	1PPIs	11/11/2010	1	0	2011	2011	0	0	0	1	1	0	0	0	0	0	0	0	0	0	0	0	1	0	0	0	1	0	1	0	1	1	5.557837098	1
BCHNHOI	1PPIs	11/4/2011	2	0	2011	2011	0	0	0	0	0	0	0	0	0	0	0	0	0	0	1	0	0	0	0	0	1	0	1	0	1	1	0.246406571	0
BCHNIHQ	1PPIs	27/12/2010	2	1	2011	2011	0	0	0	1	0	0	0	0	0	0	0	0	0	1	1	0	0	0	0	0	1	0	1	0	1	1	0.246406571	0
BCHNIOK	1PPIs	25/6/2013	2	0	2013	2011	0	0	0	0	0	0	0	1	0	0	0	0	0	0	0	1	0	0	0	0	1	0	1	0	1	1	0.246406571	0
BCHNIOP	1PPIs	7/5/2012	2	0	2012	2011	0	0	0	0	0	0	0	0	0	0	0	0	0	0	0	0	0	0	0	0	1	0	0	0	1	1	0.246406571	0
BCHNIPK	1PPIs	26/2/2012	2	1	2012	2011	0	0	0	0	0	0	0	0	0	0	0	0	0	0	1	0	0	0	0	0	1	0	1	0	0.666666667	1	0.246406571	0
BCHNIPO	1PPIs	28/5/2013	1	1	2013	2011	0	0	0	0	0	0	0	0	0	0	0	0	0	0	1	0	1	0	0	0	1	0	1	0	1	1	2.64476386	0
BCHNJIN	1PPIs	17/8/2012	2	0	2012	2011	0	0	0	0	0	0	0	0	0	0	0	0	0	0	1	0	0	0	0	0	1	0	0	0	1	1	0.246406571	0
BCHNJOO	1PPIs	2/9/2013	2	0	2013	2011	0	0	0	0	0	0	0	0	0	0	0	0	0	0	1	0	0	0	0	0	1	0	1	0	1	1	0.246406571	0
BCHNKNO	1PPIs	27/5/2014	2	0	2014	2011	0	0	0	0	0	0	0	0	0	0	0	0	0	0	1	0	0	0	0	0	1	0	1	0	1	1	0.246406571	0
BCHNLHN	1PPIs	14/3/2012	2	0	2012	2011	0	0	0	0	0	0	0	0	0	0	0	0	0	0	0	0	0	0	0	0	1	0	1	0	1	1	0.246406571	0
BCHNMJH	1PPIs	14/12/2010	2	0	2011	2011	0	0	0	0	0	0	0	0	0	0	0	0	0	0	0	0	0	0	0	0	1	0	0	0	0.876712329	1	0.246406571	0
BCHNMNL	1PPIs	8/10/2010	2	0	2011	2011	0	0	0	1	0	1	0	0	0	0	0	0	0	0	0	0	1	0	0	0	1	0	0	0	0.811965812	1	0.246406571	0
BCHNMOK	1PPIs	30/1/2012	1	1	2012	2011	0	0	0	0	0	0	0	0	0	0	0	0	0	0	0	0	0	0	0	0	1	0	0	0	1	1	0.246406571	0
BCHNMOM	1PPIs	23/8/2014	2	1	2014	2011	0	0	0	1	0	0	0	0	0	0	0	1	0	0	1	0	0	0	0	0	1	0	1	0	1	1	6.042436687	1
BCHNNHP	1PPIs	1/2/2011	2	1	2011	2011	0	0	0	0	0	0	0	0	0	0	0	0	0	0	0	0	0	0	0	0	1	0	0	0	1	1	0.246406571	0
BCHNNLM	1PPIs	9/8/2013	2	1	2013	2011	0	0	0	1	1	1	1	0	0	0	0	0	0	1	1	0	1	0	0	0	1	0	1	1	1	1	0.246406571	0
BCHNOHO	1PPIs	25/4/2013	2	0	2013	2011	0	0	0	0	1	0	1	0	0	0	0	0	0	0	1	0	1	0	0	0	1	0	1	0	1	1	0.246406571	0
BCHNOJL	1PPIs	10/10/2013	1	0	2014	2011	0	0	0	0	0	0	0	0	0	0	0	0	0	0	1	0	0	0	0	0	1	0	1	0	0.704697987	1	0.246406571	0
BCHNONO	1PPIs	6/1/2011	2	1	2011	2011	0	0	0	0	0	0	0	0	0	0	0	0	0	0	1	0	0	0	0	0	1	0	1	1	1	1	0.246406571	0
BCIEFGN	1PPIs	20/1/2015	2	1	2015	2011	0	0	0	1	1	1	0	0	0	0	0	0	0	0	0	0	1	0	0	0	1	0	1	1	1	1	0.246406571	0
BCIEFIL	1PPIs	27/7/2011	2	1	2011	2011	0	0	0	1	0	0	0	0	0	0	0	0	0	1	0	0	1	0	0	0	1	0	0	0	0.917808219	1	3.496235455	1
BCIEFON	1PPIs	23/3/2011	2	0	2011	2011	0	0	0	0	0	0	0	0	0	0	0	0	0	0	1	0	0	0	0	0	1	0	1	0	1	1	3.912388775	0
BCIEGHM	1PPIs	12/9/2013	2	1	2013	2011	0	0	0	0	0	0	0	0	0	0	0	0	0	0	1	0	0	0	0	0	1	0	1	0	1	1	1.656399726	1
BCIEGNO	1PPIs	29/1/2016	2	0	2016	2011	0	0	0	0	0	0	0	0	0	0	0	0	0	0	0	0	0	0	0	0	1	0	0	0	1	1	3.783709788	0
BCIEHOI	1PPIs	19/4/2013	2	0	2013	2011	0	0	0	1	0	1	0	0	0	0	0	0	0	0	1	0	0	0	0	0	1	0	1	0	1	1	0.246406571	0
BCIEJKO	1PPIs	2/5/2011	2	0	2011	2011	0	0	0	0	1	1	0	0	0	0	0	0	0	0	1	1	0	0	0	0	1	0	1	0	1	1	0.246406571	0
BCIEKLJ	1PPIs	16/4/2016	1	0	2016	2011	0	0	0	0	0	0	0	0	0	0	0	0	0	0	0	0	1	0	0	0	1	0	1	0	1	1	0.246406571	0
BCIEKOK	1PPIs	10/1/2011	2	0	2011	2011	0	0	0	0	0	1	0	0	0	0	0	0	0	0	0	0	0	0	0	0	1	0	1	0	1	1	0.246406571	0
BCIELHK	1PPIs	30/11/2012	2	1	2013	2011	0	0	0	0	0	0	0	0	0	0	0	0	0	0	0	0	0	0	0	0	1	0	0	0	1	1	0.246406571	0
BCIELLJ	1PPIs	7/4/2011	1	1	2011	2011	0	0	0	0	0	0	0	0	0	0	0	0	0	0	0	0	0	0	0	0	1	0	1	0	1	1	0.246406571	0
BCIEMGK	0HRA	29/8/2013	2	1	2013	2011	0	0	0	1	0	1	0	0	0	0	0	0	0	0	0	1	0	0	0	0	1	0	1	0	1	1	0.246406571	0
BCIEMNJ	1PPIs	22/4/2016	2	1	2016	2011	0	0	0	0	0	0	0	0	0	0	0	0	0	1	1	0	0	0	0	0	1	0	1	0	1	1	0.246406571	0
BCIENGK	1PPIs	9/10/2011	2	1	2012	2011	0	0	0	0	0	1	0	0	0	0	0	0	0	0	1	0	1	0	0	0	1	0	1	0	1	1	0.246406571	0
BCIENHK	1PPIs	5/12/2015	2	0	2016	2011	0	0	0	0	0	0	0	0	0	0	0	0	0	0	0	0	0	0	0	0	1	0	1	0	1	1	0.246406571	0
BCIENNQ	1PPIs	25/12/2013	1	0	2014	2011	0	0	0	0	0	0	0	0	0	0	0	0	0	0	1	0	0	0	0	0	1	0	1	0	1	1	0.246406571	0
BCIEOGH	1PPIs	9/11/2012	1	0	2013	2011	0	0	0	1	1	1	0	0	0	0	0	0	0	0	0	0	1	1	0	0	1	0	1	0	1	1	0.246406571	0
BCIEOIM	1PPIs	24/12/2010	1	1	2011	2011	0	0	0	0	0	0	0	0	0	0	0	0	0	0	0	0	0	0	0	0	1	0	1	0	1	1	0.246406571	0
BCIEOIN	1PPIs	22/2/2012	2	0	2012	2011	0	0	0	0	0	1	0	0	0	0	0	0	0	0	0	0	0	0	0	0	1	0	1	0	1	1	0.246406571	0
BCIEOMJ	1PPIs	26/1/2016	2	1	2016	2011	0	0	0	0	0	0	0	0	0	0	0	0	0	0	1	0	0	0	0	0	1	0	1	0	1	1	0.246406571	0
BCIFFGJ	1PPIs	3/2/2017	1	1	2017	2011	0	0	0	1	1	0	0	0	0	0	0	0	0	0	1	0	0	0	0	0	1	0	1	1	1	1	0.246406571	0
BCIFGKL	1PPIs	17/11/2010	1	0	2011	2011	0	0	0	0	0	0	0	0	0	0	0	0	0	0	1	0	0	0	0	0	1	0	1	0	1	1	0.246406571	0
BCIFGMM	1PPIs	20/12/2010	2	0	2011	2011	0	0	0	0	0	0	0	0	0	0	0	0	0	0	0	0	0	0	0	0	1	0	0	0	1	1	0.246406571	0
BCIFGNN	1PPIs	21/6/2014	2	0	2014	2011	0	0	0	0	0	0	0	0	0	0	0	0	0	0	0	0	0	0	0	0	1	0	1	0	1	1	0.246406571	0
BCIFGOM	0HRA	15/11/2012	2	0	2013	2011	0	0	0	0	0	0	0	0	0	0	0	0	0	0	0	0	0	0	0	0	1	0	1	0	1	1	0.246406571	0
BCIFHJJ	1PPIs	11/9/2013	2	0	2013	2011	0	0	0	0	0	1	0	0	0	0	0	0	0	0	1	0	0	0	0	0	1	0	1	0	1	1	0.246406571	0
BCIFHMI	1PPIs	20/8/2012	1	1	2012	2011	0	0	0	0	0	0	0	0	0	0	0	0	0	0	1	0	0	0	0	0	1	0	1	0	1	1	0.246406571	0
BCIFIHK	1PPIs	29/6/2015	2	0	2015	2011	0	0	0	1	0	1	0	0	0	0	0	0	0	0	1	0	0	0	0	0	1	0	1	0	1	1	0.246406571	0
BCIFIHN	1PPIs	22/4/2014	2	0	2014	2011	0	0	0	1	0	1	0	0	0	0	0	0	0	0	1	0	1	1	0	0	1	0	1	0	0.414634146	0	0.246406571	0
BCIFILP	1PPIs	26/4/2013	2	0	2013	2011	0	0	0	0	0	0	0	0	0	0	0	0	0	0	1	0	0	0	0	0	1	0	1	0	1	1	0.246406571	0
BCIFJLO	1PPIs	6/1/2016	1	1	2016	2011	0	0	0	1	1	1	0	0	0	0	0	0	0	0	0	0	0	0	0	0	1	0	1	1	1	1	0.246406571	0
BCIFKGL	1PPIs	18/5/2016	2	1	2016	2011	0	0	0	1	1	1	0	0	0	0	0	0	0	1	1	0	1	0	0	0	1	0	1	1	1	1	0.246406571	0
BCIFKJQ	1PPIs	18/4/2011	2	1	2011	2011	0	0	0	1	1	1	0	0	0	0	0	0	0	1	1	0	1	0	0	0	1	0	1	1	1	1	0.246406571	0
BCIFKMJ	1PPIs	4/10/2010	2	1	2011	2011	0	0	0	0	0	0	0	0	0	0	0	0	0	0	1	0	0	0	0	0	1	0	0	0	1	1	0.246406571	0
BCIFLII	1PPIs	12/5/2012	2	0	2012	2011	0	0	0	0	0	0	0	0	0	0	0	0	0	0	0	0	0	0	0	0	1	0	0	0	1	1	0.246406571	0
BCIFMHK	1PPIs	17/12/2013	2	0	2014	2011	0	0	0	0	0	0	0	0	0	0	0	0	0	0	1	0	0	0	0	0	1	0	1	0	0.354166667	0	0.246406571	0
BCIFMJN	1PPIs	19/1/2016	2	1	2016	2011	0	0	0	0	1	0	0	0	0	0	0	0	0	0	0	1	0	0	0	0	1	0	1	0	1	1	0.246406571	0
BCIFNIH	1PPIs	6/12/2014	2	0	2015	2011	0	0	0	0	0	1	0	0	0	0	0	0	0	0	1	0	0	0	0	0	1	0	1	1	0.576923077	1	0.246406571	0
BCIFOHP	1PPIs	12/4/2011	1	0	2011	2011	0	0	1	0	0	0	0	0	0	0	0	0	0	0	0	0	0	0	0	0	1	0	1	0	1	1	0.246406571	0
BCIFOHQ	1PPIs	13/1/2011	2	0	2011	2011	0	0	0	0	0	0	0	0	0	0	0	0	0	0	0	0	0	0	0	0	1	0	1	0	1	1	0.246406571	0
BCIFOJO	1PPIs	28/1/2011	1	0	2011	2011	0	0	0	1	0	0	0	0	0	0	0	0	0	0	1	0	0	0	0	0	1	0	0	0	1	1	0.246406571	0
BCIFOPM	1PPIs	11/6/2015	2	1	2015	2011	0	0	0	0	0	1	0	0	0	0	0	0	0	0	1	0	1	0	0	0	1	0	1	0	1	1	0.246406571	0
BCIGFLP	1PPIs	17/8/2012	2	0	2012	2011	0	0	0	0	0	0	0	0	0	0	0	0	0	0	0	0	0	0	0	0	1	0	1	0	1	1	0.246406571	0
BCIGFML	0HRA	13/2/2013	2	1	2013	2011	0	0	0	1	1	0	0	0	0	0	0	1	0	0	1	0	0	0	0	0	1	0	1	1	1	1	0.246406571	0
BCIGFNP	1PPIs	18/3/2014	2	1	2014	2011	0	0	0	0	0	0	0	0	0	0	0	0	0	0	1	0	0	0	0	0	1	0	1	0	1	1	0.246406571	0
BCIGGHH	1PPIs	18/2/2013	1	1	2013	2011	0	0	0	1	0	0	0	0	0	0	0	0	0	1	0	0	1	0	0	0	1	0	1	0	1	1	6.373716632	0
BCIGGLN	1PPIs	14/12/2011	2	0	2012	2011	0	0	0	0	0	0	0	0	0	0	0	0	0	0	1	0	0	0	0	0	1	0	0	0	1	1	0.246406571	0
BCIGGPQ	1PPIs	25/1/2011	2	0	2011	2011	0	0	0	0	0	0	0	0	0	0	0	0	0	0	1	0	0	0	0	0	1	0	1	0	1	1	0.246406571	0
BCIGHII	1PPIs	13/7/2013	2	1	2013	2011	0	0	0	1	0	0	1	0	0	0	0	0	0	0	0	0	0	0	0	0	1	0	1	0	1	1	0.246406571	0
BCIGHKI	1PPIs	22/9/2013	2	1	2013	2011	0	0	0	0	0	1	0	0	0	0	0	0	0	0	0	0	1	0	0	0	1	0	1	1	0.941176471	1	0.246406571	0
BCIGHOO	1PPIs	9/3/2011	2	0	2011	2011	0	0	0	1	0	1	0	0	0	0	0	0	0	0	0	0	1	0	0	0	1	0	1	0	0.427083333	0	0.246406571	0
BCIGHPH	1PPIs	28/5/2012	2	0	2012	2011	0	0	0	0	0	0	0	0	0	0	0	0	0	0	1	0	0	0	0	0	1	0	0	0	1	1	0.246406571	0
BCIGILM	1PPIs	30/9/2012	2	0	2012	2011	0	0	0	0	0	0	0	0	0	0	0	0	0	0	0	0	0	0	0	0	1	0	1	0	1	1	0.246406571	0
BCIGJGI	1PPIs	6/5/2011	2	0	2011	2011	0	0	0	1	0	1	0	0	0	0	0	1	0	0	0	0	1	1	0	0	1	0	1	0	1	1	0.246406571	0
BCIGJIO	0HRA	10/2/2015	2	1	2015	2011	0	0	0	0	0	0	0	0	0	0	0	0	1	1	0	0	1	0	0	0	1	0	1	0	1	1	1.973990418	1
BCIGJLQ	1PPIs	5/9/2014	1	1	2014	2011	0	0	0	0	0	0	0	0	0	0	0	0	0	0	0	0	0	0	0	0	1	0	1	0	1	1	0.246406571	0
BCIGJMI	1PPIs	25/7/2011	2	0	2011	2011	0	0	0	0	0	1	0	0	0	0	0	0	0	0	1	0	0	0	0	0	1	0	1	0	1	1	0.246406571	0
BCIGKHP	1PPIs	8/5/2012	2	0	2012	2011	0	0	0	0	0	0	0	0	0	0	0	0	0	0	0	0	0	0	0	0	1	0	1	0	1	1	0.246406571	0
BCIGKJI	1PPIs	23/2/2016	1	1	2016	2011	0	0	0	0	0	0	0	0	0	0	0	0	0	0	0	0	0	0	0	0	1	0	1	0	1	1	0.246406571	0
BCIGKLM	1PPIs	22/8/2016	2	0	2016	2011	0	0	0	0	0	1	0	0	0	0	0	0	0	0	0	0	1	0	0	0	1	0	1	0	1	1	0.246406571	0
BCIGLGN	1PPIs	3/3/2012	2	0	2012	2011	0	0	0	0	0	0	0	0	0	0	0	0	0	0	1	0	0	0	0	0	1	0	0	0	0.735294118	1	0.246406571	0
BCIGLHN	1PPIs	24/3/2011	2	1	2011	2011	0	0	0	0	0	1	0	0	0	0	0	0	0	0	0	1	0	0	0	0	1	0	1	0	1	1	0.246406571	0
BCIGLNP	1PPIs	14/12/2010	2	0	2011	2011	0	0	0	0	0	0	0	0	0	0	0	0	0	0	1	0	0	0	0	0	1	0	1	0	1	1	0.246406571	0
BCIGLOJ	1PPIs	29/6/2017	2	0	2017	2011	0	0	0	0	0	0	0	0	0	0	0	0	0	0	1	0	0	0	0	0	1	0	1	0	1	1	0.246406571	0
BCIGLOP	1PPIs	13/9/2015	1	1	2015	2011	0	0	0	0	0	0	0	0	0	0	0	0	0	0	1	1	0	0	0	1	1	0	1	0	1	1	0.246406571	0
BCIGMIL	1PPIs	21/10/2013	1	0	2014	2011	0	0	0	0	0	0	0	0	0	0	0	0	0	0	1	0	0	0	0	0	1	0	1	0	1	1	0.246406571	0
BCIGMKO	1PPIs	11/9/2013	2	0	2013	2011	0	0	0	0	0	0	0	0	0	0	0	0	0	0	0	0	0	0	0	0	1	0	1	0	1	1	5.571526352	1
BCIGMNI	1PPIs	13/9/2012	1	1	2012	2011	0	0	0	0	0	0	0	0	0	0	0	0	0	0	0	0	0	0	0	0	1	0	0	0	1	1	0.246406571	0
BCIGNGH	1PPIs	8/3/2013	2	1	2013	2011	0	0	0	1	1	1	0	0	0	0	0	1	0	0	1	0	1	0	0	0	1	0	1	0	0.714285714	1	0.246406571	0
BCIGNJP	1PPIs	8/3/2013	2	1	2013	2011	0	0	0	1	1	1	1	0	0	0	0	1	0	0	1	0	0	1	0	0	1	0	1	1	1	1	0.246406571	0
BCIGNNO	1PPIs	9/5/2013	1	0	2013	2011	0	0	0	1	0	1	0	0	0	0	0	0	0	0	0	0	0	0	0	0	1	0	1	0	1	1	0.246406571	0
BCIGOLL	1PPIs	20/11/2010	2	0	2011	2011	0	0	0	0	0	0	0	0	0	0	0	0	0	0	0	0	0	0	0	0	1	0	0	0	1	1	0.246406571	0
BCIGOLP	1PPIs	18/5/2011	1	1	2011	2011	0	0	0	0	0	0	0	0	0	0	0	0	0	1	0	0	1	0	0	0	1	0	1	0	0.884931507	1	5.097878166	1
BCIHFIL	1PPIs	13/6/2017	2	1	2017	2011	0	0	0	0	0	0	0	0	0	0	0	0	0	0	1	0	0	0	0	0	1	0	1	0	1	1	0.246406571	0
BCIHFIO	1PPIs	12/1/2011	2	0	2011	2011	0	0	0	0	0	0	0	0	0	0	0	0	0	0	0	0	0	0	0	0	1	0	0	0	1	1	0.246406571	0
BCIHGNM	1PPIs	1/10/2010	2	1	2011	2011	0	0	0	1	0	1	0	0	0	0	0	1	0	1	1	0	1	0	0	0	1	0	0	0	0.928767123	1	0.246406571	0
BCIHHHL	1PPIs	16/11/2010	2	1	2011	2011	0	0	0	0	0	0	0	0	0	0	0	0	0	0	0	0	0	0	0	0	1	0	0	0	1	1	0.246406571	0
BCIHHJQ	1PPIs	17/4/2014	1	0	2014	2011	0	0	0	0	0	0	0	0	0	0	0	0	0	0	1	0	0	0	0	0	1	0	0	0	1	1	0.246406571	0
BCIHHPI	1PPIs	13/8/2014	2	0	2014	2011	0	0	0	0	0	0	0	0	0	0	0	0	0	0	0	0	0	0	0	0	1	0	1	0	1	1	0.246406571	0
BCIHINH	1PPIs	9/10/2013	2	1	2014	2011	0	0	0	0	0	0	0	0	0	0	0	0	0	0	1	0	0	1	0	0	1	0	1	0	0.443037975	0	0.246406571	0
BCIHINL	0HRA	31/1/2013	2	1	2013	2011	0	0	0	0	0	0	0	0	0	0	0	0	0	0	1	0	0	0	0	0	1	0	1	1	1	1	0.246406571	0
BCIHJHN	0HRA	20/1/2017	1	1	2017	2011	0	0	0	0	0	0	0	0	0	0	0	0	1	1	1	0	1	0	0	0	1	0	1	0	1	1	0.246406571	0
BCIHJIJ	1PPIs	19/3/2011	1	0	2011	2011	0	0	0	0	0	0	0	0	0	0	0	0	0	0	1	0	0	0	0	0	1	0	0	0	1	1	0.246406571	0
BCIHJJH	1PPIs	9/5/2016	1	1	2016	2011	0	0	0	0	1	1	0	0	0	0	0	0	0	0	0	0	1	0	0	0	1	0	1	0	1	1	7.526351814	0
BCIHJML	1PPIs	1/11/2011	1	0	2012	2011	0	0	0	0	0	1	0	0	0	0	0	0	0	0	0	0	0	0	0	0	1	0	1	0	1	1	0.246406571	0
BCIHJPO	1PPIs	23/10/2016	1	1	2017	2011	0	0	0	1	0	1	0	0	0	0	0	0	0	0	0	1	1	1	0	1	1	0	1	0	0.632478632	1	0.246406571	0
BCIHKGP	1PPIs	19/7/2013	2	0	2013	2011	0	0	0	0	0	0	0	0	0	0	0	0	0	0	0	0	0	0	0	0	1	0	1	0	0.592592593	1	0.246406571	0
BCIHKIH	1PPIs	30/8/2016	2	0	2016	2011	0	0	0	0	0	1	0	1	0	0	0	0	0	0	1	0	1	0	0	0	1	0	1	1	1	1	0.246406571	0
BCIHKKL	1PPIs	12/12/2013	1	0	2014	2011	0	0	0	0	0	0	0	0	0	0	0	0	0	0	1	0	0	0	0	0	1	0	1	0	0.526315789	1	0.246406571	0
BCIHKLH	1PPIs	22/1/2011	2	1	2011	2011	0	0	0	0	0	0	0	0	0	0	0	0	0	0	0	0	0	0	0	0	1	0	0	0	1	1	0.246406571	0
BCIHKOL	1PPIs	6/7/2011	2	1	2011	2011	0	0	0	0	0	0	0	0	0	0	0	0	0	0	1	0	0	0	0	0	1	0	1	0	1	1	4.509240246	0
BCIHNJL	1PPIs	24/1/2015	2	1	2015	2011	0	0	0	0	0	1	0	0	0	0	0	0	0	0	1	1	0	0	0	0	1	0	1	0	1	1	0.246406571	0
BCIHNJQ	1PPIs	27/12/2012	1	1	2013	2011	0	0	0	1	1	0	1	0	0	0	0	0	0	1	0	0	1	0	0	0	1	0	1	0	0.871232877	1	0.246406571	0
BCIHOGM	1PPIs	17/11/2014	1	1	2015	2011	0	0	0	1	1	1	0	0	0	0	0	0	0	1	1	0	1	0	0	0	1	0	1	1	1	1	0.246406571	0
BCIIFLI	1PPIs	19/4/2011	2	0	2011	2011	0	0	0	0	0	0	0	0	0	0	0	0	0	0	0	0	0	0	0	0	1	0	0	0	1	1	2.603696099	1
BCIIFMK	1PPIs	19/7/2014	1	0	2014	2011	0	0	0	1	0	1	0	0	0	0	0	0	0	0	1	0	0	0	0	0	1	0	1	0	1	1	0.246406571	0
BCIIFOL	1PPIs	26/1/2011	2	1	2011	2011	0	0	0	0	1	1	0	0	0	0	0	1	0	0	1	0	1	1	0	0	1	0	1	1	1	1	4.774811773	1
BCIIGHO	1PPIs	6/7/2011	2	1	2011	2011	0	0	0	1	0	1	0	0	0	0	0	0	0	0	1	0	0	0	0	0	1	0	1	0	0.675675676	1	0.246406571	0
BCIIGMK	1PPIs	2/7/2012	2	1	2012	2011	0	0	0	0	0	0	0	0	0	0	0	0	0	0	1	0	0	0	0	0	1	0	0	0	1	1	0.246406571	0
BCIIGNO	1PPIs	19/5/2015	2	1	2015	2011	0	0	0	1	0	0	0	0	0	0	0	0	0	0	0	0	0	0	0	0	1	0	1	0	1	1	0.246406571	0
BCIIGON	1PPIs	19/9/2012	2	1	2012	2011	0	0	0	0	0	0	0	0	0	0	0	0	0	0	1	0	0	0	0	0	1	0	0	0	0.895522388	1	0.246406571	0
BCIIHKP	1PPIs	25/6/2011	2	0	2011	2011	0	0	0	0	0	0	0	1	0	0	0	0	0	0	0	0	0	0	0	0	1	0	1	0	1	1	0.246406571	0
BCIIHMJ	1PPIs	15/12/2011	2	0	2012	2011	0	0	0	0	0	0	0	0	0	0	0	0	0	0	1	0	0	0	0	0	1	0	0	0	1	1	0.246406571	0
BCIIHPP	1PPIs	7/2/2011	2	0	2011	2011	0	0	0	0	0	0	0	0	0	0	0	0	0	0	0	0	0	0	0	0	1	0	1	0	0.968421053	1	0.246406571	0
BCIIIHN	1PPIs	5/10/2010	1	0	2011	2011	0	0	0	0	0	0	0	0	0	0	0	0	0	0	1	0	0	0	0	0	1	0	0	0	1	1	0.246406571	0
BCIIIII	1PPIs	14/10/2011	2	1	2012	2011	0	0	0	1	0	1	0	0	0	0	0	0	0	0	0	0	1	0	0	0	1	0	1	0	0.857142857	1	0.246406571	0
BCIIIJL	1PPIs	11/4/2016	1	1	2016	2011	0	0	0	1	0	1	1	0	0	0	0	0	0	0	0	1	1	0	0	0	1	0	1	0	1	1	0.246406571	0
BCIIIKI	1PPIs	26/3/2014	1	1	2014	2011	0	0	0	0	0	0	0	0	0	0	0	0	0	0	1	0	0	0	0	0	1	0	1	0	1	1	0.246406571	0
BCIIIOM	1PPIs	29/12/2015	2	1	2016	2011	0	0	0	0	0	0	0	0	0	0	0	0	0	0	1	0	0	0	0	0	1	0	1	0	0.636363636	1	0.246406571	0
BCIIKNJ	1PPIs	23/12/2010	2	0	2011	2011	0	0	0	0	0	1	0	0	0	0	0	0	0	0	1	0	1	0	0	0	1	0	1	0	1	1	0.246406571	0
BCIILPQ	1PPIs	11/11/2011	1	1	2012	2011	0	0	0	0	0	0	0	0	0	0	0	0	0	0	0	1	0	0	0	0	1	0	1	1	1	1	0.246406571	0
BCIIMHK	1PPIs	8/2/2012	2	0	2012	2011	0	0	0	0	0	1	0	0	0	0	0	0	0	0	1	0	1	0	0	0	1	0	1	0	1	1	0.246406571	0
BCIIMIP	1PPIs	22/8/2011	2	1	2011	2011	0	0	0	0	0	0	0	0	0	0	0	0	0	0	0	0	0	0	0	0	1	0	0	0	1	1	0.246406571	0
BCIIMJN	1PPIs	18/7/2012	1	1	2012	2011	0	0	0	1	0	1	1	0	0	0	0	0	0	1	1	0	1	1	0	0	1	0	1	0	1	1	0.246406571	0
BCIINGH	1PPIs	9/5/2015	2	1	2015	2011	0	0	0	1	1	1	0	0	0	0	0	0	0	0	1	0	1	0	0	0	1	0	1	1	1	1	0.246406571	0
BCIINJO	1PPIs	28/1/2011	2	0	2011	2011	0	0	0	0	0	0	0	0	0	0	0	0	0	0	1	0	0	0	0	0	1	0	0	0	1	1	0.246406571	0
BCIINLL	1PPIs	7/7/2011	2	0	2011	2011	0	0	0	0	0	0	0	0	0	0	0	0	0	0	0	0	0	0	0	0	1	0	0	0	1	1	0.246406571	0
BCIINNP	1PPIs	18/1/2013	1	1	2013	2011	0	0	0	0	0	0	0	0	0	0	0	0	0	0	1	0	0	0	0	0	1	0	1	0	0.887573964	1	0.246406571	0
BCIIOHQ	1PPIs	18/4/2012	2	0	2012	2011	0	0	0	0	0	0	0	0	0	0	0	0	0	0	0	0	0	0	0	0	1	0	1	0	1	1	4.511978097	0
BCIJFOL	1PPIs	31/5/2017	2	0	2017	2011	0	0	0	0	0	0	0	0	0	0	0	0	0	0	1	0	0	0	0	0	1	0	1	0	1	1	0.246406571	0
BCIJGGI	1PPIs	23/11/2012	2	0	2013	2011	0	0	0	0	0	0	0	0	0	0	0	0	0	0	1	0	0	0	0	0	1	0	1	0	1	1	0.246406571	0
BCIJGGJ	1PPIs	3/7/2015	2	0	2015	2011	0	0	0	0	0	1	0	0	0	0	0	0	0	0	0	1	0	0	0	0	1	0	1	0	1	1	0.246406571	0
BCIJGJI	0HRA	4/3/2011	2	1	2011	2011	0	0	0	0	0	0	0	0	0	0	0	0	0	0	1	0	0	0	0	0	1	0	0	0	1	1	0.246406571	0
BCIJGMN	1PPIs	3/4/2011	2	0	2011	2011	0	0	0	0	0	0	0	0	0	0	0	0	0	0	0	0	0	0	0	0	1	0	1	0	1	1	0.246406571	0
BCIJGPH	1PPIs	15/1/2016	2	1	2016	2011	0	0	0	0	0	0	0	0	0	0	0	0	0	0	1	0	0	0	0	0	1	0	1	0	1	1	0.246406571	0
BCIJHJP	1PPIs	18/1/2012	1	1	2012	2011	0	0	0	1	1	0	1	0	0	0	0	0	0	0	1	0	0	0	0	0	1	0	1	1	1	1	0.246406571	0
BCIJHKJ	1PPIs	5/4/2016	2	1	2016	2011	0	0	0	0	0	1	0	0	0	0	0	0	0	0	1	0	0	0	0	0	1	0	1	0	1	1	0.246406571	0
BCIJHKO	1PPIs	2/2/2012	1	0	2012	2011	0	0	0	0	1	1	0	0	0	0	0	0	0	0	1	0	0	0	0	0	1	0	1	1	1	1	0.246406571	0
BCIJHOL	1PPIs	3/10/2012	1	1	2013	2011	0	0	0	0	0	0	0	0	0	0	0	0	0	0	0	1	0	0	0	0	1	0	1	0	1	1	0.246406571	0
BCIJIKK	1PPIs	27/3/2014	2	1	2014	2011	0	0	0	1	1	1	0	0	0	0	0	0	0	1	1	0	1	0	0	0	1	0	1	1	0.925925926	1	4.999315537	1
BCIJILP	1PPIs	7/6/2016	2	1	2016	2011	0	0	0	0	0	0	0	0	0	0	0	0	0	0	1	0	0	0	0	0	1	0	1	0	1	1	0.246406571	0
BCIJINP	1PPIs	17/2/2014	2	1	2014	2011	0	0	0	0	0	0	0	0	0	0	0	0	0	0	1	1	0	0	0	0	1	0	1	0	0.538043478	1	0.246406571	0
BCIJJHO	1PPIs	31/12/2013	1	0	2014	2011	0	0	0	0	0	0	1	0	0	0	0	0	1	1	1	0	1	0	0	0	1	0	1	1	1	1	6.29431896	0
BCIJJNI	1PPIs	20/6/2013	1	0	2013	2011	0	0	0	0	0	0	0	0	0	0	0	0	0	0	1	0	0	0	0	0	1	0	1	0	0.384615385	0	0.246406571	0
BCIJKNM	1PPIs	18/6/2016	2	0	2016	2011	0	0	0	0	0	1	0	0	0	0	0	0	0	0	0	0	1	0	0	0	1	0	1	0	0.882352941	1	0.246406571	0
BCIJLLN	1PPIs	8/2/2013	2	1	2013	2011	0	0	0	0	0	0	0	0	0	0	0	0	0	0	1	0	0	0	0	0	1	0	1	0	1	1	0.246406571	0
BCIJMGO	1PPIs	31/5/2015	2	0	2015	2011	0	0	0	0	0	1	0	0	0	0	0	0	0	0	1	0	0	0	0	0	1	0	1	0	1	1	0.246406571	0
BCIJMHM	1PPIs	26/7/2012	2	0	2012	2011	0	0	0	1	1	1	0	0	0	0	0	0	0	0	1	0	1	0	0	0	1	0	1	1	1	1	0.246406571	0
BCIJMJQ	1PPIs	8/5/2012	2	1	2012	2011	0	0	0	0	0	0	0	0	0	0	0	0	0	0	0	0	0	0	0	0	1	0	0	0	0.563492063	1	0.246406571	0
BCIJMKP	1PPIs	24/11/2015	2	1	2016	2011	0	0	1	1	1	1	1	0	0	0	0	1	0	0	1	1	1	1	0	0	1	0	1	1	1	1	0.246406571	0
BCIJNJH	1PPIs	6/5/2011	2	1	2011	2011	0	0	0	1	0	1	0	0	0	0	0	0	0	1	0	0	0	0	0	0	1	0	1	0	1	1	6.132785763	1
BCIJNLJ	1PPIs	7/10/2014	2	0	2015	2011	0	0	0	0	0	0	0	0	0	0	0	0	0	0	1	0	0	0	0	0	1	0	1	0	1	1	0.246406571	0
BCIJOHN	1PPIs	7/6/2012	2	1	2012	2011	0	0	0	0	0	0	0	0	0	0	0	0	0	0	1	1	0	0	0	0	1	0	1	1	1	1	0.246406571	0
BCIJOIL	1PPIs	17/2/2011	2	1	2011	2011	0	0	0	0	0	0	0	0	0	0	0	0	0	0	0	0	0	0	0	0	1	0	1	0	1	1	0.246406571	0
BCIJOLI	1PPIs	18/4/2012	2	1	2012	2011	0	0	0	0	0	0	0	0	0	0	0	0	0	0	1	0	0	0	0	0	1	0	0	0	1	1	0.246406571	0
BCIJOPK	0HRA	22/9/2015	2	0	2015	2011	0	0	0	0	0	1	0	0	0	0	0	0	0	0	1	0	1	0	0	0	1	0	1	0	1	1	4.648870637	0
BCIKFGJ	1PPIs	28/12/2012	2	1	2013	2011	0	0	0	1	1	1	0	0	0	0	0	1	0	0	0	0	1	1	0	0	1	0	1	0	1	1	3.92881588	0
BCIKFJP	1PPIs	16/6/2014	2	1	2014	2011	0	0	0	1	0	0	0	0	0	0	0	0	0	1	1	0	1	0	0	0	1	0	1	0	1	1	0.246406571	0
BCIKFON	1PPIs	14/11/2011	2	0	2012	2011	0	0	0	0	0	0	0	1	0	0	0	0	0	0	0	0	0	0	0	0	1	0	1	0	1	1	0.246406571	0
BCIKGHN	1PPIs	26/3/2012	2	0	2012	2011	0	0	0	0	0	1	0	0	0	0	0	0	0	0	1	0	0	0	0	0	1	0	0	0	0.4	0	0.246406571	0
BCIKGLH	1PPIs	9/12/2010	1	0	2011	2011	0	0	0	1	1	1	0	0	0	0	0	0	0	0	1	0	1	0	0	0	1	0	1	1	1	1	0.246406571	0
BCIKGLM	1PPIs	4/4/2012	2	0	2012	2011	0	0	0	0	0	0	0	0	0	0	0	0	0	0	1	0	0	0	0	0	1	0	0	0	1	1	0.246406571	0
BCIKGMO	1PPIs	2/7/2012	1	0	2012	2011	0	0	0	0	0	0	0	0	0	0	0	0	0	0	0	0	0	0	0	0	1	0	1	0	1	1	0.246406571	0
BCIKHGI	1PPIs	13/7/2011	2	1	2011	2011	0	0	0	1	0	0	0	0	0	0	0	0	0	0	1	0	0	0	0	0	1	0	0	0	0.928571429	1	0.246406571	0
BCIKHHH	1PPIs	21/1/2016	2	1	2016	2011	0	0	0	0	1	1	0	0	0	0	0	0	0	0	0	0	1	0	0	0	1	0	1	1	1	1	0.246406571	0
BCIKHKL	1PPIs	4/7/2015	2	0	2015	2011	0	0	0	0	0	0	0	0	0	0	0	0	0	0	0	1	0	0	0	0	1	0	1	0	0.816326531	1	0.246406571	0
BCIKHNQ	1PPIs	21/6/2013	2	0	2013	2011	0	0	0	0	0	0	0	0	0	0	0	0	0	0	0	0	0	0	0	0	1	0	1	0	1	1	0.246406571	0
BCIKHPK	1PPIs	22/10/2012	2	0	2013	2011	0	0	0	1	0	0	0	0	0	0	0	0	0	0	1	0	1	0	0	0	1	0	1	0	1	1	0.246406571	0
BCIKIHJ	1PPIs	11/7/2014	2	0	2014	2011	0	0	0	0	0	0	0	0	0	0	0	0	0	0	1	1	0	0	0	0	1	0	1	0	1	1	0.246406571	0
BCIKILJ	1PPIs	10/11/2010	2	0	2011	2011	0	0	0	0	0	0	0	0	0	0	0	0	0	0	0	0	0	0	0	0	1	0	0	0	0.931506849	1	0.246406571	0
BCIKIMN	1PPIs	23/12/2013	2	0	2014	2011	0	0	0	0	1	0	0	0	0	0	0	0	0	0	1	0	0	0	0	0	1	0	1	0	1	1	0.246406571	0
BCIKJHN	1PPIs	2/11/2010	2	1	2011	2011	0	0	0	0	0	0	0	0	0	0	0	0	0	0	1	0	0	0	0	0	1	0	1	0	1	1	0.246406571	0
BCIKJJO	1PPIs	3/7/2013	2	0	2013	2011	0	0	0	0	0	0	0	0	0	0	0	0	0	0	1	0	0	0	0	0	1	0	1	0	1	1	0.246406571	0
BCIKJKN	1PPIs	14/10/2010	2	0	2011	2011	0	0	0	0	0	0	0	0	0	0	0	0	0	0	0	0	0	0	0	0	1	0	0	0	1	1	0.246406571	0
BCIKJMH	1PPIs	8/5/2013	1	0	2013	2011	0	0	0	0	0	0	0	0	0	0	0	0	0	0	1	0	0	0	0	0	1	0	1	0	1	1	0.246406571	0
BCIKKGK	1PPIs	16/7/2012	2	1	2012	2011	0	0	0	0	0	0	0	0	0	0	0	0	0	1	1	0	1	0	1	0	1	0	0	0	1	1	0.246406571	0
BCIKKOL	1PPIs	13/1/2012	2	1	2012	2011	0	0	0	1	0	1	0	0	0	0	0	0	0	0	1	0	1	1	0	0	1	0	1	0	1	1	0.246406571	0
BCIKLML	1PPIs	6/12/2010	2	0	2011	2011	0	0	0	0	0	0	0	0	0	0	0	0	0	0	0	0	0	0	0	0	1	0	0	0	1	1	0.246406571	0
BCIKLMM	1PPIs	6/7/2015	2	0	2015	2011	0	0	0	0	0	1	0	0	0	0	0	0	0	0	1	0	0	0	0	0	1	0	1	0	0.833333333	1	0.246406571	0
BCIKMLM	1PPIs	26/9/2012	2	0	2012	2011	0	0	0	0	0	0	0	0	0	0	0	0	0	0	1	0	0	0	0	0	1	0	0	0	0.355555556	0	0.246406571	0
BCIKNNL	1PPIs	16/2/2011	1	1	2011	2011	0	0	0	0	0	0	0	0	0	0	0	0	0	0	0	0	0	0	0	0	1	0	1	0	0.882978723	1	0.246406571	0
BCIKNPL	1PPIs	1/3/2015	1	0	2015	2011	0	0	0	0	0	0	0	0	0	0	0	0	0	0	1	0	0	0	0	0	1	0	1	0	1	1	0.246406571	0
BCIKOJJ	1PPIs	4/12/2013	1	1	2014	2011	0	0	0	1	0	1	0	0	0	0	0	0	0	1	1	0	1	0	0	0	1	0	1	0	1	1	2.184804928	1
BCIKOKK	1PPIs	7/8/2015	2	1	2015	2011	0	0	0	0	0	0	0	0	0	0	0	0	0	0	0	0	0	0	0	0	1	0	1	0	1	1	0.246406571	0
BCILFIQ	1PPIs	1/6/2011	2	1	2011	2011	0	0	1	0	0	0	0	0	0	0	0	0	0	0	0	0	0	0	0	0	1	0	0	0	1	1	0.246406571	0
BCILGHH	1PPIs	16/7/2012	2	1	2012	2011	0	0	0	0	0	0	0	0	0	0	0	0	0	0	1	0	0	0	0	0	1	0	1	0	0.350877193	0	0.246406571	0
BCILGIO	1PPIs	3/3/2016	1	1	2016	2011	0	0	0	0	0	0	0	0	0	0	0	0	0	0	1	0	0	0	0	0	1	0	1	0	1	1	0.246406571	0
BCILGLJ	1PPIs	13/1/2012	2	0	2012	2011	0	0	0	0	0	0	0	0	0	0	0	0	0	0	1	0	0	0	0	0	1	0	0	0	1	1	0.246406571	0
BCILGML	1PPIs	7/5/2012	2	0	2012	2011	0	0	0	0	0	0	0	0	0	0	0	0	0	0	1	0	0	0	0	0	1	0	0	0	1	1	0.246406571	0
BCILGNP	1PPIs	22/3/2014	2	0	2014	2011	0	0	0	0	0	0	0	0	0	0	0	0	0	0	1	0	0	0	0	0	1	0	1	0	0.985714286	1	0.246406571	0
BCILHOL	1PPIs	3/6/2014	2	0	2014	2011	0	0	0	1	0	1	0	0	0	0	0	0	0	0	0	0	1	1	0	0	1	0	1	0	0.62992126	1	0.246406571	0
BCILHPQ	1PPIs	3/3/2011	2	1	2011	2011	0	0	0	0	1	0	0	0	0	0	0	0	0	0	0	0	0	0	0	0	1	0	1	1	0.739130435	1	0.246406571	0
BCILIIL	0HRA	8/11/2016	2	1	2017	2011	0	0	0	0	1	1	0	0	0	0	0	0	0	0	0	0	0	0	0	0	1	0	1	1	1	1	0.246406571	0
BCILILM	1PPIs	5/9/2012	1	0	2012	2011	0	0	0	0	0	0	0	0	0	0	0	0	0	0	1	0	0	0	0	0	1	0	0	0	1	1	0.246406571	0
[truncated: 57,323 more rows]
