# Supplementary material for: Risk of circulatory diseases associated with proton-pump inhibitors: a retrospective cohort study using electronic medical records in Thailand
Source: PeerJ. 2024 Feb 15;12:e16892. doi: 10.7717/peerj.16892 (PMC10874595; doi:10.7717/peerj.16892)
Supplement: Supplemental Information 2 [file peerj-12-16892-s002.zip › unidentified_dataset/raw_is_psm.csv]

SEQUENCE	expose_cat	os_is90	event_cen_rev1
BCDEFGJ	0HRA	0.246406570841889	0
BCDEFKL	1PPIs	0.246406570841889	0
BCDEGII	0HRA	0.246406570841889	0
BCDEGKM	1PPIs	0.246406570841889	0
BCDEHGK	0HRA	0.246406570841889	0
BCDEJJH	1PPIs	0.246406570841889	0
BCDEKKL	0HRA	0.246406570841889	0
BCDEKNJ	0HRA	0.246406570841889	0
BCDELPH	1PPIs	0.246406570841889	0
BCDEMPN	0HRA	0.246406570841889	0
BCDEOHH	1PPIs	0.246406570841889	0
BCDEONH	1PPIs	0.246406570841889	0
BCDFFHO	1PPIs	0.246406570841889	0
BCDFGGO	1PPIs	0.246406570841889	0
BCDFGLN	1PPIs	0.246406570841889	0
BCDFKKP	1PPIs	0.246406570841889	0
BCDFKLN	1PPIs	0.246406570841889	0
BCDFNJH	0HRA	0.246406570841889	0
BCDFOIJ	0HRA	6.90485968514716	1
BCDGGON	0HRA	0.246406570841889	0
BCDGHLH	1PPIs	0.246406570841889	0
BCDGIHI	0HRA	0.246406570841889	0
BCDGIOL	1PPIs	0.246406570841889	0
BCDGNLM	1PPIs	0.246406570841889	0
BCDGNNI	1PPIs	0.246406570841889	0
BCDGNNO	0HRA	0.246406570841889	0
BCDGOHI	1PPIs	0.246406570841889	0
BCDGOJJ	1PPIs	0.246406570841889	0
BCDHFMK	0HRA	0.246406570841889	0
BCDHGMQ	1PPIs	0.246406570841889	0
BCDHHOQ	1PPIs	0.246406570841889	0
BCDHLLP	0HRA	0.246406570841889	0
BCDHLPN	1PPIs	0.246406570841889	0
BCDHMML	0HRA	0.246406570841889	0
BCDIGHN	0HRA	0.246406570841889	0
BCDIHHK	1PPIs	0.246406570841889	0
BCDIHJK	1PPIs	0.246406570841889	0
BCDIINL	1PPIs	0.246406570841889	0
BCDINOK	0HRA	0.246406570841889	0
BCDJIPM	1PPIs	0.246406570841889	0
BCDJMGM	1PPIs	0.246406570841889	0
BCDJMLI	1PPIs	0.246406570841889	0
BCDJNGK	0HRA	2.43394934976044	0
BCDJNPH	1PPIs	0.246406570841889	0
BCDKIJJ	1PPIs	0.246406570841889	0
BCDKIOO	0HRA	0.246406570841889	0
BCDKKPL	1PPIs	0.246406570841889	0
BCDKMGH	0HRA	2.09719370294319	0
BCDKONH	0HRA	0.246406570841889	0
BCDLJGH	1PPIs	5.96303901437372	1
BCDLNNN	1PPIs	0.246406570841889	0
BCDMFNK	1PPIs	1.74401095140315	0
BCDMGIQ	1PPIs	0.246406570841889	0
BCDMIGP	1PPIs	0.246406570841889	0
BCDMNMN	1PPIs	0.246406570841889	0
BCDNFOP	0HRA	0.246406570841889	0
BCDNGJP	1PPIs	0.246406570841889	0
BCDNGOO	1PPIs	0.246406570841889	0
BCDNKHO	0HRA	1.88364134154689	0
BCDNOIQ	1PPIs	0.246406570841889	0
BCEEIPM	0HRA	0.246406570841889	0
BCEFINM	1PPIs	0.246406570841889	0
BCEFMOI	1PPIs	0.246406570841889	0
BCEGKJQ	1PPIs	0.246406570841889	0
BCEGMLL	1PPIs	0.246406570841889	0
BCEGMNQ	0HRA	0.246406570841889	0
BCEHIHJ	1PPIs	0.246406570841889	0
BCEHKIL	1PPIs	0.246406570841889	0
BCEHLHO	0HRA	0.246406570841889	0
BCEHLJO	0HRA	0.246406570841889	0
BCEHNJJ	0HRA	2.37645448323066	0
BCEHONN	0HRA	0.246406570841889	0
BCEIFIO	1PPIs	0.246406570841889	0
BCEIGGN	0HRA	0.246406570841889	0
BCEIGMM	1PPIs	0.246406570841889	0
BCEIHHP	1PPIs	0.246406570841889	0
BCEIKJK	1PPIs	0.246406570841889	0
BCEILGN	0HRA	0.246406570841889	0
BCEILPN	1PPIs	0.246406570841889	0
BCEJFKH	0HRA	0.246406570841889	0
BCEJLMJ	1PPIs	0.246406570841889	0
BCEJNOM	1PPIs	0.246406570841889	0
BCEJOGH	1PPIs	0.246406570841889	0
BCEKGJK	1PPIs	0.246406570841889	0
BCEKGJP	0HRA	4.38877481177276	0
BCEKJHI	0HRA	0.246406570841889	0
BCEKJPJ	1PPIs	0.246406570841889	0
BCEKLHP	1PPIs	0.246406570841889	0
BCELFLI	1PPIs	0.246406570841889	0
BCELNNQ	1PPIs	5.23203285420945	1
BCEMHHI	1PPIs	0.246406570841889	0
BCEMJJJ	1PPIs	0.246406570841889	0
BCEMJNK	1PPIs	0.246406570841889	0
BCEMKGM	1PPIs	0.246406570841889	0
BCEMNPM	0HRA	4.81587953456537	0
BCEMONJ	1PPIs	0.246406570841889	0
BCENHOJ	1PPIs	0.246406570841889	0
BCENJHP	0HRA	0.246406570841889	0
BCENLIJ	0HRA	0.246406570841889	0
BCFEIMQ	0HRA	0.246406570841889	0
BCFEION	0HRA	0.246406570841889	0
BCFGFMH	1PPIs	0.246406570841889	0
BCFGHIM	1PPIs	0.246406570841889	0
BCFGHMN	0HRA	0.134154688569473	0
BCFHHHN	0HRA	0.246406570841889	0
BCFIIGN	1PPIs	0.246406570841889	0
BCFIIMQ	1PPIs	0.246406570841889	0
BCFIJPH	1PPIs	0.246406570841889	0
BCFIKPJ	1PPIs	0.246406570841889	0
BCFINMI	0HRA	0.246406570841889	0
BCFINOM	1PPIs	0.246406570841889	0
BCFJJMM	1PPIs	0.246406570841889	0
BCFKGIL	0HRA	0.246406570841889	0
BCFKKLN	0HRA	0.246406570841889	0
BCFLHIP	1PPIs	3.75633127994524	1
BCFLLNQ	1PPIs	0.246406570841889	0
BCFMFMI	1PPIs	0.246406570841889	0
BCFMMGN	1PPIs	0.246406570841889	0
BCFNGGO	1PPIs	0.246406570841889	0
BCFNMNM	1PPIs	0.246406570841889	0
BCGEFNO	1PPIs	0.246406570841889	0
BCGEGOL	1PPIs	0.246406570841889	0
BCGEKLJ	0HRA	5.31416837782341	0
BCGFGKM	1PPIs	0.246406570841889	0
BCGFHJJ	0HRA	0.246406570841889	0
BCGFKJQ	0HRA	0.246406570841889	0
BCGGGGJ	1PPIs	0.246406570841889	0
BCGHHKH	1PPIs	0.246406570841889	0
BCGHIPP	1PPIs	0.246406570841889	0
BCGHJGH	0HRA	3.40862422997947	0
BCGHLKM	1PPIs	0.246406570841889	0
BCGIGMO	0HRA	0.246406570841889	0
BCGIJNI	1PPIs	0.618754277891855	0
BCGJFPO	1PPIs	0.246406570841889	0
BCGKLJN	1PPIs	0.246406570841889	0
BCGKMKI	0HRA	0	0
BCGLGKI	1PPIs	0.246406570841889	0
BCGLJPI	1PPIs	0.246406570841889	0
BCGLOIN	1PPIs	0.246406570841889	0
BCGMMKJ	1PPIs	6.34360027378508	0
BCGMNJQ	1PPIs	0.246406570841889	0
BCGMOIN	0HRA	0.246406570841889	0
BCGNJHN	1PPIs	0.246406570841889	0
BCGNJOL	1PPIs	0.246406570841889	0
BCGNKJQ	1PPIs	2.18206707734428	0
BCGNNHN	0HRA	0.246406570841889	0
BCHEHIH	0HRA	0.246406570841889	0
BCHEKGP	0HRA	0.246406570841889	0
BCHELON	0HRA	0.246406570841889	0
BCHFGHN	0HRA	0.246406570841889	0
BCHFLGN	0HRA	1.89733059548255	0
BCHFLIO	0HRA	0.246406570841889	0
BCHFMGK	1PPIs	0.246406570841889	0
BCHFMLM	1PPIs	0.246406570841889	0
BCHFMOO	1PPIs	0.246406570841889	0
BCHFONM	1PPIs	0.246406570841889	0
BCHFOPH	0HRA	0.246406570841889	0
BCHGIJO	0HRA	0.246406570841889	0
BCHGIKN	0HRA	0.246406570841889	0
BCHGKGQ	1PPIs	0.246406570841889	0
BCHGKMI	0HRA	0.246406570841889	0
BCHHINM	1PPIs	0.246406570841889	0
BCHHNNL	0HRA	0.246406570841889	0
BCHHOIM	0HRA	0.246406570841889	0
BCHIGKH	1PPIs	0.246406570841889	0
BCHIHGN	0HRA	0.246406570841889	0
BCHIHPP	1PPIs	0.246406570841889	0
BCHILLI	1PPIs	0.246406570841889	0
BCHIMMJ	1PPIs	0.246406570841889	0
BCHINPJ	1PPIs	0.246406570841889	0
BCHIOHK	1PPIs	0.246406570841889	0
BCHJFLK	0HRA	0.246406570841889	0
BCHJLLL	0HRA	0.246406570841889	0
BCHJLLP	1PPIs	0.246406570841889	0
BCHJMKN	0HRA	0.246406570841889	0
BCHKFOQ	0HRA	0.246406570841889	0
BCHKGKQ	0HRA	0.246406570841889	0
BCHKLKJ	0HRA	0.246406570841889	0
BCHKLOL	0HRA	0.246406570841889	0
BCHKMKN	1PPIs	0.246406570841889	0
BCHLJKJ	0HRA	0.246406570841889	0
BCHMHKK	1PPIs	0.246406570841889	0
BCHMHMN	1PPIs	0.246406570841889	0
BCHMJOP	0HRA	0.246406570841889	0
BCHMKJP	1PPIs	0.246406570841889	0
BCHMNJP	1PPIs	0.246406570841889	0
BCHMOGQ	0HRA	1.75222450376454	0
BCHNFIL	1PPIs	0.246406570841889	0
BCHNFLN	1PPIs	0.246406570841889	0
BCIEMGK	0HRA	0.246406570841889	0
BCIFGOM	0HRA	0.246406570841889	0
BCIGFML	0HRA	0.246406570841889	0
BCIGHII	1PPIs	0.246406570841889	0
BCIGHKI	1PPIs	0.246406570841889	0
BCIGJIO	0HRA	0.246406570841889	0
BCIGKJI	1PPIs	0.246406570841889	0
BCIGKLM	1PPIs	0.246406570841889	0
BCIGMKO	1PPIs	0.246406570841889	0
BCIHHPI	1PPIs	0.246406570841889	0
BCIHINL	0HRA	0.246406570841889	0
BCIHJHN	0HRA	0.246406570841889	0
BCIHJPO	1PPIs	0.246406570841889	0
BCIHKGP	1PPIs	0.246406570841889	0
BCIIFOL	1PPIs	0.246406570841889	0
BCIILPQ	1PPIs	0.246406570841889	0
BCIINLL	1PPIs	0.246406570841889	0
BCIJGJI	0HRA	0.246406570841889	0
BCIJOPK	0HRA	4.64887063655031	0
BCIKHNQ	1PPIs	0.246406570841889	0
BCILGHH	1PPIs	0.246406570841889	0
BCILIIL	0HRA	0.246406570841889	0
BCILNHI	1PPIs	0.246406570841889	0
BCIMNKQ	0HRA	0.246406570841889	0
BCIMOLI	0HRA	5.93292265571526	0
BCINJNM	1PPIs	0.246406570841889	0
BCINKKJ	1PPIs	0.246406570841889	0
BCJEIJL	0HRA	2.36824093086927	0
BCJENNJ	0HRA	3.03353867214237	0
BCJGIJM	0HRA	3.81382614647502	0
BCJHHMQ	0HRA	5.56878850102669	0
BCJIFGP	0HRA	0.246406570841889	0
BCJIFJN	1PPIs	0.246406570841889	0
BCJIFMK	0HRA	0.246406570841889	0
BCJIHHJ	1PPIs	0.246406570841889	0
BCJIHKQ	1PPIs	0.246406570841889	0
BCJIJIQ	1PPIs	0.246406570841889	0
BCJIOPN	0HRA	0.246406570841889	0
BCJJHJL	1PPIs	0.246406570841889	0
BCJJMLM	0HRA	1.16632443531828	0
BCJJMMM	1PPIs	0.246406570841889	0
BCJJMPP	1PPIs	0.246406570841889	0
BCJJOLL	1PPIs	0.246406570841889	0
BCJKGGH	1PPIs	0.246406570841889	0
BCJKHIK	1PPIs	5.94934976043806	0
BCJLIHO	1PPIs	0.246406570841889	0
BCJMHNP	0HRA	0.246406570841889	0
BCJMOJP	1PPIs	0.246406570841889	0
BCJNFLO	0HRA	2.18480492813142	0
BCJNKNQ	1PPIs	0.246406570841889	0
BCKEINL	0HRA	2.41204654346338	0
BCKEKLM	0HRA	0.246406570841889	0
BCKELKO	0HRA	0	0
BCKFOIK	0HRA	1.35523613963039	0
BCKGJLO	0HRA	0.246406570841889	0
BCKGMLL	0HRA	0.246406570841889	0
BCKHGHN	1PPIs	0.246406570841889	0
BCKHIPQ	1PPIs	0.246406570841889	0
BCKHKHH	0HRA	0.246406570841889	0
BCKIKJK	0HRA	0.246406570841889	0
BCKJNHI	1PPIs	0.246406570841889	0
BCKJOIK	1PPIs	4.96919917864476	1
BCKKIKJ	0HRA	4.47091033538672	0
BCKKJJM	0HRA	0.246406570841889	0
BCKKMIQ	1PPIs	0.246406570841889	0
BCKLGNK	1PPIs	0.246406570841889	0
BCKLMPP	1PPIs	0.246406570841889	0
BCKLNOI	1PPIs	0.246406570841889	0
BCKLOJM	0HRA	0.246406570841889	0
BCKMLIK	0HRA	0.246406570841889	0
BCLEJHH	0HRA	0.246406570841889	0
BCLEJIL	0HRA	0.246406570841889	0
BCLEOOK	0HRA	0.246406570841889	0
BCLFLLK	0HRA	4.35865845311431	0
BCLGJOQ	1PPIs	0.246406570841889	0
BCLGOMH	1PPIs	0.246406570841889	0
BCLIFMP	0HRA	0.246406570841889	0
BCLIMKN	0HRA	0.246406570841889	0
BCLJKPL	1PPIs	0.246406570841889	0
BCLKNGN	0HRA	0.246406570841889	0
BCLLMIJ	1PPIs	0.246406570841889	0
BCLLOOL	1PPIs	5.79876796714579	1
BCLMJNI	1PPIs	0.246406570841889	0
BCLMONN	1PPIs	1.25941136208077	0
BCLNLMK	1PPIs	0.246406570841889	0
BCMEHJJ	0HRA	0.246406570841889	0
BCMEJOP	0HRA	0.246406570841889	0
BCMFHNO	1PPIs	0.246406570841889	0
BCMFJLL	1PPIs	0.246406570841889	0
BCMGIMH	1PPIs	0.246406570841889	0
BCMGLMN	0HRA	0.246406570841889	0
BCMHJMO	1PPIs	1.70294318959617	1
BCMHNKO	1PPIs	0.246406570841889	0
BCMHNOJ	1PPIs	0.246406570841889	0
BCMIIGH	0HRA	0.246406570841889	0
BCMIJGH	0HRA	0.246406570841889	0
BCMIOIO	1PPIs	0.246406570841889	0
BCMJHKH	0HRA	0.246406570841889	0
BCMJIIN	0HRA	1.02121834360027	0
BCMJKPH	0HRA	0.246406570841889	0
BCMJLLN	1PPIs	0.246406570841889	0
BCMJMPJ	1PPIs	0.246406570841889	0
BCMKNPI	1PPIs	0.246406570841889	0
BCMKOKI	1PPIs	0.246406570841889	0
BCMLNNN	0HRA	2.95687885010267	0
BCMLOIK	1PPIs	0.246406570841889	0
BCMMLHK	0HRA	0.246406570841889	0
BCMMNOH	1PPIs	0.246406570841889	0
BDDEGMM	1PPIs	0.246406570841889	0
BDDEJJP	1PPIs	0.246406570841889	0
BDDENJQ	0HRA	0.246406570841889	0
BDDFGOP	1PPIs	3.57837097878166	0
BDDHHKL	0HRA	1.14989733059548	0
BDDHNNQ	1PPIs	0.246406570841889	0
BDDIGOQ	1PPIs	0.246406570841889	0
BDDIMNN	1PPIs	0.246406570841889	0
BDDIMOJ	1PPIs	0.246406570841889	0
BDDINLL	0HRA	0.246406570841889	0
BDDJKIQ	0HRA	0.246406570841889	0
BDDJLMI	1PPIs	0.246406570841889	0
BDDKFNK	1PPIs	0.246406570841889	0
BDDKGNO	0HRA	0.246406570841889	0
BDDKMPM	1PPIs	0.246406570841889	0
BDDLMLI	0HRA	0.246406570841889	0
BDDLNGI	0HRA	0.246406570841889	0
BDDMFJQ	0HRA	0.246406570841889	0
BDDMNOM	1PPIs	0.246406570841889	0
BDDNHOL	1PPIs	0.246406570841889	0
BDDNJNP	1PPIs	0.246406570841889	0
BDEEMLJ	0HRA	0.246406570841889	0
BDEGJLK	0HRA	0.246406570841889	0
BDEGMHJ	1PPIs	0.246406570841889	0
BDEGNON	1PPIs	0.246406570841889	0
BDEHGJO	0HRA	0.246406570841889	0
BDEHJPI	1PPIs	0.246406570841889	0
BDEINMQ	1PPIs	0.246406570841889	0
BDEJIIL	1PPIs	0.246406570841889	0
BDEKFJP	0HRA	2.3709787816564	0
BDEKFMK	1PPIs	0.246406570841889	0
BDEMFHL	0HRA	0.246406570841889	0
BDEMOKI	1PPIs	0.246406570841889	0
BDENHHK	1PPIs	0.246406570841889	0
BDENLJH	0HRA	0.503764544832307	0
BDENMIM	1PPIs	0.246406570841889	0
BDFEFPI	1PPIs	0.246406570841889	0
BDFEIPM	1PPIs	0.246406570841889	0
BDFEMOL	0HRA	0.246406570841889	0
BDFFFIO	1PPIs	0.246406570841889	0
BDFFHLL	1PPIs	0.246406570841889	0
BDFFIKH	1PPIs	0.246406570841889	0
BDFFOLK	1PPIs	0.246406570841889	0
BDFGHJJ	1PPIs	0.246406570841889	0
BDFGOLP	0HRA	0.246406570841889	0
BDFIHIM	1PPIs	0.246406570841889	0
BDFIIGH	1PPIs	0.246406570841889	0
BDFINJH	1PPIs	0.246406570841889	0
BDFIOMM	1PPIs	0.246406570841889	0
BDFJHIH	0HRA	0.246406570841889	0
BDFJHMJ	1PPIs	0.246406570841889	0
BDFJJNH	1PPIs	0.246406570841889	0
BDFJMLJ	0HRA	0.246406570841889	0
BDFJNJN	1PPIs	0.246406570841889	0
BDFJNMJ	0HRA	0.246406570841889	0
BDFJOOL	0HRA	0.246406570841889	0
BDFKIPI	0HRA	3.57289527720739	0
BDFKKKN	0HRA	0.246406570841889	0
BDFKLHK	0HRA	0.246406570841889	0
BDFKOKK	1PPIs	0.246406570841889	0
BDFLLIO	1PPIs	2.73511293634497	0
BDFLOGH	1PPIs	0.246406570841889	0
BDFMJJK	1PPIs	0.246406570841889	0
BDFMMJI	1PPIs	0.246406570841889	0
BDGFLJN	0HRA	1.91101984941821	0
BDGGFKH	0HRA	0.246406570841889	0
BDGGLPI	0HRA	0.246406570841889	0
BDGGOHL	1PPIs	0.246406570841889	0
BDGHGNM	1PPIs	0.246406570841889	0
BDGIIMH	0HRA	0.246406570841889	0
BDGIJOM	0HRA	0.246406570841889	0
BDGIMNK	0HRA	0.246406570841889	0
BDGJMHI	1PPIs	0.246406570841889	0
BDGJNKJ	0HRA	0.246406570841889	0
BDGKHPL	0HRA	0	0
BDGLNGH	0HRA	0.246406570841889	0
BDGLNHM	1PPIs	0.246406570841889	0
BDGLOMI	1PPIs	0.246406570841889	0
BDGMIOO	0HRA	0.246406570841889	0
BDGNJJL	0HRA	0.246406570841889	0
BDGNKIQ	1PPIs	0.246406570841889	0
BDGNLOI	1PPIs	0.246406570841889	0
BDGNMLQ	1PPIs	0.246406570841889	0
BDHFKIK	0HRA	0.246406570841889	0
BDHHGLM	0HRA	0.246406570841889	0
BDHIFHL	0HRA	0.246406570841889	0
BDHIJIQ	1PPIs	0.246406570841889	0
BDHIKPN	0HRA	0.246406570841889	0
BDHIMIQ	1PPIs	0.246406570841889	0
BDHJFKK	1PPIs	0.246406570841889	0
BDHJKOJ	1PPIs	0.246406570841889	0
BDHKGGK	1PPIs	0.246406570841889	0
BDHKGKI	0HRA	1.90828199863107	0
BDHKIKO	1PPIs	3.06913073237509	1
BDHLFGP	0HRA	0.246406570841889	0
BDHLHIQ	1PPIs	0.246406570841889	0
BDHMHMJ	1PPIs	0.246406570841889	0
BDHMIHK	1PPIs	1.39630390143737	0
BDHMLOH	1PPIs	0.246406570841889	0
BDHNLJO	1PPIs	0.246406570841889	0
BDHNNPL	0HRA	0.246406570841889	0
BDIEJNN	1PPIs	0.246406570841889	0
BDIENKK	1PPIs	0.246406570841889	0
BDIFNKK	1PPIs	0.246406570841889	0
BDIJJOH	1PPIs	0.246406570841889	0
BDIKKIN	0HRA	0.246406570841889	0
BDILFKI	0HRA	0.246406570841889	0
BDINHNL	1PPIs	0.246406570841889	0
BDINJNK	1PPIs	0.246406570841889	0
BDINLNJ	1PPIs	0.246406570841889	0
BDJEJOL	1PPIs	0.246406570841889	0
BDJEKHK	1PPIs	0.246406570841889	0
BDJELHI	1PPIs	0.246406570841889	0
BDJEMMO	0HRA	0.246406570841889	0
BDJFHJN	1PPIs	0.246406570841889	0
BDJFLGH	0HRA	3.14031485284052	0
BDJGFPN	1PPIs	0.246406570841889	0
BDJIHKI	1PPIs	0.246406570841889	0
BDJJGGP	0HRA	0.246406570841889	0
BDJKIGI	1PPIs	0.246406570841889	0
BDJKIKJ	1PPIs	0.246406570841889	0
BDJKILI	1PPIs	2.20396988364134	0
BDJKKPI	1PPIs	0.246406570841889	0
BDJKNMO	0HRA	0.246406570841889	0
BDJMHNL	0HRA	0.246406570841889	0
BDJMJKK	1PPIs	4.81587953456537	1
BDJMKPP	1PPIs	0.246406570841889	0
BDJMMMP	1PPIs	0.246406570841889	0
BDJMOOI	1PPIs	0.246406570841889	0
BDKELOM	0HRA	1.20465434633812	0
BDKEOGN	0HRA	0.246406570841889	0
BDKFGNO	1PPIs	0.246406570841889	0
BDKFHMM	1PPIs	0.246406570841889	0
BDKFLHH	0HRA	2.51334702258727	0
BDKFLLJ	1PPIs	0.246406570841889	0
BDKGGIQ	1PPIs	0.246406570841889	0
BDKGMLN	1PPIs	0.246406570841889	0
BDKHLOP	1PPIs	0.246406570841889	0
BDKHONL	0HRA	2.95140314852841	0
BDKIJHQ	1PPIs	0.246406570841889	0
BDKIOKK	1PPIs	0.246406570841889	0
BDKJLIK	0HRA	0.246406570841889	0
BDKJLOM	1PPIs	0.246406570841889	0
BDKKJNK	1PPIs	0.246406570841889	0
BDKKKOP	1PPIs	0.246406570841889	0
BDKKMMI	0HRA	0.246406570841889	0
BDKKMNO	1PPIs	0.246406570841889	0
BDKMNKJ	1PPIs	0.246406570841889	0
BDKNFOO	0HRA	0.246406570841889	0
BDKNJPN	1PPIs	0.246406570841889	0
BDKNOJN	0HRA	0.246406570841889	0
BDLEIHM	1PPIs	0.246406570841889	0
BDLEJHH	1PPIs	0.246406570841889	0
BDLFIMI	1PPIs	0.246406570841889	0
BDLFKMH	1PPIs	0.246406570841889	0
BDLFOKO	1PPIs	0.246406570841889	0
BDLGJGQ	1PPIs	0.246406570841889	0
BDLGKPK	1PPIs	0.246406570841889	0
BDLGLGN	1PPIs	0.246406570841889	0
BDLGLJN	1PPIs	0.246406570841889	0
BDLHGKJ	1PPIs	0.246406570841889	0
BDLHKOL	1PPIs	0.246406570841889	0
BDLHNOI	1PPIs	5.49486652977413	1
BDLIHHI	0HRA	0.246406570841889	0
BDLIJJQ	0HRA	2.09993155373032	0
BDLIKPI	0HRA	0.246406570841889	0
BDLIMNO	1PPIs	0.246406570841889	0
BDLJFOI	0HRA	0.183436002737851	0
BDLJLHP	1PPIs	5.62628336755647	1
BDLKFGL	0HRA	0.246406570841889	0
BDLKKNL	1PPIs	0.246406570841889	0
BDLKNOO	1PPIs	0.246406570841889	0
BDLLHPI	0HRA	0.246406570841889	0
BDLLIOH	0HRA	0.246406570841889	0
BDLNHNN	1PPIs	0.246406570841889	0
BDLNMLQ	1PPIs	0.246406570841889	0
BDMEKNO	0HRA	0.720054757015743	0
BDMEMPI	0HRA	1.33333333333333	0
BDMFHPL	1PPIs	0.246406570841889	0
BDMFJKH	0HRA	0.246406570841889	0
BDMIFHP	0HRA	0.246406570841889	0
BDMIFNK	0HRA	1.87816563997262	0
BDMIHNP	1PPIs	0.246406570841889	0
BDMIKHJ	0HRA	0.246406570841889	0
BDMJIHM	0HRA	0.246406570841889	0
BDMKFKQ	1PPIs	0.246406570841889	0
BDMKILJ	0HRA	0.246406570841889	0
BDMKMLO	0HRA	0.246406570841889	0
BDMLION	1PPIs	0.246406570841889	0
BDMLKHK	1PPIs	0.246406570841889	0
BDMMFJI	0HRA	3.37029431895962	0
BDMMFLH	1PPIs	0.246406570841889	0
BDMMOHO	1PPIs	0.246406570841889	0
BDMNHJJ	0HRA	0.246406570841889	0
BDMNKJK	1PPIs	0.246406570841889	0
BDMNLPQ	1PPIs	0.246406570841889	0
BEDELJM	0HRA	5.23477070499658	0
BEDELMK	0HRA	4.26283367556468	0
BEDFIJH	0HRA	0.246406570841889	0
BEDFJGP	1PPIs	0.246406570841889	0
BEDFKNJ	1PPIs	0.246406570841889	0
BEDGMPO	1PPIs	0.246406570841889	0
BEDGMPQ	1PPIs	0.246406570841889	0
BEDHJMI	0HRA	0.246406570841889	0
BEDIFON	1PPIs	0.246406570841889	0
BEDIJJO	1PPIs	0.246406570841889	0
BEDJIKQ	1PPIs	0.246406570841889	0
BEDJKLI	1PPIs	0.246406570841889	0
BEDJNGL	1PPIs	0.246406570841889	0
BEDKIIQ	0HRA	0.246406570841889	0
BEDKIJH	1PPIs	0.246406570841889	0
BEDKIKP	1PPIs	0.246406570841889	0
BEDKOJP	0HRA	0.246406570841889	0
BEDLLLM	1PPIs	0.246406570841889	0
BEDLMLP	1PPIs	0.246406570841889	0
BEDMJHL	0HRA	0.246406570841889	0
BEDMMIO	1PPIs	0.246406570841889	0
BEDNHOK	1PPIs	0.246406570841889	0
BEDNMLM	1PPIs	0.246406570841889	0
BEEEGIH	1PPIs	0.246406570841889	0
BEEEHOQ	0HRA	0.246406570841889	0
BEEEJJQ	0HRA	0.246406570841889	0
BEEEOIM	1PPIs	0.246406570841889	0
BEEFOKH	1PPIs	0.246406570841889	0
BEEGOIP	0HRA	2.41478439425051	0
BEEHFLP	1PPIs	6.43394934976044	0
BEEHNJJ	1PPIs	0.246406570841889	0
BEEIJLO	0HRA	0.246406570841889	0
BEEIJMJ	0HRA	0.246406570841889	0
BEEIKJJ	1PPIs	0.246406570841889	0
BEEJMGN	1PPIs	0.246406570841889	0
BEEKJIO	0HRA	0.246406570841889	0
BEEKLNK	1PPIs	0.246406570841889	0
BEEKNII	0HRA	0.246406570841889	0
BEELHNP	1PPIs	0.246406570841889	0
BEELIOP	1PPIs	0.246406570841889	0
BEEMJLO	1PPIs	0.246406570841889	0
BEENGGM	0HRA	0.246406570841889	0
BEENKKK	0HRA	0.246406570841889	0
BEENLIN	0HRA	0.246406570841889	0
BEENLJN	1PPIs	0.246406570841889	0
BEFEHLN	0HRA	0.246406570841889	0
BEFHKNM	0HRA	0.246406570841889	0
BEFHOPP	1PPIs	0.246406570841889	0
BEFJMHM	1PPIs	0.246406570841889	0
BEFLLNJ	1PPIs	0.246406570841889	0
BEFLMKP	0HRA	0.246406570841889	0
BEFMKGM	1PPIs	0.246406570841889	0
BEFMMPL	1PPIs	0.246406570841889	0
BEGENJM	1PPIs	0.246406570841889	0
BEGENOP	1PPIs	0.246406570841889	0
BEGFJHM	1PPIs	0.246406570841889	0
BEGFJOL	1PPIs	0.246406570841889	0
BEGFMLP	1PPIs	0.246406570841889	0
BEGGLOM	1PPIs	0.246406570841889	0
BEGHJNI	1PPIs	0.246406570841889	0
BEGHKKL	1PPIs	0.246406570841889	0
BEGIJJM	1PPIs	0.246406570841889	0
BEGILGI	0HRA	0.246406570841889	0
BEGILOJ	0HRA	0.246406570841889	0
BEGINOI	0HRA	5.34428473648186	0
BEGJKJL	0HRA	0.246406570841889	0
BEGKFIM	1PPIs	0.246406570841889	0
BEGKKPN	1PPIs	0.246406570841889	0
BEGNFMQ	1PPIs	0.246406570841889	0
BEGNKIP	1PPIs	0.246406570841889	0
BEHEFPJ	0HRA	0.246406570841889	0
BEHFFLO	1PPIs	0.246406570841889	0
BEHIFNP	1PPIs	0.246406570841889	0
BEHIKHP	0HRA	0.246406570841889	0
BEHIKOH	1PPIs	0.246406570841889	0
BEHJNLJ	0HRA	0.246406570841889	0
BEHJONQ	1PPIs	0.246406570841889	0
BEHKMHK	0HRA	0.246406570841889	0
BEHKOMN	0HRA	1.08966461327858	0
BEHNJHH	0HRA	1.73579739904175	0
BEHNNLK	1PPIs	0.246406570841889	0
BEIEFIK	1PPIs	0.246406570841889	0
BEIEGGH	0HRA	0.246406570841889	0
BEIEGIN	1PPIs	0.246406570841889	0
BEIEJJL	1PPIs	0.246406570841889	0
BEIEMMN	0HRA	0.246406570841889	0
BEIFGII	1PPIs	0.246406570841889	0
BEIFKPL	1PPIs	0.246406570841889	0
BEIGGJO	1PPIs	0.246406570841889	0
BEIGLJL	1PPIs	0.246406570841889	0
BEIGMHO	1PPIs	0.246406570841889	0
BEIHIIP	0HRA	10.4312114989733	0
BEIHIPO	0HRA	3.78370978781656	0
BEIIKNQ	1PPIs	0.246406570841889	0
BEIILOL	1PPIs	0.246406570841889	0
BEIIMHL	0HRA	0.246406570841889	0
BEIJKGJ	1PPIs	0.246406570841889	0
BEIJLKQ	1PPIs	0.246406570841889	0
BEIKKLP	1PPIs	0.246406570841889	0
BEILFJJ	0HRA	0.246406570841889	0
BEILIHH	1PPIs	0.246406570841889	0
BEINOGI	0HRA	0.246406570841889	0
BEJFHMJ	1PPIs	0.246406570841889	0
BEJGFKQ	0HRA	0.246406570841889	0
BEJHJHI	1PPIs	0.246406570841889	0
BEJHJOL	1PPIs	0.246406570841889	0
BEJHMHQ	1PPIs	0.246406570841889	0
BEJHMIH	1PPIs	0.246406570841889	0
BEJIFHQ	0HRA	0.246406570841889	0
BEJIHGP	1PPIs	0.246406570841889	0
BEJIION	0HRA	0.246406570841889	0
BEJINPM	1PPIs	0.246406570841889	0
BEJKFJK	0HRA	0.246406570841889	0
BEJLGKL	1PPIs	0.246406570841889	0
BEJLLPN	1PPIs	0.246406570841889	0
BEJMGPO	1PPIs	0.246406570841889	0
BEJMIIL	0HRA	0.246406570841889	0
BEJNJKN	1PPIs	0.246406570841889	0
BEKEFMH	1PPIs	0.246406570841889	0
BEKEKIP	1PPIs	0.246406570841889	0
BEKEKKQ	1PPIs	0.246406570841889	0
BEKEOGQ	1PPIs	0.246406570841889	0
BEKEOJP	0HRA	0.246406570841889	0
BEKFJPJ	1PPIs	0.246406570841889	0
BEKGHMK	0HRA	5.36344969199179	0
BEKHGLP	0HRA	0.246406570841889	0
BEKHHKP	1PPIs	0.246406570841889	0
BEKIFOK	0HRA	0.246406570841889	0
BEKIGLI	0HRA	4.290212183436	0
BEKIHKQ	0HRA	0	0
BEKJLPM	0HRA	0.246406570841889	0
BEKKJHQ	0HRA	0.246406570841889	0
BEKLKMM	1PPIs	0.246406570841889	0
BEKMFMH	0HRA	0.246406570841889	0
BEKMFPQ	1PPIs	0.246406570841889	0
BEKMGJI	1PPIs	0.246406570841889	0
BEKMMPQ	0HRA	0.246406570841889	0
BEKNHML	1PPIs	0.246406570841889	0
BEKNKKN	1PPIs	0.246406570841889	0
BEKNNGP	1PPIs	0.246406570841889	0
BEKNNHN	1PPIs	0.246406570841889	0
BEKNOMQ	0HRA	0.246406570841889	0
BELFFKO	0HRA	0.246406570841889	0
BELFGJN	0HRA	0.246406570841889	0
BELFOKK	0HRA	0.246406570841889	0
BELHFGH	0HRA	0.246406570841889	0
BELHJKO	1PPIs	0.246406570841889	0
BELHJNJ	1PPIs	0.246406570841889	0
BELHMMK	0HRA	0.246406570841889	0
BELIHII	1PPIs	0.246406570841889	0
BELIIIN	1PPIs	0.246406570841889	0
BELIOHH	1PPIs	0.246406570841889	0
BELJHHI	0HRA	0.246406570841889	0
BELJHNP	1PPIs	0.246406570841889	0
BELJOIJ	0HRA	0.246406570841889	0
BELKJIM	0HRA	0.246406570841889	0
BELKLPM	0HRA	6.19028062970568	0
BELKNHL	0HRA	0.246406570841889	0
BELLGNP	1PPIs	0.246406570841889	0
BELLKKQ	0HRA	0.246406570841889	0
BELLMML	0HRA	0.246406570841889	0
BELMGHM	1PPIs	0.246406570841889	0
BELMGOK	0HRA	0.246406570841889	0
BELMIHI	0HRA	0.246406570841889	0
BELMNLM	0HRA	0.246406570841889	0
BEMEFKL	1PPIs	0.246406570841889	0
BEMEFML	0HRA	0.246406570841889	0
BEMEGJP	1PPIs	0.246406570841889	0
BEMFILN	1PPIs	0.246406570841889	0
BEMFNMH	0HRA	2.46954140999316	0
BEMGLNP	1PPIs	0.246406570841889	0
BEMHJPM	1PPIs	0.246406570841889	0
BEMHOOH	1PPIs	0.246406570841889	0
BEMIJGQ	0HRA	2.28884325804244	0
BEMIMJP	1PPIs	0.246406570841889	0
BEMJFJH	1PPIs	0.246406570841889	0
BEMJGGK	1PPIs	0.246406570841889	0
BEMJHJL	0HRA	0.246406570841889	0
BEMKJKN	1PPIs	0.246406570841889	0
BEMKKHK	0HRA	0.246406570841889	0
BEMLJKH	1PPIs	0.246406570841889	0
BEMLNKO	0HRA	0.246406570841889	0
BEMMKNI	1PPIs	0.246406570841889	0
BEMNFPN	1PPIs	0.246406570841889	0
BEMNIII	1PPIs	0.246406570841889	0
BEMNJGK	0HRA	0.246406570841889	0
BEMNKHO	0HRA	0.246406570841889	0
BEMNKMK	0HRA	0.246406570841889	0
BFDEFNK	1PPIs	0.246406570841889	0
BFDEMPQ	0HRA	2.31622176591376	0
BFDENJM	1PPIs	0.246406570841889	0
BFDFFPM	1PPIs	0.246406570841889	0
BFDFIMJ	0HRA	0.246406570841889	0
BFDFKHL	0HRA	3.86584531143053	0
BFDFMGK	1PPIs	0.246406570841889	0
BFDGGHQ	1PPIs	0.246406570841889	0
BFDGINQ	0HRA	0.246406570841889	0
BFDGLNM	1PPIs	0.246406570841889	0
BFDHLJM	0HRA	0.246406570841889	0
BFDIGGI	1PPIs	0.246406570841889	0
BFDIGNM	1PPIs	0.246406570841889	0
BFDIJMK	1PPIs	0.246406570841889	0
BFDJLKH	1PPIs	0.246406570841889	0
BFDJMJP	0HRA	0.246406570841889	0
BFDKJHQ	1PPIs	0.246406570841889	0
BFDKOKI	0HRA	0.246406570841889	0
BFDLFGI	1PPIs	0.246406570841889	0
BFDLJIO	1PPIs	0.246406570841889	0
BFDLOHO	1PPIs	0.246406570841889	0
BFDLOJH	1PPIs	0.246406570841889	0
BFDMMMJ	1PPIs	0.246406570841889	0
BFDNKOQ	1PPIs	0.246406570841889	0
BFEEFJI	1PPIs	0.246406570841889	0
BFEFFGN	0HRA	3.1129363449692	0
BFEFGHO	0HRA	0.246406570841889	0
BFEFJKQ	1PPIs	6.6694045174538	0
BFEFJOO	1PPIs	0.246406570841889	0
BFEFKPI	1PPIs	0.246406570841889	0
BFEFLIL	0HRA	0.246406570841889	0
BFEFNGP	1PPIs	6.34907597535934	1
BFEFNJK	0HRA	0.246406570841889	0
BFEGIHM	1PPIs	0.246406570841889	0
BFEGIJI	0HRA	2.32991101984942	0
BFEIFOM	0HRA	0.246406570841889	0
BFEIGGM	0HRA	0.246406570841889	0
BFEIGMQ	1PPIs	0.246406570841889	0
BFEIIKQ	0HRA	0.246406570841889	0
BFEIOLP	0HRA	0.246406570841889	0
BFEJFIN	0HRA	0.246406570841889	0
BFEJFKI	0HRA	0.246406570841889	0
BFEJHPH	0HRA	0.246406570841889	0
BFEJLPO	1PPIs	0.246406570841889	0
BFEKFJN	0HRA	0.246406570841889	0
BFEKGKK	1PPIs	0.246406570841889	0
BFEKIHP	1PPIs	0.246406570841889	0
BFEKJKK	0HRA	0.246406570841889	0
BFEKMON	1PPIs	0.246406570841889	0
BFEKOIP	0HRA	0.246406570841889	0
BFELIGM	1PPIs	0.246406570841889	0
BFELOHQ	1PPIs	0.246406570841889	0
BFELOKJ	0HRA	0.246406570841889	0
BFELOOK	0HRA	0.246406570841889	0
BFEMFHP	0HRA	6.70225872689938	0
BFEMHMH	1PPIs	0.246406570841889	0
BFEMHPP	1PPIs	0.246406570841889	0
BFFEGGO	0HRA	0.246406570841889	0
BFFEIMO	1PPIs	0.246406570841889	0
BFFEKHN	0HRA	0.246406570841889	0
BFFEKLI	1PPIs	0.246406570841889	0
BFFELJK	1PPIs	0.246406570841889	0
BFFGLII	0HRA	0.246406570841889	0
BFFGMGI	1PPIs	0.246406570841889	0
BFFINGL	1PPIs	0.246406570841889	0
BFFIOIP	1PPIs	0.246406570841889	0
BFFJGMO	1PPIs	0.246406570841889	0
BFFJNGL	0HRA	0.246406570841889	0
BFFKIKN	0HRA	0.246406570841889	0
BFFKLKO	1PPIs	0.246406570841889	0
BFFLFKJ	0HRA	0.161533196440794	0
BFFLGPM	1PPIs	0.246406570841889	0
BFFLJIO	1PPIs	0.246406570841889	0
BFFLJOH	0HRA	0.246406570841889	0
BFFLJPQ	1PPIs	0.246406570841889	0
BFFLOPN	1PPIs	0.246406570841889	0
BFFMFMN	1PPIs	0.246406570841889	0
BFFMOPK	0HRA	0.246406570841889	0
BFFNGOO	0HRA	0.246406570841889	0
BFFNLJJ	1PPIs	0.246406570841889	0
BFGEFMQ	1PPIs	0.246406570841889	0
BFGENGJ	1PPIs	0.246406570841889	0
BFGFIPL	0HRA	0.246406570841889	0
BFGFKGP	0HRA	3.39493497604381	0
BFGFKNK	0HRA	0.246406570841889	0
BFGGHIJ	0HRA	6.01779603011636	0
BFGGJHJ	1PPIs	0.246406570841889	0
BFGGKJM	0HRA	1.36618754277892	0
BFGGMNP	0HRA	0.246406570841889	0
BFGJJOQ	1PPIs	0.246406570841889	0
BFGJKPN	0HRA	0.246406570841889	0
BFGJLNO	1PPIs	0.246406570841889	0
BFGJMLI	1PPIs	0.246406570841889	0
BFGJMOJ	0HRA	0.246406570841889	0
BFGKKJP	0HRA	0.246406570841889	0
BFGLLPH	1PPIs	0.246406570841889	0
BFGLNKI	1PPIs	0.246406570841889	0
BFGLOJL	0HRA	0.246406570841889	0
BFGMMGI	0HRA	0.246406570841889	0
BFGMMLJ	1PPIs	0.246406570841889	0
BFGMMMQ	1PPIs	0.246406570841889	0
BFGMOPM	1PPIs	0.246406570841889	0
BFGNFIJ	1PPIs	0.246406570841889	0
BFGNKNP	1PPIs	0.246406570841889	0
BFHEGIQ	0HRA	0.246406570841889	0
BFHEJIJ	1PPIs	0.246406570841889	0
BFHEMHK	0HRA	0.246406570841889	0
BFHEMJN	1PPIs	0.246406570841889	0
BFHFFIO	0HRA	0.246406570841889	0
BFHFGLN	0HRA	0.246406570841889	0
BFHFNMQ	0HRA	0.246406570841889	0
BFHGFPO	0HRA	0.246406570841889	0
BFHGMGQ	1PPIs	0.246406570841889	0
BFHHJKJ	1PPIs	0.246406570841889	0
BFHHLPJ	0HRA	0.246406570841889	0
BFHHMJL	0HRA	4.96646132785763	0
BFHIFJM	1PPIs	0.246406570841889	0
BFHIJMQ	0HRA	4.09308692676249	0
BFHILOO	1PPIs	0.246406570841889	0
BFHIONO	1PPIs	0.246406570841889	0
BFHJOJI	1PPIs	0.246406570841889	0
BFHJOOO	1PPIs	0.246406570841889	0
BFHKGGP	1PPIs	0.246406570841889	0
BFHKIOH	1PPIs	0.246406570841889	0
BFHKMJP	0HRA	0.246406570841889	0
BFHLMJH	0HRA	0.246406570841889	0
BFHMGPL	0HRA	0.246406570841889	0
BFHMJHQ	1PPIs	0.246406570841889	0
BFHMLKK	1PPIs	0.246406570841889	0
BFHMMMN	1PPIs	0.246406570841889	0
BFHNGHN	0HRA	0.919917864476386	0
BFHNGKN	1PPIs	0.246406570841889	0
BFHNJIH	1PPIs	0.246406570841889	0
BFHNLOI	0HRA	0.246406570841889	0
BFIEILH	1PPIs	0.246406570841889	0
BFIEJGO	0HRA	0.246406570841889	0
BFIFFML	1PPIs	0.246406570841889	0
BFIFIGM	1PPIs	0.246406570841889	0
BFIFNPP	0HRA	0.246406570841889	0
BFIGGGQ	1PPIs	0.246406570841889	0
BFIGMIP	0HRA	0.246406570841889	0
BFIHHGP	1PPIs	0.246406570841889	0
BFIHIPN	1PPIs	0.246406570841889	0
BFIHJOP	1PPIs	3.01711156741958	0
BFIHKNQ	0HRA	0.246406570841889	0
BFIHOHH	1PPIs	0.246406570841889	0
BFIIHIL	0HRA	0.246406570841889	0
BFIIMGJ	1PPIs	0.246406570841889	0
BFIJHHP	1PPIs	0.246406570841889	0
BFIJINK	1PPIs	0.246406570841889	0
BFIJKGI	1PPIs	0.246406570841889	0
BFIJKLK	0HRA	0.246406570841889	0
BFIKLGH	1PPIs	0.246406570841889	0
BFILFII	1PPIs	0.246406570841889	0
BFILJJQ	0HRA	3.72347707049966	0
BFILJKJ	0HRA	0.246406570841889	0
BFILKLJ	0HRA	0.246406570841889	0
BFILMHP	1PPIs	0.246406570841889	0
BFILNHI	0HRA	4.83504449007529	0
BFIMGMJ	1PPIs	0.246406570841889	0
BFIMINQ	1PPIs	0.246406570841889	0
BFIMJHL	1PPIs	0.246406570841889	0
BFIMMGN	1PPIs	0.246406570841889	0
BFINFMI	0HRA	0.246406570841889	0
BFINJJP	0HRA	0.246406570841889	0
BFINMOL	1PPIs	0.246406570841889	0
BFJEFIK	1PPIs	0.246406570841889	0
BFJEFPQ	1PPIs	0.246406570841889	0
BFJEGGO	0HRA	0.246406570841889	0
BFJFLHJ	0HRA	0.246406570841889	0
BFJHGOI	0HRA	0.246406570841889	0
BFJHIKP	0HRA	0.246406570841889	0
BFJHILO	1PPIs	0.246406570841889	0
BFJHJIQ	0HRA	0.536618754277892	0
BFJHMIM	0HRA	0.246406570841889	0
BFJHMJO	1PPIs	0.246406570841889	0
BFJHOMI	1PPIs	0.246406570841889	0
BFJIGJH	0HRA	8.91444216290212	0
BFJIJOQ	0HRA	0.246406570841889	0
BFJINKI	1PPIs	0.246406570841889	0
BFJJIKP	1PPIs	0.246406570841889	0
BFJJJKK	0HRA	0.246406570841889	0
BFJJMLM	1PPIs	0.246406570841889	0
BFJKHGI	0HRA	3.45242984257358	0
BFJKILN	1PPIs	0.246406570841889	0
BFJKMHL	1PPIs	0.246406570841889	0
BFJLGGI	0HRA	6.68856947296372	0
BFJLHIP	0HRA	0.246406570841889	0
BFJLIIL	1PPIs	0.246406570841889	0
BFJLJOO	0HRA	0.246406570841889	0
BFJLMLI	0HRA	0.246406570841889	0
BFJLOJO	1PPIs	0.706365503080082	0
BFJLOKI	0HRA	0.246406570841889	0
BFJMMMO	1PPIs	0.246406570841889	0
BFJMMNH	1PPIs	0.246406570841889	0
BFJNFIL	1PPIs	0.246406570841889	0
BFJNKGQ	1PPIs	0.246406570841889	0
BFJNOIN	0HRA	0.246406570841889	0
BFKEHKL	0HRA	0.246406570841889	0
BFKEKJK	0HRA	0.246406570841889	0
BFKFFIH	1PPIs	0.246406570841889	0
BFKFLLM	1PPIs	0.246406570841889	0
BFKFNOJ	0HRA	0.246406570841889	0
BFKHFJJ	1PPIs	0.246406570841889	0
BFKHGPP	1PPIs	0.246406570841889	0
BFKHHKK	1PPIs	0.246406570841889	0
BFKHJLP	0HRA	6.59000684462697	0
BFKIGGK	1PPIs	0.246406570841889	0
BFKJINP	1PPIs	0.246406570841889	0
BFKJNKN	1PPIs	0.246406570841889	0
BFKJOJQ	1PPIs	0.246406570841889	0
BFKKHLM	1PPIs	0.246406570841889	0
BFKKOOL	0HRA	0.246406570841889	0
BFKLGHH	1PPIs	0.246406570841889	0
BFKLIMJ	0HRA	0.246406570841889	0
BFKMFJL	1PPIs	0.246406570841889	0
BFKMFLQ	1PPIs	0.246406570841889	0
BFKMKPP	1PPIs	0.246406570841889	0
BFKNFGO	1PPIs	0.246406570841889	0
BFKNMLO	0HRA	0.246406570841889	0
BFKNNIP	1PPIs	0.246406570841889	0
BFLEFLQ	1PPIs	0.246406570841889	0
BFLEHKK	1PPIs	0.246406570841889	0
BFLEIOO	1PPIs	0.246406570841889	0
BFLEKJI	0HRA	3.88774811772758	0
BFLFIIH	0HRA	0.246406570841889	0
BFLFIPL	1PPIs	0.246406570841889	0
BFLFKOO	1PPIs	0.246406570841889	0
BFLFLMN	1PPIs	0.246406570841889	0
BFLFMGI	1PPIs	0.246406570841889	0
BFLFMGM	0HRA	0.246406570841889	0
BFLGFGI	1PPIs	0.246406570841889	0
BFLGFNQ	1PPIs	0.246406570841889	0
BFLGHJJ	0HRA	0.246406570841889	0
BFLGKLO	0HRA	0.246406570841889	0
BFLGLJO	1PPIs	0.246406570841889	0
BFLGMOJ	0HRA	0.246406570841889	0
BFLGNMO	1PPIs	0.246406570841889	0
BFLHFON	0HRA	3.05817932922656	0
BFLHJKM	0HRA	0.246406570841889	0
BFLHLMP	1PPIs	0.246406570841889	0
BFLHLMQ	0HRA	0.246406570841889	0
BFLHMKH	1PPIs	0.246406570841889	0
BFLHNJO	0HRA	0.246406570841889	0
BFLHOGL	1PPIs	0.246406570841889	0
BFLIILJ	0HRA	0.246406570841889	0
BFLINJM	0HRA	1.8425735797399	0
BFLJHKO	1PPIs	0.246406570841889	0
BFLJJHQ	1PPIs	0.246406570841889	0
BFLJLIN	1PPIs	0.246406570841889	0
BFLJMNN	1PPIs	0.246406570841889	0
BFLKIMJ	1PPIs	0.246406570841889	0
BFLKIPJ	0HRA	0.246406570841889	0
BFLKIPL	1PPIs	0.246406570841889	0
BFLKKKH	0HRA	0.246406570841889	0
BFLKNMN	1PPIs	2.11909650924025	0
BFLKOHI	1PPIs	0.246406570841889	0
BFLKONO	0HRA	0.246406570841889	0
BFLLKHH	0HRA	0.246406570841889	0
BFLMFMO	0HRA	0.246406570841889	0
BFLMHJJ	0HRA	0.246406570841889	0
BFLMJGP	1PPIs	0.246406570841889	0
BFLMKLL	1PPIs	0.246406570841889	0
BFLMNGQ	0HRA	0.246406570841889	0
BFLNHJQ	1PPIs	0.246406570841889	0
BFLNIGO	1PPIs	0.246406570841889	0
BFLNIKI	1PPIs	0.246406570841889	0
BFMEIJI	1PPIs	0.246406570841889	0
BFMEKOP	1PPIs	0.246406570841889	0
BFMFFLM	1PPIs	0.246406570841889	0
BFMFGJK	0HRA	0.246406570841889	0
BFMFNMQ	0HRA	0.246406570841889	0
BFMFOHO	0HRA	0.432580424366872	0
BFMGFJL	0HRA	0.246406570841889	0
BFMGION	0HRA	0.246406570841889	0
BFMGKLP	0HRA	4.80492813141684	0
BFMHLON	0HRA	0.246406570841889	0
BFMHNNN	0HRA	3.98904859685147	1
BFMIFLJ	0HRA	0.246406570841889	0
BFMIIPI	1PPIs	0.246406570841889	0
BFMIJJQ	1PPIs	0.246406570841889	0
BFMJFJN	0HRA	0.246406570841889	0
BFMJFLM	1PPIs	0.246406570841889	0
BFMKNMP	1PPIs	0.246406570841889	0
BFMLHIO	1PPIs	0.246406570841889	0
BFMLIGP	1PPIs	0.246406570841889	0
BFMLIIK	1PPIs	0.246406570841889	0
BFMLOHI	1PPIs	0.246406570841889	0
BFMMFIL	0HRA	0.246406570841889	0
BFMMGIH	1PPIs	0.246406570841889	0
BFMMKLO	0HRA	0.82135523613963	0
BFMMLNP	0HRA	0.246406570841889	0
BFMMNGQ	1PPIs	0.246406570841889	0
BFMNKHM	1PPIs	0.246406570841889	0
BGDEINH	1PPIs	6.69404517453799	0
BGDELHP	1PPIs	0.246406570841889	0
BGDENKK	1PPIs	0.246406570841889	0
BGDFFHN	1PPIs	0.246406570841889	0
BGDFJMJ	1PPIs	0.246406570841889	0
BGDFKHN	1PPIs	0.246406570841889	0
BGDFNKM	1PPIs	0.246406570841889	0
BGDGHMM	1PPIs	0.246406570841889	0
BGDGJJJ	1PPIs	0.246406570841889	0
BGDGMGJ	0HRA	0.246406570841889	0
BGDHGHN	1PPIs	0.246406570841889	0
BGDHKPK	1PPIs	0.246406570841889	0
BGDHLPP	1PPIs	4.44079397672827	0
BGDHNMO	0HRA	0.246406570841889	0
BGDIGHH	0HRA	0.246406570841889	0
BGDIIHJ	1PPIs	0.246406570841889	0
BGDJINM	1PPIs	0.246406570841889	0
BGDJJLK	0HRA	0.246406570841889	0
BGDJMHP	0HRA	0.246406570841889	0
BGDJMNO	1PPIs	0.246406570841889	0
BGDKIJJ	1PPIs	0.246406570841889	0
BGDKJNQ	1PPIs	0.246406570841889	0
BGDKKHL	1PPIs	0.246406570841889	0
BGDKOKK	0HRA	0.246406570841889	0
BGDLIII	1PPIs	0.246406570841889	0
BGDLKMK	0HRA	0.246406570841889	0
BGDLOKL	0HRA	0.246406570841889	0
BGDNOHN	1PPIs	0.246406570841889	0
BGDNONL	1PPIs	0.246406570841889	0
BGDNOPM	1PPIs	0.246406570841889	0
BGEEFKM	1PPIs	0.246406570841889	0
BGEEFLQ	0HRA	0.246406570841889	0
BGEEGNJ	0HRA	0.246406570841889	0
BGEEOOK	1PPIs	0.246406570841889	0
BGEFOLM	0HRA	3.24709103353867	0
BGEGGIO	0HRA	0.246406570841889	0
BGEGLHI	0HRA	0.246406570841889	0
BGEGOII	0HRA	0.246406570841889	0
BGEHJHJ	0HRA	0.246406570841889	0
BGEJFIQ	1PPIs	0.246406570841889	0
BGEJHGI	1PPIs	0.246406570841889	0
BGEJJJQ	0HRA	0.246406570841889	0
BGEJLJO	0HRA	0.246406570841889	0
BGEKFKN	0HRA	3.36755646817248	0
BGEKHKO	0HRA	0.246406570841889	0
BGEKIGH	1PPIs	0.246406570841889	0
BGEKNNP	1PPIs	0.246406570841889	0
BGEKOIL	1PPIs	0.246406570841889	0
BGELFLO	0HRA	0.246406570841889	0
BGELFOM	0HRA	0.246406570841889	0
BGELGNI	0HRA	0.246406570841889	0
BGELHIK	0HRA	0.246406570841889	0
BGELINQ	0HRA	0.246406570841889	0
BGEMHGM	1PPIs	0.246406570841889	0
BGEMIKL	1PPIs	0.246406570841889	0
BGEMLNL	0HRA	0.246406570841889	0
BGEMNLQ	0HRA	0.246406570841889	0
BGFEJJK	0HRA	0.246406570841889	0
BGFFFKO	1PPIs	0.246406570841889	0
BGFFGHL	0HRA	0.246406570841889	0
BGFFIPO	1PPIs	0.246406570841889	0
BGFFJHK	1PPIs	0.246406570841889	0
BGFGIPI	0HRA	0	0
BGFGNPP	1PPIs	0.246406570841889	0
BGFHHML	0HRA	0.246406570841889	0
BGFHKIP	0HRA	0.186173853524983	0
BGFHOGH	0HRA	0.246406570841889	0
BGFIHKN	0HRA	0.246406570841889	0
BGFJGNP	0HRA	0.246406570841889	0
BGFJJHJ	0HRA	3.72895277207392	0
BGFJJMI	1PPIs	0.246406570841889	0
BGFJKJN	0HRA	0.246406570841889	0
BGFJLGL	1PPIs	0.246406570841889	0
BGFKFJO	0HRA	0.246406570841889	0
BGFKFMN	0HRA	0.246406570841889	0
BGFKGKM	1PPIs	0.246406570841889	0
BGFKHKJ	0HRA	0.246406570841889	0
BGFKIMQ	1PPIs	0.246406570841889	0
BGFKMLP	1PPIs	0.246406570841889	0
BGFKOGO	1PPIs	4.86789869952088	1
BGFLGPQ	1PPIs	0.246406570841889	0
BGFLLJO	1PPIs	0.246406570841889	0
BGFLLNM	1PPIs	0.246406570841889	0
BGFMHPM	1PPIs	0.246406570841889	0
BGFMNLN	0HRA	0.246406570841889	0
BGFNMHK	0HRA	0.246406570841889	0
BGFNMKK	1PPIs	0.246406570841889	0
BGGEHJO	1PPIs	0.246406570841889	0
BGGEJHO	1PPIs	0.246406570841889	0
BGGEKJO	0HRA	0.246406570841889	0
BGGEKOQ	1PPIs	0.246406570841889	0
BGGELJM	1PPIs	0.246406570841889	0
BGGEOII	1PPIs	0.246406570841889	0
BGGFFKN	0HRA	0.246406570841889	0
BGGFMHL	1PPIs	0.246406570841889	0
BGGGGKK	0HRA	0.246406570841889	0
BGGGHKJ	0HRA	0.246406570841889	0
BGGGMNO	1PPIs	0.246406570841889	0
BGGGMOL	0HRA	0.246406570841889	0
BGGHGHM	1PPIs	0.246406570841889	0
BGGHJJJ	0HRA	0.246406570841889	0
BGGIGHQ	1PPIs	0.246406570841889	0
BGGIJPP	0HRA	0.246406570841889	0
BGGILPQ	0HRA	0.246406570841889	0
BGGINHM	0HRA	0.246406570841889	0
BGGJGIN	1PPIs	0.246406570841889	0
BGGJIPL	1PPIs	6.87200547570157	0
BGGJKPI	1PPIs	0.246406570841889	0
BGGJMLH	1PPIs	0.246406570841889	0
BGGJMMI	1PPIs	0.246406570841889	0
BGGJOII	1PPIs	0.246406570841889	0
BGGKFLM	1PPIs	0.246406570841889	0
BGGKKMJ	1PPIs	0.246406570841889	0
BGGKKMM	1PPIs	0.246406570841889	0
BGGKMPM	1PPIs	0.246406570841889	0
BGGKMPO	1PPIs	0.246406570841889	0
BGGLFGJ	0HRA	0.9637234770705	0
BGGLFLM	0HRA	0.246406570841889	0
BGGLFPM	1PPIs	0.246406570841889	0
BGGLHGQ	0HRA	0.246406570841889	0
BGGLJGQ	0HRA	0.246406570841889	0
BGGLJNQ	1PPIs	0.246406570841889	0
BGGLMJN	0HRA	0.246406570841889	0
BGGLMMO	0HRA	0.246406570841889	0
BGGLNOH	1PPIs	0.246406570841889	0
BGGMFHI	1PPIs	0.246406570841889	0
BGGMHLL	0HRA	0.246406570841889	0
BGGMLLM	1PPIs	0.246406570841889	0
BGGNHMN	1PPIs	0.246406570841889	0
BGGNLPQ	0HRA	0.246406570841889	0
BGGNNOJ	0HRA	0.246406570841889	0
BGHEFNJ	0HRA	6.25598904859685	0
BGHEKGJ	0HRA	0.246406570841889	0
BGHENLI	1PPIs	0.246406570841889	0
BGHENPK	1PPIs	0.246406570841889	0
BGHFFHJ	0HRA	0.246406570841889	0
BGHFFIO	0HRA	0.246406570841889	0
BGHFMKM	0HRA	0.246406570841889	0
BGHFMNM	0HRA	0.246406570841889	0
BGHFOKH	1PPIs	0.246406570841889	0
BGHGFGJ	1PPIs	0.246406570841889	0
BGHGFKJ	0HRA	0.246406570841889	0
BGHHJOL	0HRA	0.246406570841889	0
BGHHLIJ	0HRA	0.246406570841889	0
BGHHLJH	0HRA	0.246406570841889	0
BGHHMKL	1PPIs	0.246406570841889	0
BGHHMLK	0HRA	4.67624914442163	0
BGHIFGL	0HRA	0.246406570841889	0
BGHIFJQ	0HRA	0.246406570841889	0
BGHIHLK	0HRA	0.246406570841889	0
BGHINLQ	0HRA	0.246406570841889	0
BGHJGHP	0HRA	0.246406570841889	0
BGHJKPM	0HRA	3.13210130047912	0
BGHJLIH	1PPIs	0.246406570841889	0
BGHJOMN	1PPIs	0.246406570841889	0
BGHKFJQ	1PPIs	0.246406570841889	0
BGHKJGL	0HRA	2.41478439425051	0
BGHKJLH	0HRA	0.246406570841889	0
BGHKMIP	1PPIs	0.246406570841889	0
BGHKNML	1PPIs	0.246406570841889	0
BGHKOJM	1PPIs	0.246406570841889	0
BGHLIPO	0HRA	0.246406570841889	0
BGHLKHJ	1PPIs	0.246406570841889	0
BGHLOIL	0HRA	0.246406570841889	0
BGHLOJM	1PPIs	0.246406570841889	0
BGHNGNQ	1PPIs	0.246406570841889	0
BGHNHGK	1PPIs	0.246406570841889	0
BGHNKOO	1PPIs	0.246406570841889	0
BGHNLPH	0HRA	0.246406570841889	0
BGHNOIL	1PPIs	0.246406570841889	0
BGIEFJN	1PPIs	0.246406570841889	0
BGIEHPP	1PPIs	0.246406570841889	0
BGIEJGI	1PPIs	0.246406570841889	0
BGIEOHL	1PPIs	0.246406570841889	0
BGIFFNL	1PPIs	0.246406570841889	0
BGIFHOM	1PPIs	0.246406570841889	0
BGIFHPL	1PPIs	0.246406570841889	0
BGIFKKP	1PPIs	0.246406570841889	0
BGIFLNM	0HRA	0	0
BGIFNKI	1PPIs	0.246406570841889	0
BGIFOKK	0HRA	0.246406570841889	0
BGIGLGP	1PPIs	0.246406570841889	0
BGIGMNL	0HRA	0.246406570841889	0
BGIGNLI	0HRA	0.246406570841889	0
BGIHGOP	1PPIs	0.246406570841889	0
BGIHHHN	1PPIs	0.246406570841889	0
BGIIIHJ	1PPIs	0.246406570841889	0
BGIIIOK	1PPIs	0.246406570841889	0
BGIIOPL	1PPIs	0.246406570841889	0
BGIJNOJ	1PPIs	0.246406570841889	0
BGIJOLO	1PPIs	0.246406570841889	0
BGIJONK	1PPIs	0.246406570841889	0
BGIKHHK	1PPIs	0.246406570841889	0
BGIKHLK	0HRA	0.246406570841889	0
BGIKHPJ	0HRA	0.246406570841889	0
BGILFIH	0HRA	0.246406570841889	0
BGILFKL	1PPIs	1.782340862423	0
BGILKKL	0HRA	0.246406570841889	0
BGILLPO	0HRA	0.246406570841889	0
BGILLPP	1PPIs	0.246406570841889	0
BGIMOGK	1PPIs	0.246406570841889	0
BGINGHP	1PPIs	0.246406570841889	0
BGINGLK	0HRA	0.246406570841889	0
BGINHPH	0HRA	0.246406570841889	0
BGINLLP	1PPIs	0.246406570841889	0
BGINOOO	1PPIs	0.246406570841889	0
BGJEIJI	1PPIs	0.246406570841889	0
BGJEJIQ	0HRA	0.246406570841889	0
BGJELOL	0HRA	0.246406570841889	0
BGJEOGH	1PPIs	0.246406570841889	0
BGJEOOL	0HRA	0.246406570841889	0
BGJGFJN	0HRA	4.11498973305955	0
BGJGFLQ	0HRA	0.246406570841889	0
BGJGIMK	0HRA	5.37166324435318	0
BGJGIMN	1PPIs	0.246406570841889	0
BGJGINI	1PPIs	0.246406570841889	0
BGJGOLM	1PPIs	0.246406570841889	0
BGJHGIP	0HRA	0.246406570841889	0
BGJHJLH	1PPIs	0.246406570841889	0
BGJHLPP	1PPIs	0.246406570841889	0
BGJIHMN	1PPIs	0.246406570841889	0
BGJILJH	1PPIs	0.246406570841889	0
BGJILJQ	0HRA	0.246406570841889	0
BGJIONP	0HRA	0.246406570841889	0
BGJJLLN	0HRA	0.246406570841889	0
BGJJLNP	0HRA	4.30937713894593	0
BGJJMKK	1PPIs	0.246406570841889	0
BGJKKGK	1PPIs	0.246406570841889	0
BGJKNKP	0HRA	1.492128678987	0
BGJLFIJ	1PPIs	0.246406570841889	0
BGJLFNI	1PPIs	0.246406570841889	0
BGJLHMO	0HRA	0.246406570841889	0
BGJLJJI	1PPIs	0.246406570841889	0
BGJLLNL	1PPIs	0.246406570841889	0
BGJLMJH	0HRA	0.246406570841889	0
BGJLMKN	1PPIs	0.246406570841889	0
BGJMFKO	0HRA	0.246406570841889	0
BGJMIIK	1PPIs	0.246406570841889	0
BGJMINM	0HRA	0.246406570841889	0
BGJMKLM	0HRA	1.64818617385353	0
BGJMLGI	0HRA	0.246406570841889	0
BGJMLHN	1PPIs	0.246406570841889	0
BGJMMGQ	0HRA	0.246406570841889	0
BGJMMOQ	1PPIs	0.246406570841889	0
BGJMNJL	0HRA	2.66392881587953	0
BGJNKOQ	0HRA	0.246406570841889	0
BGJNOJM	1PPIs	4.94729637234771	0
BGKFFOK	1PPIs	0.246406570841889	0
BGKFGMJ	0HRA	0.246406570841889	0
BGKFHLN	1PPIs	0.246406570841889	0
BGKFKHM	1PPIs	0.246406570841889	0
BGKGGKO	1PPIs	0.246406570841889	0
BGKGHMJ	0HRA	0.246406570841889	0
BGKGMGK	0HRA	0.246406570841889	0
BGKGMIP	0HRA	0.246406570841889	0
BGKGOGJ	0HRA	0.246406570841889	0
BGKHHKJ	1PPIs	0.246406570841889	0
BGKHJGP	0HRA	0.246406570841889	0
BGKHMHK	0HRA	0.246406570841889	0
BGKIFKP	1PPIs	0.246406570841889	0
BGKIIJH	0HRA	0.246406570841889	0
BGKIMIM	1PPIs	0.246406570841889	0
BGKINPL	0HRA	0.246406570841889	0
BGKJIOO	0HRA	0.246406570841889	0
BGKKLJK	0HRA	0.246406570841889	0
BGKLOKL	1PPIs	0.246406570841889	0
BGKMHMN	1PPIs	0.246406570841889	0
BGKMHPM	1PPIs	0.246406570841889	0
BGKMKOL	0HRA	6.3025325119781	0
BGKMMMM	1PPIs	3.04175222450376	1
BGKNHOM	1PPIs	0.246406570841889	0
BGKNJJL	0HRA	0.246406570841889	0
BGKNLJK	1PPIs	0.246406570841889	0
BGLEFHO	1PPIs	0.246406570841889	0
BGLEGHI	1PPIs	0.246406570841889	0
BGLEIHM	0HRA	0.246406570841889	0
BGLEIJI	0HRA	0.246406570841889	0
BGLEKKP	0HRA	0.246406570841889	0
BGLELNN	1PPIs	0.246406570841889	0
BGLEMOM	1PPIs	0.246406570841889	0
BGLENPO	1PPIs	0.246406570841889	0
BGLEOHO	0HRA	0.246406570841889	0
BGLFFHH	0HRA	0.246406570841889	0
BGLFJPI	0HRA	0.246406570841889	0
BGLFLKK	1PPIs	0.246406570841889	0
BGLGHKI	0HRA	0.246406570841889	0
BGLGIKI	1PPIs	0.246406570841889	0
BGLGKNI	1PPIs	0.246406570841889	0
BGLGKPM	1PPIs	0.246406570841889	0
BGLGOGQ	0HRA	3.46611909650924	0
BGLHOMJ	0HRA	0.246406570841889	0
BGLIGMK	1PPIs	10.7652292950034	0
BGLIKJM	1PPIs	0.246406570841889	0
BGLIKNO	0HRA	0.246406570841889	0
BGLJGNN	0HRA	0.246406570841889	0
BGLJKJL	1PPIs	0.246406570841889	0
BGLJLJO	0HRA	0.246406570841889	0
BGLJOMK	1PPIs	0.246406570841889	0
BGLKHLI	1PPIs	0.246406570841889	0
BGLKHMI	0HRA	0.246406570841889	0
BGLKNIL	0HRA	0.246406570841889	0
BGLKOKO	1PPIs	0.246406570841889	0
BGLMHII	0HRA	0.246406570841889	0
BGLMHKN	1PPIs	0.246406570841889	0
BGLMKHQ	1PPIs	0.246406570841889	0
BGLMMJJ	1PPIs	0.246406570841889	0
BGLNGOK	1PPIs	0.246406570841889	0
BGLNHJN	1PPIs	0.246406570841889	0
BGLNMKQ	1PPIs	0.246406570841889	0
BGMEHGN	0HRA	1.02121834360027	0
BGMELHL	1PPIs	0.246406570841889	0
BGMELJH	0HRA	0.246406570841889	0
BGMEMGQ	0HRA	0.246406570841889	0
BGMFIHQ	0HRA	0.246406570841889	0
BGMFNLO	0HRA	0.246406570841889	0
BGMFNPK	0HRA	0.246406570841889	0
BGMGFHO	0HRA	5.95482546201232	0
BGMGFLO	1PPIs	0.246406570841889	0
BGMGONH	1PPIs	0.246406570841889	0
BGMHFMJ	0HRA	0.558521560574949	0
BGMHGGH	1PPIs	0.246406570841889	0
BGMHGLP	0HRA	0.246406570841889	0
BGMHHMI	1PPIs	0.246406570841889	0
BGMHMLI	0HRA	5.1170431211499	1
BGMHNJO	1PPIs	0.246406570841889	0
BGMHNMJ	0HRA	0.246406570841889	0
BGMIIGK	1PPIs	0.246406570841889	0
BGMIKHI	0HRA	0.246406570841889	0
BGMJFIK	1PPIs	0.246406570841889	0
BGMJINO	0HRA	0.246406570841889	0
BGMJJOQ	0HRA	0.246406570841889	0
BGMKJPM	1PPIs	0.246406570841889	0
BGMLGIO	1PPIs	0.246406570841889	0
BGMMGJM	0HRA	0.246406570841889	0
BGMMHPH	1PPIs	0.246406570841889	0
BGMMKJP	0HRA	0.246406570841889	0
BGMMKKH	1PPIs	0.246406570841889	0
BGMNMIP	1PPIs	0.246406570841889	0
BGMNNJN	1PPIs	0.246406570841889	0
BHDEFIJ	0HRA	0.246406570841889	0
BHDFGOI	0HRA	2.62012320328542	0
BHDFJHN	0HRA	0.246406570841889	0
BHDFLLH	0HRA	0.246406570841889	0
BHDGMIJ	0HRA	0.246406570841889	0
BHDGMKM	1PPIs	0.246406570841889	0
BHDHJLM	0HRA	0.246406570841889	0
BHDIHGO	0HRA	0.246406570841889	0
BHDJMGQ	1PPIs	0.246406570841889	0
BHDKFGN	0HRA	0.246406570841889	0
BHDKKPI	0HRA	4.3066392881588	1
BHDKLGN	1PPIs	0.246406570841889	0
BHDKOOP	1PPIs	0.246406570841889	0
BHDKOPK	0HRA	0.246406570841889	0
BHDLHJI	0HRA	0	0
BHDMFJH	0HRA	0.246406570841889	0
BHDMKPP	1PPIs	0.246406570841889	0
BHDMLKN	0HRA	5.10335386721424	1
BHDMMKH	1PPIs	0.246406570841889	0
BHDMMPH	0HRA	0.246406570841889	0
BHDNHLM	1PPIs	0.246406570841889	0
BHDNMOH	1PPIs	0.246406570841889	0
BHEEGHN	1PPIs	0.246406570841889	0
BHEEGJK	1PPIs	0.246406570841889	0
BHEFJLP	1PPIs	0.246406570841889	0
BHEFKOO	1PPIs	0.246406570841889	0
BHEGHPQ	1PPIs	0.246406570841889	0
BHEHNKI	1PPIs	0.246406570841889	0
BHEIJMM	0HRA	0.246406570841889	0
BHEIKHP	1PPIs	0.246406570841889	0
BHEJHJN	1PPIs	0.147843942505133	1
BHEJILK	1PPIs	0.246406570841889	0
BHEJMKL	0HRA	0.246406570841889	0
BHEJOOM	1PPIs	0.246406570841889	0
BHEKJHI	0HRA	2.46954140999316	0
BHEKNJM	1PPIs	0.246406570841889	0
BHEKNMP	1PPIs	0.246406570841889	0
BHELILJ	0HRA	0.246406570841889	0
BHELIOO	1PPIs	0.246406570841889	0
BHELJOJ	0HRA	0.246406570841889	0
BHEMHGN	0HRA	0.246406570841889	0
BHEMMHH	1PPIs	0.246406570841889	0
BHEMOKQ	1PPIs	0.246406570841889	0
BHENJGH	1PPIs	0.246406570841889	0
BHENKJK	1PPIs	0.246406570841889	0
BHENKOH	0HRA	1.07597535934292	0
BHENNNN	0HRA	0.246406570841889	0
BHENOHM	0HRA	0.246406570841889	0
BHFEGKN	0HRA	0.246406570841889	0
BHFEGMJ	0HRA	3.23340177960301	0
BHFEMML	1PPIs	0.246406570841889	0
BHFFMKH	1PPIs	0.246406570841889	0
BHFGFMQ	1PPIs	0.246406570841889	0
BHFHMPI	1PPIs	0.246406570841889	0
BHFIGIK	1PPIs	0.246406570841889	0
BHFIJPL	1PPIs	0.246406570841889	0
BHFIKKO	1PPIs	0.246406570841889	0
BHFIMHK	1PPIs	0.246406570841889	0
BHFJNOQ	1PPIs	0.246406570841889	0
BHFKKKJ	1PPIs	0.246406570841889	0
BHFKKMQ	0HRA	0.246406570841889	0
BHFLJLL	0HRA	0.246406570841889	0
BHFLMKO	1PPIs	0.246406570841889	0
BHFMNHM	1PPIs	0.246406570841889	0
BHFMOOO	1PPIs	0.246406570841889	0
BHFNFNN	1PPIs	0.246406570841889	0
BHFNNKO	0HRA	0.246406570841889	0
BHGFJGO	0HRA	0.246406570841889	0
BHGFLNJ	0HRA	3.80561259411362	0
BHGGFJQ	0HRA	0.246406570841889	0
BHGGFPP	0HRA	0.246406570841889	0
BHGGGGO	0HRA	0.366872005475702	0
BHGGNJL	0HRA	0.246406570841889	0
BHGHIGK	0HRA	0.246406570841889	0
BHGHIKJ	0HRA	1.51676933607118	0
BHGHKJH	0HRA	0.246406570841889	0
BHGHLMP	1PPIs	0.246406570841889	0
BHGIGHQ	1PPIs	0.246406570841889	0
BHGIJLK	1PPIs	0.246406570841889	0
BHGINIQ	0HRA	0.246406570841889	0
BHGJGOK	1PPIs	0.246406570841889	0
BHGKJOK	0HRA	0.246406570841889	0
BHGKONP	1PPIs	0.246406570841889	0
BHGLFOI	1PPIs	0.246406570841889	0
BHGLGMI	1PPIs	0.246406570841889	0
BHGLHGP	1PPIs	0.246406570841889	0
BHGLOIO	0HRA	2.73237508555784	0
BHGMIIK	1PPIs	0.246406570841889	0
BHGMLIO	0HRA	0.246406570841889	0
BHGMMHM	1PPIs	0.246406570841889	0
BHGMMJM	0HRA	0.246406570841889	0
BHGMNGM	1PPIs	0.246406570841889	0
BHGMNKI	1PPIs	0.246406570841889	0
BHGNHMM	1PPIs	0.246406570841889	0
BHGNMPN	1PPIs	0.246406570841889	0
BHHEJKI	1PPIs	0.246406570841889	0
BHHFFKM	0HRA	0.246406570841889	0
BHHFIKM	1PPIs	0.246406570841889	0
BHHFKJK	0HRA	0.246406570841889	0
BHHGKJM	1PPIs	0.246406570841889	0
BHHGMIP	0HRA	0.246406570841889	0
BHHHFGP	0HRA	4.57221081451061	0
BHHIFGM	1PPIs	0.246406570841889	0
BHHIKGQ	0HRA	0.246406570841889	0
BHHIOJH	0HRA	1.14442162902122	0
BHHJOPN	0HRA	0.246406570841889	0
BHHKLNO	1PPIs	0.246406570841889	0
BHHLFGN	0HRA	0.246406570841889	0
BHHLGMQ	0HRA	0.246406570841889	0
BHHLHLN	1PPIs	0.246406570841889	0
BHHLILI	1PPIs	0.246406570841889	0
BHHLJLP	1PPIs	0.246406570841889	0
BHHMHLP	0HRA	1.73032169746749	0
BHHNMJQ	0HRA	0.246406570841889	0
BHHNOGQ	1PPIs	0.246406570841889	0
BHHNONM	1PPIs	0.246406570841889	0
BHIEJIO	1PPIs	0.246406570841889	0
BHIEKJH	1PPIs	0.246406570841889	0
BHIELJH	0HRA	0	0
BHIELNM	1PPIs	0.246406570841889	0
BHIEMGN	0HRA	0.246406570841889	0
BHIFINH	1PPIs	0.246406570841889	0
BHIFKKO	1PPIs	0.246406570841889	0
BHIGJGH	0HRA	0.246406570841889	0
BHIGOLL	0HRA	1.47296372347707	0
BHIHFNN	0HRA	6.17659137577002	0
BHIHKIQ	1PPIs	0.246406570841889	0
BHIHMMJ	1PPIs	0.246406570841889	0
BHIHMNJ	0HRA	2.4394250513347	0
BHIIGHP	0HRA	0.246406570841889	0
BHIIGMM	1PPIs	0.246406570841889	0
BHIIMIO	1PPIs	0.246406570841889	0
BHIINHI	1PPIs	0.246406570841889	0
BHIJIJJ	1PPIs	0.246406570841889	0
BHIJKNQ	1PPIs	0.246406570841889	0
BHIJOKN	0HRA	0.246406570841889	0
BHIKHKL	0HRA	0.246406570841889	0
BHIKKIQ	1PPIs	0.246406570841889	0
BHILGIP	1PPIs	0.246406570841889	0
BHIMHOH	0HRA	2.54620123203285	0
BHIMHPN	1PPIs	0.246406570841889	0
BHIMJMK	0HRA	0.246406570841889	0
BHIMKLK	0HRA	0.246406570841889	0
BHIMLJN	1PPIs	0.246406570841889	0
BHIMMIO	0HRA	0.246406570841889	0
BHIMOOO	0HRA	0.246406570841889	0
BHINFJP	1PPIs	0.246406570841889	0
BHINFLN	0HRA	2.4476386036961	0
BHINFNO	1PPIs	0.246406570841889	0
BHINHHN	1PPIs	0.246406570841889	0
BHINKPO	0HRA	0.246406570841889	0
BHINLHL	1PPIs	0.246406570841889	0
BHINNIN	1PPIs	4.61054072553046	1
BHJEMJN	0HRA	0.246406570841889	0
BHJEMJO	0HRA	0.246406570841889	0
BHJFFNH	0HRA	0.246406570841889	0
BHJFGGL	0HRA	1.23477070499658	0
BHJFJGJ	1PPIs	0.246406570841889	0
BHJFMIK	1PPIs	0.246406570841889	0
BHJGILI	1PPIs	0.246406570841889	0
BHJIGGJ	1PPIs	2.18480492813142	1
BHJIGJO	1PPIs	0.246406570841889	0
BHJIGLP	1PPIs	0.246406570841889	0
BHJIHJK	0HRA	3.16221765913758	0
BHJIIHK	0HRA	0.246406570841889	0
BHJIKJP	0HRA	0.246406570841889	0
BHJILHO	0HRA	0.246406570841889	0
BHJILKI	1PPIs	0.246406570841889	0
BHJINNP	0HRA	0.246406570841889	0
BHJJJHO	1PPIs	0.246406570841889	0
BHJJJIO	1PPIs	0.246406570841889	0
BHJKHOP	0HRA	0.246406570841889	0
BHJKIJK	0HRA	0.246406570841889	0
BHJKIJQ	1PPIs	0.246406570841889	0
BHJKIMN	1PPIs	0.246406570841889	0
BHJKOPL	0HRA	1.32785763175907	0
BHJLJHH	0HRA	0.246406570841889	0
BHJLKNH	0HRA	0.246406570841889	0
BHJMIPO	1PPIs	7.01984941820671	0
BHJMJNH	0HRA	4.72005475701574	0
BHJMMLN	0HRA	0.246406570841889	0
BHJMOGP	0HRA	0.246406570841889	0
BHJNKOI	1PPIs	0.246406570841889	0
BHKEIMH	1PPIs	0.246406570841889	0
BHKEJKH	0HRA	0.246406570841889	0
BHKEKKO	0HRA	0.246406570841889	0
BHKFFOP	1PPIs	0.246406570841889	0
BHKFGII	1PPIs	0.246406570841889	0
BHKFIHM	1PPIs	0.246406570841889	0
BHKFJPJ	0HRA	0.246406570841889	0
BHKFNIL	1PPIs	6.05886379192334	1
BHKGIMP	1PPIs	0.246406570841889	0
BHKGJKM	1PPIs	0.246406570841889	0
BHKHFMI	1PPIs	0.246406570841889	0
BHKHNML	0HRA	0.246406570841889	0
BHKIGJL	0HRA	0.139630390143737	0
BHKIIII	1PPIs	0.246406570841889	0
BHKIJKH	0HRA	0.246406570841889	0
BHKJHGI	1PPIs	0.246406570841889	0
BHKJHGJ	0HRA	0.246406570841889	0
BHKJKGI	0HRA	0.246406570841889	0
BHKJNKN	1PPIs	0.246406570841889	0
BHKJNPJ	0HRA	0.246406570841889	0
BHKKGKM	1PPIs	0.246406570841889	0
BHKLFHQ	1PPIs	0.246406570841889	0
BHKLMGP	0HRA	0.246406570841889	0
BHKMGKQ	0HRA	0.246406570841889	0
BHKMINO	0HRA	0.246406570841889	0
BHKMJHP	1PPIs	0.246406570841889	0
BHKMMPL	1PPIs	0.246406570841889	0
BHKNIKP	1PPIs	0.246406570841889	0
BHKNIPJ	1PPIs	0.246406570841889	0
BHKNJLO	1PPIs	0.246406570841889	0
BHKNLGH	0HRA	0.246406570841889	0
BHKNNHM	0HRA	0.0054757015742642	0
BHLEFOL	0HRA	0.246406570841889	0
BHLEOPM	0HRA	0.246406570841889	0
BHLFFPQ	0HRA	1.81793292265572	0
BHLFKMP	1PPIs	0.246406570841889	0
BHLFNKI	1PPIs	0.246406570841889	0
BHLFNMK	0HRA	0.246406570841889	0
BHLGHHI	0HRA	1.98494182067077	0
BHLGIPM	0HRA	0.246406570841889	0
BHLGJJQ	1PPIs	0.246406570841889	0
BHLGKMI	0HRA	0.246406570841889	0
BHLGONN	0HRA	0.246406570841889	0
BHLHHMO	1PPIs	0.246406570841889	0
BHLHJOL	1PPIs	0.246406570841889	0
BHLHKMN	0HRA	0.246406570841889	0
BHLHMMP	0HRA	0.246406570841889	0
BHLHNNJ	0HRA	2.11909650924025	0
BHLHOIO	1PPIs	0.246406570841889	0
BHLHONO	0HRA	7.87405886379192	0
BHLHOPJ	1PPIs	0.246406570841889	0
BHLIFPJ	1PPIs	0.246406570841889	0
BHLIJPO	1PPIs	0.246406570841889	0
BHLIMKO	0HRA	0.246406570841889	0
BHLINOH	1PPIs	0.246406570841889	0
BHLJMHN	1PPIs	0.246406570841889	0
BHLJOLP	1PPIs	0.246406570841889	0
BHLKNHM	1PPIs	0.246406570841889	0
BHLKNJL	0HRA	0.246406570841889	0
BHLKOMH	0HRA	0	0
BHLLHMN	1PPIs	0.246406570841889	0
BHLLILO	1PPIs	0.246406570841889	0
BHLLIOL	0HRA	0.246406570841889	0
BHLLMIQ	1PPIs	0.246406570841889	0
BHLMHKO	1PPIs	0.246406570841889	0
BHLMJHN	1PPIs	0.246406570841889	0
BHLNGGN	1PPIs	0.246406570841889	0
BHLNKOO	0HRA	0.246406570841889	0
BHLNKPO	0HRA	0.246406570841889	0
BHLNLNJ	0HRA	0.246406570841889	0
BHLNLNL	0HRA	1.40177960301164	0
BHLNLON	0HRA	0.246406570841889	0
BHLNNLI	0HRA	0.246406570841889	0
BHLNNOI	0HRA	0.246406570841889	0
BHLNOJO	1PPIs	0.246406570841889	0
BHMEFLM	1PPIs	0.246406570841889	0
BHMEKKO	1PPIs	0.246406570841889	0
BHMFJMP	0HRA	5.62354551676934	0
BHMFKHN	1PPIs	0.246406570841889	0
BHMFKLQ	1PPIs	0.246406570841889	0
BHMFLKM	1PPIs	0.246406570841889	0
BHMFOMI	1PPIs	0.246406570841889	0
BHMGIPJ	1PPIs	0.246406570841889	0
BHMHILM	0HRA	2.4558521560575	0
BHMHLNO	0HRA	0.246406570841889	0
BHMHNKH	0HRA	0.246406570841889	0
BHMIHKJ	1PPIs	0.246406570841889	0
BHMIIMN	0HRA	5.02669404517454	0
BHMINGN	0HRA	0.246406570841889	0
BHMJFOQ	1PPIs	0.246406570841889	0
BHMJGOK	0HRA	0.246406570841889	0
BHMJIJH	0HRA	0.246406570841889	0
BHMJLGJ	1PPIs	0.246406570841889	0
BHMKJKK	0HRA	0.246406570841889	0
BHMKLJN	0HRA	0.988364134154689	0
BHMKMJN	0HRA	0.246406570841889	0
BHMKNPK	1PPIs	0.246406570841889	0
BHMKOMN	0HRA	0.246406570841889	0
BHMLGGK	0HRA	0.246406570841889	0
BHMLKKI	1PPIs	0.246406570841889	0
BHMLKMN	1PPIs	0.246406570841889	0
BHMLKNI	1PPIs	0.246406570841889	0
BHMLNPK	1PPIs	0.246406570841889	0
BHMMFIM	1PPIs	0.246406570841889	0
BHMMGHH	0HRA	0.246406570841889	0
BHMMHGH	0HRA	0.246406570841889	0
BHMMHPK	1PPIs	3.28268309377139	0
BHMMLPN	0HRA	0.246406570841889	0
BHMMMKJ	1PPIs	0.246406570841889	0
BHMMNLP	0HRA	0.246406570841889	0
BHMNMIN	1PPIs	0.246406570841889	0
BIDEGHP	1PPIs	0.246406570841889	0
BIDEHHH	1PPIs	0.246406570841889	0
BIDEKJJ	1PPIs	0.246406570841889	0
BIDEKNN	0HRA	6.68856947296372	0
BIDFGOJ	0HRA	0.246406570841889	0
BIDFHHI	0HRA	0.246406570841889	0
BIDFHMH	0HRA	0.246406570841889	0
BIDFKPN	1PPIs	0.246406570841889	0
BIDFLKN	0HRA	0.246406570841889	0
BIDGKJQ	1PPIs	0.246406570841889	0
BIDGMIN	0HRA	0	0
BIDHFMQ	0HRA	0.246406570841889	0
BIDHIMK	0HRA	0.246406570841889	0
BIDIGOJ	0HRA	0.246406570841889	0
BIDJFGK	0HRA	0.246406570841889	0
BIDJKMI	0HRA	0.246406570841889	0
BIDJLNJ	0HRA	1.88090349075975	0
BIDKNGN	0HRA	0.246406570841889	0
BIDKNIH	1PPIs	0.246406570841889	0
BIDKOJK	1PPIs	0.246406570841889	0
BIDLFHO	1PPIs	4.30116358658453	0
BIDLHIP	0HRA	0.246406570841889	0
BIDLHKL	0HRA	0.246406570841889	0
BIDLMMQ	1PPIs	0.246406570841889	0
BIDMHIP	1PPIs	0.246406570841889	0
BIDMMGJ	0HRA	5.04859685147159	0
BIDNGLQ	1PPIs	0.246406570841889	0
BIDNKJH	0HRA	0.246406570841889	0
BIDNKNM	0HRA	0.246406570841889	0
BIDNLJO	1PPIs	0.246406570841889	0
BIDNOHM	0HRA	0.246406570841889	0
BIEEJMJ	1PPIs	0.246406570841889	0
BIEEKKK	1PPIs	0.246406570841889	0
BIEELMN	1PPIs	0.246406570841889	0
BIEELMP	1PPIs	0.246406570841889	0
BIEEOLM	0HRA	0.246406570841889	0
BIEFGLH	1PPIs	0.246406570841889	0
BIEFHOJ	0HRA	3.12936344969199	0
BIEFILM	1PPIs	0.246406570841889	0
BIEFLGI	0HRA	0.246406570841889	0
BIEFMPJ	0HRA	0.246406570841889	0
BIEGGGO	0HRA	3.58932238193018	0
BIEGHKQ	0HRA	0.246406570841889	0
BIEGNGJ	0HRA	0.246406570841889	0
BIEGOHP	0HRA	0.246406570841889	0
BIEHFGM	1PPIs	0.246406570841889	0
BIEHJOQ	1PPIs	0.246406570841889	0
BIEHKHH	1PPIs	0.246406570841889	0
BIEHMNN	1PPIs	0.246406570841889	0
BIEHOLK	1PPIs	0.246406570841889	0
BIEHOMH	0HRA	0.246406570841889	0
BIEIHMI	0HRA	0.246406570841889	0
BIEIHNH	0HRA	0.246406570841889	0
BIEIKJJ	0HRA	0.246406570841889	0
BIEIKKN	0HRA	0.246406570841889	0
BIEJFGI	0HRA	2.06981519507187	0
BIEJFNH	1PPIs	0.246406570841889	0
BIEJKJM	1PPIs	0.246406570841889	0
BIEJKPH	1PPIs	0.246406570841889	0
BIEJNLJ	1PPIs	0.246406570841889	0
BIEJNNJ	1PPIs	0.246406570841889	0
BIEKFIJ	0HRA	0.246406570841889	0
BIEKKLO	0HRA	2.59000684462697	0
BIEKMNL	1PPIs	0.246406570841889	0
BIEKMPO	1PPIs	0.246406570841889	0
BIEKOOJ	1PPIs	0.246406570841889	0
BIELGJK	0HRA	6.83641341546886	0
BIELJJJ	1PPIs	0.246406570841889	0
BIELNKK	0HRA	0.246406570841889	0
BIEMFON	0HRA	0.246406570841889	0
BIEMHGJ	0HRA	0.246406570841889	0
BIEMJKI	1PPIs	0.246406570841889	0
BIEMNOK	1PPIs	0.246406570841889	0
BIENLML	1PPIs	0.246406570841889	0
BIENMIQ	1PPIs	0.246406570841889	0
BIFEFIO	0HRA	0.246406570841889	0
BIFEGMO	0HRA	1.83709787816564	0
BIFFJHO	1PPIs	0.246406570841889	0
BIFFLNM	1PPIs	0.246406570841889	0
BIFGGJM	0HRA	3.90965092402464	0
BIFGJIM	1PPIs	0.246406570841889	0
BIFHIHI	0HRA	2.43394934976044	0
BIFHIKO	1PPIs	0.246406570841889	0
BIFHLLI	0HRA	0.246406570841889	0
BIFHMMH	1PPIs	0.246406570841889	0
BIFHONK	1PPIs	0.246406570841889	0
BIFIHLM	0HRA	0.246406570841889	0
BIFIIIM	1PPIs	0.246406570841889	0
BIFIIKL	1PPIs	0.246406570841889	0
BIFIJGN	1PPIs	0.246406570841889	0
BIFJHJK	1PPIs	0.246406570841889	0
BIFJNNI	0HRA	0	0
BIFJOIK	1PPIs	1.78507871321013	0
BIFKGIH	1PPIs	2.93223819301848	1
BIFLGIO	0HRA	0.246406570841889	0
BIFLGNO	0HRA	0.246406570841889	0
BIFLIMI	0HRA	0.246406570841889	0
BIFLNHI	1PPIs	0.246406570841889	0
BIFLNMH	0HRA	0.0027378507871321	0
BIFLOHO	0HRA	0.246406570841889	0
BIFLOMP	0HRA	0.246406570841889	0
BIFMHGI	0HRA	4.19712525667351	0
BIFMIHN	0HRA	0.246406570841889	0
BIFMIKO	1PPIs	0.246406570841889	0
BIFMJGK	1PPIs	0.246406570841889	0
BIFNGJH	0HRA	4.93086926762491	1
BIFNILP	0HRA	5.09514031485284	0
BIFNLPI	1PPIs	0.246406570841889	0
BIGEFKM	1PPIs	0.246406570841889	0
BIGEFMM	0HRA	0.246406570841889	0
BIGEHHO	1PPIs	0.246406570841889	0
BIGFFPK	1PPIs	0.246406570841889	0
BIGFGJN	1PPIs	0.246406570841889	0
BIGFHHI	1PPIs	0.246406570841889	0
BIGFJGI	0HRA	0.246406570841889	0
BIGFKJK	0HRA	0.246406570841889	0
BIGFKNL	0HRA	0.246406570841889	0
BIGFKPP	1PPIs	0.20807665982204	0
BIGFMKL	1PPIs	0.246406570841889	0
BIGGJPQ	1PPIs	0.246406570841889	0
BIGGNLQ	1PPIs	0.246406570841889	0
BIGGOJM	1PPIs	0.246406570841889	0
BIGGOMK	1PPIs	0.246406570841889	0
BIGGOPL	1PPIs	0.246406570841889	0
BIGHHKJ	1PPIs	0.246406570841889	0
BIGHIHJ	1PPIs	0.246406570841889	0
BIGHJPN	0HRA	0.246406570841889	0
BIGHJPO	1PPIs	0.246406570841889	0
BIGHNIO	1PPIs	0.246406570841889	0
BIGHNLM	1PPIs	2.11909650924025	0
BIGIIGP	1PPIs	0.246406570841889	0
BIGIIMJ	1PPIs	0.246406570841889	0
BIGIJHH	1PPIs	0.246406570841889	0
BIGIJJJ	0HRA	0.246406570841889	0
BIGILOI	1PPIs	0.246406570841889	0
BIGINOH	0HRA	0.246406570841889	0
BIGJFLP	1PPIs	0.246406570841889	0
BIGJGIO	0HRA	0.246406570841889	0
BIGJGLK	0HRA	0.246406570841889	0
BIGJJNO	0HRA	0.246406570841889	0
BIGJLGM	0HRA	0.246406570841889	0
BIGJMMJ	0HRA	0.246406570841889	0
BIGJNHK	0HRA	2.76796714579055	0
BIGJOGP	1PPIs	0.246406570841889	0
BIGJOLL	0HRA	5.53867214236824	0
BIGKFJL	0HRA	0.246406570841889	0
BIGKFPK	0HRA	0.246406570841889	0
BIGKGJK	1PPIs	0.246406570841889	0
BIGKGMO	1PPIs	0.246406570841889	0
BIGKHLK	1PPIs	0.246406570841889	0
BIGKIOJ	1PPIs	0.246406570841889	0
BIGKJKI	0HRA	0.246406570841889	0
BIGKLIM	1PPIs	7.94250513347023	0
BIGKLIQ	0HRA	0.246406570841889	0
BIGKNOJ	0HRA	0.246406570841889	0
BIGMHNM	1PPIs	0.246406570841889	0
BIGMJIM	0HRA	0.246406570841889	0
BIGMKLP	1PPIs	0.246406570841889	0
BIGMNGO	0HRA	7.53456536618754	0
BIGMOIO	0HRA	0.246406570841889	0
BIGMOPJ	0HRA	1.97672826830938	0
BIGMOPM	1PPIs	0.246406570841889	0
BIGNJLN	0HRA	3.1129363449692	0
BIGNKLI	1PPIs	0.246406570841889	0
BIGNMMK	1PPIs	0.246406570841889	0
BIGNNOH	1PPIs	0.246406570841889	0
BIHEGIL	0HRA	0	0
BIHENOO	1PPIs	0.246406570841889	0
BIHFGGK	1PPIs	4.04380561259411	0
BIHFIHN	0HRA	0.246406570841889	0
BIHFLGN	1PPIs	0.246406570841889	0
BIHFMMH	0HRA	1.86447638603696	0
BIHGIKH	1PPIs	0.246406570841889	0
BIHGIMM	0HRA	0.246406570841889	0
BIHGKNI	1PPIs	0.246406570841889	0
BIHGOGN	0HRA	0.246406570841889	0
BIHHGKN	0HRA	1.5523613963039	0
BIHHHNH	1PPIs	0.246406570841889	0
BIHHKLL	0HRA	1.91375770020534	0
BIHHNIK	1PPIs	0.246406570841889	0
BIHHOLN	1PPIs	0.246406570841889	0
BIHIHJJ	0HRA	0.246406570841889	0
BIHIJON	0HRA	0.246406570841889	0
BIHJHLO	1PPIs	2.70499657768652	0
BIHJHOM	1PPIs	0.246406570841889	0
BIHJJLP	1PPIs	0.246406570841889	0
BIHJMHQ	1PPIs	0.246406570841889	0
BIHJMKP	0HRA	0.246406570841889	0
BIHJNKK	1PPIs	0.246406570841889	0
BIHKMLQ	1PPIs	0.246406570841889	0
BIHLFLH	0HRA	0.246406570841889	0
BIHLHPM	1PPIs	0.246406570841889	0
BIHLJNM	1PPIs	0.246406570841889	0
BIHLKIQ	0HRA	1.49486652977413	0
BIHMGJM	1PPIs	0.246406570841889	0
BIHMGMH	0HRA	0	0
BIHMIHN	0HRA	0.246406570841889	0
BIHMJMK	0HRA	0.246406570841889	0
BIHMJNP	0HRA	0.246406570841889	0
BIHMKJH	1PPIs	0.246406570841889	0
BIHMLKN	0HRA	0	0
BIHNFHJ	1PPIs	0.246406570841889	0
BIHNFJL	0HRA	0.246406570841889	0
BIHNGNL	1PPIs	0.246406570841889	0
BIHNKKJ	1PPIs	0.246406570841889	0
BIIEFGP	1PPIs	0.246406570841889	0
BIIEFMO	0HRA	0.246406570841889	0
BIIEIJK	1PPIs	5.9192334017796	0
BIIEINM	0HRA	0.246406570841889	0
BIIEIOJ	0HRA	0.246406570841889	0
BIIEJHO	1PPIs	9.7056810403833	0
BIIEJPI	0HRA	0.246406570841889	0
BIIEMGM	1PPIs	0.246406570841889	0
BIIENIM	1PPIs	0.246406570841889	0
BIIENKQ	0HRA	0.246406570841889	0
BIIENLO	0HRA	0.246406570841889	0
BIIFFPJ	0HRA	0.246406570841889	0
BIIFGML	0HRA	0.246406570841889	0
BIIFGOK	1PPIs	0.246406570841889	0
BIIFHPJ	1PPIs	0.246406570841889	0
BIIFJIK	1PPIs	0.246406570841889	0
BIIFJKJ	1PPIs	6.23134839151266	0
BIIFKMH	1PPIs	0.246406570841889	0
BIIFKMI	0HRA	0.246406570841889	0
BIIFMHK	1PPIs	0.246406570841889	0
BIIFOML	1PPIs	0.246406570841889	0
BIIGFMQ	1PPIs	0.246406570841889	0
BIIGGNL	0HRA	0.246406570841889	0
BIIGHHH	0HRA	3.49623545516769	0
BIIGIJP	1PPIs	0.246406570841889	0
BIIGJJI	0HRA	1.93839835728953	0
BIIGJJO	1PPIs	0.246406570841889	0
BIIGNLO	0HRA	1.73032169746749	0
BIIGOMN	0HRA	0.246406570841889	0
BIIGONM	0HRA	0.246406570841889	0
BIIHFHH	1PPIs	0.246406570841889	0
BIIHFPP	1PPIs	0.246406570841889	0
BIIHGHL	0HRA	3.16221765913758	1
BIIHHGI	0HRA	0.246406570841889	0
BIIHLPN	1PPIs	0.246406570841889	0
BIIHOJP	1PPIs	0.246406570841889	0
BIIIFOI	0HRA	0.246406570841889	0
BIIIHLJ	1PPIs	0.246406570841889	0
BIIINNK	1PPIs	0.246406570841889	0
BIIIOLP	1PPIs	0.246406570841889	0
BIIIOPH	1PPIs	0.246406570841889	0
BIIJFIQ	1PPIs	0.246406570841889	0
BIIJIKO	1PPIs	0.246406570841889	0
BIIJKML	0HRA	2.74058863791923	0
BIIJMMQ	1PPIs	0.246406570841889	0
BIIKHMM	1PPIs	0.246406570841889	0
BIIKLGP	1PPIs	0.246406570841889	0
BIIKLPO	1PPIs	0.246406570841889	0
BIILFII	1PPIs	0.246406570841889	0
BIILGNP	1PPIs	0.246406570841889	0
BIILLPM	0HRA	0.246406570841889	0
BIILOHH	0HRA	0.246406570841889	0
BIIMGKK	0HRA	0.246406570841889	0
BIIMLHO	0HRA	2.1409993155373	0
BIIMMLI	1PPIs	0.246406570841889	0
BIIMNNM	0HRA	0.246406570841889	0
BIINJJQ	1PPIs	0.246406570841889	0
BIINJNL	1PPIs	0.246406570841889	0
BIINKON	1PPIs	0.246406570841889	0
BIINMGP	0HRA	0.246406570841889	0
BIINMOQ	0HRA	0.246406570841889	0
BIJEFGK	1PPIs	0.246406570841889	0
BIJEFOQ	0HRA	0.246406570841889	0
BIJFGHP	1PPIs	0.246406570841889	0
BIJFGPI	0HRA	0.246406570841889	0
BIJFHHL	1PPIs	0.246406570841889	0
BIJFHHM	1PPIs	0.246406570841889	0
BIJFHLQ	1PPIs	0.246406570841889	0
BIJFLOQ	1PPIs	0.246406570841889	0
BIJFNLJ	0HRA	4.49281314168378	0
BIJGJIN	0HRA	3.69883641341547	0
BIJHFMJ	1PPIs	0.246406570841889	0
BIJHINH	0HRA	0.246406570841889	0
BIJHKPJ	1PPIs	0.246406570841889	0
BIJHLKQ	1PPIs	0.246406570841889	0
BIJHMNL	0HRA	0.246406570841889	0
BIJHNIN	0HRA	0.246406570841889	0
BIJHOKN	0HRA	0.246406570841889	0
BIJHOLM	1PPIs	0.246406570841889	0
BIJHOOL	0HRA	0.246406570841889	0
BIJIKPN	1PPIs	0.246406570841889	0
BIJILPP	1PPIs	0.246406570841889	0
BIJIOMH	0HRA	0.246406570841889	0
BIJIOPO	0HRA	0.246406570841889	0
BIJJGIN	0HRA	0.246406570841889	0
BIJJKOQ	1PPIs	0.246406570841889	0
BIJJLKK	1PPIs	0.246406570841889	0
BIJJMIL	1PPIs	0.246406570841889	0
BIJKGHH	0HRA	0.246406570841889	0
BIJKGKN	0HRA	0.246406570841889	0
BIJKGKP	0HRA	0.246406570841889	0
BIJKKNH	0HRA	0.246406570841889	0
BIJKOGP	1PPIs	0.246406570841889	0
BIJLGKM	1PPIs	0.246406570841889	0
BIJLGPH	1PPIs	0.246406570841889	0
BIJLJHK	1PPIs	0.246406570841889	0
BIJLLJJ	1PPIs	0.246406570841889	0
BIJLLLM	0HRA	0	0
BIJLMGM	1PPIs	0.246406570841889	0
BIJLNMN	1PPIs	0.246406570841889	0
BIJMILI	0HRA	0.246406570841889	0
BIJMJMK	0HRA	0.246406570841889	0
BIJMNGO	0HRA	0.246406570841889	0
BIJNINL	1PPIs	0.246406570841889	0
BIJNLHO	1PPIs	0.246406570841889	0
BIJNLPK	1PPIs	0.246406570841889	0
BIKEGIK	0HRA	0.246406570841889	0
BIKEJLI	1PPIs	0.246406570841889	0
BIKEONP	1PPIs	0.246406570841889	0
BIKFHHL	0HRA	0.246406570841889	0
BIKFHHO	1PPIs	0.246406570841889	0
BIKFHKQ	1PPIs	0.246406570841889	0
BIKFINJ	0HRA	5.43463381245722	0
BIKFINO	1PPIs	3.0444900752909	0
BIKFLGI	0HRA	0.246406570841889	0
BIKFLMN	0HRA	0.246406570841889	0
BIKFOMP	1PPIs	0.246406570841889	0
BIKGFKI	1PPIs	0.246406570841889	0
BIKGFOH	1PPIs	0.246406570841889	0
BIKGLLI	0HRA	1.49486652977413	0
BIKGLMI	0HRA	0.246406570841889	0
BIKGNKK	0HRA	0.246406570841889	0
BIKHFIO	1PPIs	0.246406570841889	0
BIKHHJQ	1PPIs	0.246406570841889	0
BIKHINI	1PPIs	0.246406570841889	0
BIKIFHK	1PPIs	0.246406570841889	0
BIKIHOM	1PPIs	0.246406570841889	0
BIKIJMO	0HRA	0.246406570841889	0
BIKIKII	1PPIs	0.246406570841889	0
BIKIKIP	1PPIs	0.246406570841889	0
BIKIKJH	0HRA	0.246406570841889	0
BIKINJQ	1PPIs	0.246406570841889	0
BIKJGLQ	0HRA	2.49144421629021	0
BIKJKGH	0HRA	0.246406570841889	0
BIKJLIH	0HRA	0.246406570841889	0
BIKKFKQ	0HRA	0.246406570841889	0
BIKKGMJ	1PPIs	1.20739219712526	0
BIKLGGK	0HRA	3.12662559890486	1
BIKLOJN	0HRA	0.246406570841889	0
BIKMGII	1PPIs	0.246406570841889	0
BIKMGLQ	1PPIs	0.246406570841889	0
BIKMLIQ	0HRA	6.18480492813142	0
BIKMMML	0HRA	0.246406570841889	0
BIKMOOP	0HRA	0.246406570841889	0
BIKNFLM	1PPIs	0.246406570841889	0
BIKNIGM	1PPIs	0.246406570841889	0
BILEFOM	0HRA	5.97946611909651	0
BILEGJQ	1PPIs	0.246406570841889	0
BILEGPH	1PPIs	0.246406570841889	0
BILEHNK	1PPIs	0.246406570841889	0
BILEJIJ	1PPIs	0.246406570841889	0
BILEOKL	1PPIs	0.246406570841889	0
BILFOIO	0HRA	0.246406570841889	0
BILGFIQ	1PPIs	0.246406570841889	0
BILGFMJ	1PPIs	0.246406570841889	0
BILGIII	0HRA	0.246406570841889	0
BILGJNK	1PPIs	0.246406570841889	0
BILGKGH	1PPIs	0.246406570841889	0
BILGMIQ	0HRA	0.246406570841889	0
BILHNOH	1PPIs	0.246406570841889	0
BILIJJO	1PPIs	0.246406570841889	0
BILIKGH	1PPIs	0.246406570841889	0
BILILPP	1PPIs	0.246406570841889	0
BILIOHI	0HRA	0.246406570841889	0
BILJGPI	1PPIs	3.15126625598905	0
BILJHNN	0HRA	0.246406570841889	0
BILJKPL	0HRA	0.246406570841889	0
BILKFIM	1PPIs	0.246406570841889	0
BILKFJQ	0HRA	0.246406570841889	0
BILKHNH	1PPIs	0.246406570841889	0
BILKIIJ	1PPIs	0.246406570841889	0
BILKIKH	1PPIs	0.246406570841889	0
BILLJNP	0HRA	0.246406570841889	0
BILMGMK	1PPIs	0.246406570841889	0
BILMJMQ	1PPIs	4.97741273100616	0
BILMLLO	0HRA	0.246406570841889	0
BILMMIO	1PPIs	2.26146475017112	0
BILMMNK	1PPIs	0.246406570841889	0
BILMMPL	0HRA	0.605065023956194	0
BILMOKN	1PPIs	0.246406570841889	0
BILNFJO	1PPIs	0.246406570841889	0
BILNGNQ	1PPIs	0.246406570841889	0
BILNGOP	0HRA	0	0
BILNJGN	0HRA	0.246406570841889	0
BILNKNK	0HRA	0.246406570841889	0
BILNMGO	1PPIs	0.246406570841889	0
[truncated: 5,857 more rows]
