# Supplementary material for: Risk of circulatory diseases associated with proton-pump inhibitors: a retrospective cohort study using electronic medical records in Thailand
Source: PeerJ. 2024 Feb 15;12:e16892. doi: 10.7717/peerj.16892 (PMC10874595; doi:10.7717/peerj.16892)
Supplement: Supplemental Information 2 [file peerj-12-16892-s002.zip › unidentified_dataset/raw_pvd.csv]

SEQUENCE	expose_cat	index_date	SEX	age_cat	Fiscal_Year	Entry_Year	GI	GICA	GIINF	HTN	DM	DLP	KD	RA	HYP	ALC	SMOKE	AIIA	CLOP	ASA	NSAID	STER	STATIN	DIUR	DIGOX	AMINO	sys_base_cat	dias_base_cat	visfreq1_cat	CCI_cat	CMA	adhere_cat	os_pvd90	event_cen_rev1
BCDEFGJ	0HRA	2011-04-22	2	0	2011	2011	0	0	0	1	0	0	0	0	0	0	0	0	0	0	1	0	0	0	0	0	1	0	1	0	1	1	0.246406570841889	0
BCDEFGL	1PPIs	2011-08-23	2	0	2011	2011	0	0	0	1	1	1	0	0	0	0	0	0	0	0	0	0	1	1	0	0	1	0	1	0	1	1	0.246406570841889	0
BCDEFGQ	1PPIs	2011-04-28	2	1	2011	2011	0	0	0	1	1	1	0	0	0	0	0	0	0	0	0	0	0	1	0	0	1	0	1	1	0.317460317460317	0	0.246406570841889	0
BCDEFHJ	1PPIs	2011-05-02	2	0	2011	2011	0	0	0	0	0	0	0	0	0	0	0	0	0	0	0	0	0	0	0	0	1	0	1	0	1	1	0.246406570841889	0
BCDEFHL	1PPIs	2012-05-28	2	0	2012	2011	0	0	0	1	0	1	0	0	0	0	0	0	0	0	1	0	1	0	0	0	1	0	1	0	1	1	0.246406570841889	0
BCDEFHN	1PPIs	2013-12-02	1	1	2014	2011	0	0	0	1	0	1	0	0	0	0	0	0	0	0	1	0	1	0	0	0	1	0	1	0	1	1	4.38877481177276	0
BCDEFIH	1PPIs	2011-02-08	2	0	2011	2011	0	0	0	0	0	0	0	0	0	0	0	0	0	0	1	0	0	0	0	0	1	0	1	0	1	1	0.246406570841889	0
BCDEFII	1PPIs	2012-08-14	2	0	2012	2011	0	0	0	0	0	0	0	0	0	0	0	0	0	0	0	0	0	0	0	0	1	0	1	0	1	1	0.246406570841889	0
BCDEFIJ	1PPIs	2013-12-19	2	0	2014	2011	0	0	0	0	0	1	0	0	0	0	0	0	0	0	1	0	1	0	0	0	1	0	1	0	1	1	0.246406570841889	0
BCDEFIM	1PPIs	2013-06-13	2	0	2013	2011	0	0	0	1	0	1	0	0	0	0	0	0	0	0	0	0	0	0	0	0	1	0	1	0	1	1	0.246406570841889	0
BCDEFJP	1PPIs	2012-05-15	2	0	2012	2011	0	0	0	1	0	1	0	1	0	0	0	0	0	0	1	0	1	1	0	0	1	0	1	0	0.982935153583618	1	0.246406570841889	0
BCDEFJQ	1PPIs	2015-03-23	2	0	2015	2011	0	0	0	0	0	1	0	0	0	0	0	0	0	0	1	0	0	0	0	0	1	0	1	0	1	1	0.246406570841889	0
BCDEFKH	1PPIs	2012-07-25	2	0	2012	2011	0	0	0	0	0	1	0	0	0	0	0	0	0	0	0	1	1	0	0	0	1	0	1	0	0.46875	0	0.246406570841889	0
BCDEFKL	1PPIs	2014-11-26	2	1	2015	2011	0	0	0	0	0	0	0	0	0	0	0	0	0	0	1	0	0	0	0	0	1	0	1	0	0.625	1	0.246406570841889	0
BCDEFLI	1PPIs	2011-03-12	1	0	2011	2011	0	0	0	1	0	0	0	0	0	0	0	0	0	0	0	0	0	0	0	0	1	0	0	0	1	1	0.246406570841889	0
BCDEFLM	1PPIs	2013-09-02	2	1	2013	2011	0	0	0	0	0	0	0	0	0	0	0	0	0	0	1	0	0	0	0	0	1	0	1	1	0.775510204081633	1	0.246406570841889	0
BCDEFMI	1PPIs	2011-05-19	1	0	2011	2011	0	0	0	0	0	0	0	0	0	0	0	0	0	0	0	0	0	0	0	0	1	0	1	0	0.645161290322581	1	0.246406570841889	0
BCDEFMQ	1PPIs	2011-03-03	2	0	2011	2011	0	0	0	0	0	0	0	0	0	0	0	0	0	0	1	0	0	0	0	0	1	0	0	0	1	1	0.246406570841889	0
BCDEFNJ	1PPIs	2010-11-03	2	0	2011	2011	0	0	0	0	0	1	0	0	0	0	0	0	0	0	0	0	0	0	0	0	1	0	0	0	1	1	0.246406570841889	0
BCDEFOH	1PPIs	2014-05-27	1	0	2014	2011	0	0	0	1	1	1	0	0	0	0	0	0	0	0	0	0	0	1	0	0	1	0	1	0	0.763636363636364	1	0.246406570841889	0
BCDEFOK	1PPIs	2011-08-05	1	0	2011	2011	0	0	0	1	0	1	0	0	0	0	0	0	0	0	1	0	0	0	0	0	1	0	1	0	1	1	0.246406570841889	0
BCDEFON	1PPIs	2012-10-30	1	0	2013	2011	0	0	0	0	1	1	0	0	0	0	0	0	0	0	0	0	1	0	0	0	1	0	1	0	1	1	0.246406570841889	0
BCDEFOP	1PPIs	2013-10-04	1	1	2014	2011	0	0	0	0	0	0	0	0	0	0	0	0	0	0	1	1	0	0	0	0	1	0	1	0	1	1	0.246406570841889	0
BCDEFPP	1PPIs	2011-09-28	2	0	2011	2011	0	0	0	0	0	1	0	0	0	0	0	0	0	0	1	0	1	0	0	0	1	0	1	0	0.545454545454545	1	0.246406570841889	0
BCDEGHI	1PPIs	2011-11-10	1	0	2012	2011	0	0	0	0	0	0	0	0	0	0	0	0	0	0	1	0	0	0	0	0	1	0	1	0	0.64327485380117	1	0.246406570841889	0
BCDEGHK	1PPIs	2012-08-26	1	1	2012	2011	0	0	0	1	1	0	0	0	0	0	0	0	0	0	0	0	0	1	0	0	1	0	1	1	1	1	0.246406570841889	0
BCDEGHL	1PPIs	2014-03-06	2	0	2014	2011	0	0	0	0	1	0	0	0	0	0	0	0	0	0	1	0	0	0	0	0	1	0	1	0	1	1	0.246406570841889	0
BCDEGHM	1PPIs	2012-03-15	2	0	2012	2011	0	0	0	1	1	1	0	0	0	0	0	0	0	0	1	0	1	0	0	0	1	0	1	1	0.914285714285714	1	0.246406570841889	0
BCDEGII	0HRA	2012-12-25	2	0	2013	2011	0	0	0	0	0	1	0	0	0	0	0	0	0	0	0	1	1	0	0	0	1	0	1	0	1	1	0.246406570841889	0
BCDEGIK	1PPIs	2011-07-18	2	0	2011	2011	0	0	0	1	0	0	0	0	0	0	0	0	0	0	1	1	0	1	0	0	1	0	1	0	1	1	0.246406570841889	0
BCDEGIL	1PPIs	2010-11-11	1	1	2011	2011	0	0	0	0	0	1	0	0	0	0	0	0	0	0	1	0	0	0	0	0	1	0	1	0	1	1	0.246406570841889	0
BCDEGJH	1PPIs	2012-04-02	1	1	2012	2011	0	0	0	0	0	1	0	0	0	0	0	0	0	1	1	0	1	0	0	0	1	0	1	0	0.945205479452055	1	0.246406570841889	0
BCDEGJL	1PPIs	2013-06-04	1	0	2013	2011	0	0	0	0	0	0	0	0	0	0	0	0	0	0	1	0	0	0	0	0	1	0	1	0	1	1	0.246406570841889	0
BCDEGJP	1PPIs	2016-12-28	2	1	2017	2011	0	0	0	0	0	1	0	0	0	0	0	0	0	0	1	0	1	1	0	0	1	0	1	0	1	1	0.246406570841889	0
BCDEGKI	1PPIs	2011-03-08	2	0	2011	2011	0	0	0	0	0	1	0	0	0	0	0	0	0	0	0	0	0	0	0	0	1	0	1	0	1	1	0.246406570841889	0
BCDEGKM	1PPIs	2010-12-21	2	0	2011	2011	0	0	0	0	0	0	0	0	0	0	0	0	0	0	0	0	0	0	0	0	1	0	1	0	0.8	1	0.246406570841889	0
BCDEGLK	1PPIs	2011-09-15	2	0	2011	2011	0	0	0	0	0	1	0	0	0	0	0	0	0	0	1	0	1	0	0	0	1	0	1	0	0.313953488372093	0	0.246406570841889	0
BCDEGLP	1PPIs	2013-01-24	2	0	2013	2011	0	0	0	0	0	0	0	0	0	0	0	0	0	0	0	1	0	0	0	0	1	0	1	0	1	1	0.246406570841889	0
BCDEGLQ	1PPIs	2011-04-26	2	0	2011	2011	0	0	0	0	0	0	0	0	0	0	0	0	0	0	0	0	0	0	0	0	1	0	1	0	0.666666666666667	1	2.25872689938398	0
BCDEGMH	1PPIs	2013-06-25	2	0	2013	2011	0	0	0	0	0	1	0	0	0	0	0	0	0	0	1	0	1	0	0	0	1	0	1	0	1	1	6.55989048596851	0
BCDEGMJ	1PPIs	2012-11-25	2	0	2013	2011	0	0	0	0	0	0	0	0	0	0	0	0	0	0	0	0	0	0	0	0	1	0	1	0	1	1	0.246406570841889	0
BCDEGMN	1PPIs	2014-04-22	2	0	2014	2011	0	0	0	0	0	1	0	0	0	0	0	0	0	0	0	1	0	0	0	0	1	0	1	0	1	1	0.246406570841889	0
BCDEGNK	1PPIs	2014-08-20	2	0	2014	2011	0	0	0	0	0	0	1	0	0	0	0	0	0	0	1	0	0	0	0	0	1	0	1	0	1	1	0.246406570841889	0
BCDEGNL	1PPIs	2011-01-25	2	0	2011	2011	0	0	0	0	0	0	0	0	0	0	0	0	0	0	1	0	0	0	0	0	1	0	1	0	0.833333333333333	1	0.246406570841889	0
BCDEGOJ	1PPIs	2012-11-23	2	0	2013	2011	0	0	0	0	0	0	0	0	0	0	0	0	0	0	1	0	1	0	0	0	1	0	1	0	1	1	3.59753593429158	0
BCDEGOM	1PPIs	2010-11-04	2	0	2011	2011	0	0	0	0	0	1	0	0	0	0	0	0	0	0	0	0	0	0	0	0	1	0	0	0	0.352112676056338	0	0.246406570841889	0
BCDEGOP	1PPIs	2011-11-21	2	0	2012	2011	0	0	0	0	0	1	0	0	0	0	0	0	0	0	0	0	0	0	0	0	1	0	1	0	0.586206896551724	1	0.246406570841889	0
BCDEGOQ	1PPIs	2011-08-06	2	0	2011	2011	0	0	0	0	0	0	0	0	0	0	0	0	0	0	1	0	0	0	0	0	1	0	1	0	1	1	0.246406570841889	0
BCDEGPM	1PPIs	2011-11-11	2	0	2012	2011	0	0	0	0	0	1	0	0	0	0	0	0	0	0	0	0	0	0	0	0	1	0	1	0	0.896551724137931	1	0.246406570841889	0
BCDEGPN	1PPIs	2011-01-13	2	0	2011	2011	0	0	0	0	0	1	0	0	0	0	0	0	0	0	1	0	0	0	0	0	1	0	1	0	1	1	0.246406570841889	0
BCDEHGK	0HRA	2011-01-02	1	1	2011	2011	0	0	0	1	0	0	0	0	0	0	0	0	0	1	1	0	1	0	0	0	1	0	1	0	1	1	0.246406570841889	0
BCDEHHJ	1PPIs	2012-11-07	2	0	2013	2011	0	0	0	0	0	1	0	0	0	0	0	0	0	0	1	0	0	0	0	0	1	0	1	0	1	1	0.246406570841889	0
BCDEHHM	1PPIs	2011-12-15	1	1	2012	2011	0	0	0	0	0	1	0	0	0	0	0	0	0	0	0	0	0	0	0	0	1	0	1	0	1	1	0.246406570841889	0
BCDEHHN	1PPIs	2010-11-04	2	0	2011	2011	0	0	0	0	0	0	0	0	0	0	0	0	0	0	0	0	0	0	0	0	1	0	1	0	1	1	0.246406570841889	0
BCDEHHO	1PPIs	2014-07-24	2	1	2014	2011	0	0	0	0	0	0	0	0	0	0	0	0	0	0	0	0	0	0	0	0	1	0	1	0	0.375	0	0.246406570841889	0
BCDEHHQ	1PPIs	2016-03-25	2	1	2016	2011	0	0	0	1	0	0	0	0	0	0	0	0	0	0	1	1	0	0	0	0	1	0	1	0	1	1	0.246406570841889	0
BCDEHII	1PPIs	2011-12-12	2	0	2012	2011	0	0	0	1	1	1	0	0	0	0	0	0	0	0	0	0	0	1	0	0	1	0	1	0	1	1	0.246406570841889	0
BCDEHIM	1PPIs	2017-06-27	2	1	2017	2011	0	0	0	0	1	1	0	0	0	0	0	0	0	0	1	0	1	0	0	0	1	0	1	0	1	1	0.246406570841889	0
BCDEHIN	1PPIs	2011-12-24	2	0	2012	2011	0	0	0	1	1	1	0	0	0	0	0	0	0	1	1	0	1	0	0	0	1	0	1	0	1	1	0.246406570841889	0
BCDEHJK	1PPIs	2012-12-20	2	0	2013	2011	0	0	0	0	0	1	0	0	0	0	0	0	0	0	0	0	1	0	0	0	1	0	1	0	1	1	0.246406570841889	0
BCDEHJP	1PPIs	2011-10-28	2	0	2012	2011	0	0	0	0	0	1	1	0	0	0	0	0	0	0	1	0	0	0	0	0	1	0	1	0	1	1	0.246406570841889	0
BCDEHKI	1PPIs	2011-01-18	2	1	2011	2011	0	0	0	0	0	0	0	0	0	0	0	0	0	0	1	0	0	0	0	0	1	0	0	0	0.428571428571429	0	0.246406570841889	0
BCDEHKL	1PPIs	2013-01-31	1	0	2013	2011	0	0	0	1	0	1	0	0	0	0	0	0	0	0	1	0	1	1	0	0	1	0	1	0	1	1	0.246406570841889	0
BCDEHLP	1PPIs	2012-05-16	2	0	2012	2011	0	0	0	0	1	1	0	0	0	0	0	0	0	0	0	0	0	0	0	0	1	0	1	0	1	1	0.246406570841889	0
BCDEHLQ	1PPIs	2017-01-05	2	1	2017	2011	0	0	0	1	1	1	0	0	0	0	0	0	0	1	1	0	1	0	0	0	1	0	1	0	1	1	0.246406570841889	0
BCDEHMH	1PPIs	2012-10-03	2	0	2013	2011	0	0	0	0	0	0	0	0	0	0	0	0	0	0	0	0	0	0	0	0	1	0	1	0	1	1	0.246406570841889	0
BCDEHMN	1PPIs	2015-10-19	2	1	2016	2011	0	0	0	1	1	1	0	0	0	0	0	0	0	1	1	1	1	0	0	0	1	0	1	1	1	1	0.246406570841889	0
BCDEHNL	1PPIs	2011-01-05	2	1	2011	2011	0	0	0	1	1	0	0	0	0	0	0	0	0	0	1	0	0	0	0	0	1	0	1	0	1	1	0.246406570841889	0
BCDEHOP	1PPIs	2014-10-26	1	1	2015	2011	0	0	0	0	0	0	0	0	0	0	0	0	0	1	1	1	1	1	0	0	1	0	1	1	0.736842105263158	1	0.246406570841889	0
BCDEHPJ	1PPIs	2011-08-17	1	0	2011	2011	0	0	0	0	0	0	0	0	0	0	0	0	0	0	0	0	0	0	0	0	1	0	1	0	1	1	0.246406570841889	0
BCDEHPP	1PPIs	2013-02-13	2	1	2013	2011	0	0	0	1	1	1	0	0	0	0	0	1	0	0	0	0	1	1	0	0	1	0	1	1	1	1	0.246406570841889	0
BCDEIIM	1PPIs	2012-09-10	2	0	2012	2011	0	0	0	0	0	0	0	0	0	0	0	0	0	0	1	0	0	0	0	0	1	0	1	0	0.681159420289855	1	0.246406570841889	0
BCDEIJI	1PPIs	2012-02-13	1	1	2012	2011	0	0	0	0	0	1	1	0	0	0	0	0	0	0	0	0	1	0	0	0	1	0	0	0	1	1	0.246406570841889	0
BCDEIJL	1PPIs	2014-09-19	2	0	2014	2011	0	0	0	0	0	1	0	0	0	0	0	0	0	0	1	0	0	0	0	0	1	0	1	0	1	1	0.246406570841889	0
BCDEIKN	1PPIs	2012-02-16	2	0	2012	2011	0	0	0	0	0	0	0	0	0	0	0	0	0	0	1	0	0	0	0	0	1	0	1	0	1	1	0.246406570841889	0
BCDEIKQ	1PPIs	2011-10-26	2	0	2012	2011	0	0	0	0	0	0	0	0	0	0	0	0	0	0	1	0	0	0	0	0	1	0	1	0	1	1	0.246406570841889	0
BCDEILJ	1PPIs	2011-03-16	1	0	2011	2011	0	0	0	0	0	0	0	0	0	0	0	0	0	0	1	0	0	0	0	0	1	0	0	0	1	1	0.246406570841889	0
BCDEIMK	1PPIs	2014-01-21	2	0	2014	2011	0	0	0	0	1	1	0	0	0	0	0	0	0	0	1	0	0	0	0	0	1	0	1	0	1	1	0.246406570841889	0
BCDEIMM	1PPIs	2013-06-17	2	1	2013	2011	0	0	0	1	0	1	0	0	0	0	0	0	0	0	0	0	0	1	0	0	1	0	1	0	0.785714285714286	1	0.246406570841889	0
BCDEIMN	1PPIs	2012-10-24	2	0	2013	2011	0	0	0	0	0	0	0	0	0	0	0	0	0	0	1	1	0	0	0	0	1	0	1	0	1	1	0.246406570841889	0
BCDEIMP	1PPIs	2013-03-14	2	1	2013	2011	0	0	0	0	0	1	0	0	0	0	0	0	0	0	0	0	0	0	0	0	1	0	1	0	1	1	0.246406570841889	0
BCDEINL	1PPIs	2012-01-12	2	0	2012	2011	0	0	0	0	0	0	0	0	0	0	0	0	0	0	1	0	0	0	0	0	1	0	0	0	0.387755102040816	0	0.246406570841889	0
BCDEINO	1PPIs	2015-04-10	2	1	2015	2011	0	0	0	0	0	1	0	0	0	0	0	0	0	0	0	1	0	0	0	0	1	0	1	0	1	1	0.246406570841889	0
BCDEIOP	1PPIs	2017-03-10	2	0	2017	2011	0	0	0	1	1	1	0	0	0	0	0	0	0	0	1	1	0	0	0	0	1	0	1	1	0.882352941176471	1	0.246406570841889	0
BCDEIOQ	1PPIs	2012-10-25	2	0	2013	2011	0	0	0	1	1	1	1	0	0	0	0	0	0	1	1	0	0	0	0	0	1	0	1	1	1	1	0.246406570841889	0
BCDEIPJ	1PPIs	2014-07-01	2	0	2014	2011	0	0	0	0	0	0	0	0	0	0	0	0	0	0	1	0	0	0	0	0	1	0	1	0	1	1	0.246406570841889	0
BCDEJGI	1PPIs	2014-12-17	2	0	2015	2011	0	0	0	1	0	1	0	0	0	0	0	0	0	0	1	0	0	1	0	0	1	0	1	0	1	1	0.246406570841889	0
BCDEJJH	1PPIs	2013-01-03	2	0	2013	2011	0	0	0	0	0	0	0	0	0	0	0	0	0	0	1	0	0	0	0	0	1	0	1	0	0.857142857142857	1	0.246406570841889	0
BCDEJKI	1PPIs	2012-11-01	1	0	2013	2011	0	0	0	0	0	0	0	0	0	0	0	0	0	0	1	0	0	0	0	0	1	0	1	0	1	1	0.246406570841889	0
BCDEJLM	1PPIs	2010-10-16	2	1	2011	2011	0	0	0	1	0	0	0	0	0	0	0	0	0	0	0	0	0	0	0	0	1	0	1	1	1	1	0.246406570841889	0
BCDEJLO	1PPIs	2011-11-14	2	0	2012	2011	0	0	0	1	0	1	0	0	0	0	0	0	0	0	1	0	1	1	0	0	1	0	1	0	1	1	0.246406570841889	0
BCDEJMM	1PPIs	2014-03-21	2	1	2014	2011	0	0	0	1	1	1	0	0	0	0	0	1	0	1	1	0	1	0	0	0	1	0	1	1	1	1	0.246406570841889	0
BCDEJNP	1PPIs	2011-05-10	2	0	2011	2011	0	0	0	1	0	1	0	0	0	0	0	0	0	0	0	0	0	1	0	0	1	0	1	0	1	1	0.246406570841889	0
BCDEJOL	1PPIs	2016-02-05	2	0	2016	2011	0	0	0	0	0	1	0	0	0	0	0	0	0	0	1	0	1	0	0	0	1	0	1	0	1	1	0.246406570841889	0
BCDEJPM	1PPIs	2011-05-10	2	0	2011	2011	0	0	0	0	0	1	0	0	0	0	0	0	0	0	1	0	0	0	0	0	1	0	1	0	1	1	0.246406570841889	0
BCDEKGM	1PPIs	2013-12-06	1	0	2014	2011	0	0	0	0	0	1	0	0	0	0	0	0	0	0	0	0	0	0	0	0	1	0	1	0	1	1	0.246406570841889	0
BCDEKIH	1PPIs	2010-10-06	2	1	2011	2011	0	0	0	1	0	1	0	0	0	0	0	0	0	0	0	1	0	0	0	0	1	0	0	0	0.526315789473684	1	0.0930869267624914	1
BCDEKJN	1PPIs	2014-11-13	2	1	2015	2011	0	0	0	0	0	0	0	0	0	0	0	0	0	0	0	0	0	0	0	0	1	0	1	0	1	1	0.246406570841889	0
BCDEKKL	0HRA	2014-05-15	2	0	2014	2011	0	0	0	0	0	1	0	0	0	0	0	0	0	0	0	1	0	0	0	0	1	0	1	0	0.107692307692308	0	0.246406570841889	0
BCDEKMO	1PPIs	2013-09-25	1	0	2013	2011	0	0	0	1	0	0	0	0	0	0	0	0	1	1	1	0	1	0	0	0	1	0	1	0	1	1	0.246406570841889	0
BCDEKNJ	0HRA	2016-04-23	2	1	2016	2011	0	0	0	0	0	1	0	0	0	0	0	0	0	0	0	0	1	0	0	0	1	0	1	0	1	1	0.246406570841889	0
BCDEKOH	1PPIs	2011-03-15	2	0	2011	2011	0	0	0	0	0	0	0	0	0	0	0	0	0	0	0	0	0	0	0	0	1	0	1	0	1	1	0.246406570841889	0
BCDEKOL	1PPIs	2011-07-20	2	0	2011	2011	0	0	0	0	0	1	0	0	0	0	0	0	0	0	0	0	0	0	0	0	1	0	1	0	1	1	0.246406570841889	0
BCDEKPJ	1PPIs	2013-10-09	1	0	2014	2011	0	0	0	0	0	1	0	0	0	0	0	0	0	0	0	0	0	0	0	0	1	0	1	0	1	1	0.246406570841889	0
BCDELGI	1PPIs	2011-03-01	2	0	2011	2011	0	0	0	0	0	0	0	0	0	0	0	0	0	0	0	0	0	0	0	0	1	0	1	0	1	1	0.246406570841889	0
BCDELGN	1PPIs	2014-02-18	1	1	2014	2011	0	0	0	1	0	1	0	0	0	0	0	0	0	0	0	0	0	0	0	0	1	0	1	0	1	1	0.246406570841889	0
BCDELHJ	1PPIs	2011-08-02	2	0	2011	2011	0	0	0	0	0	0	0	0	0	0	0	0	0	0	0	0	0	0	0	0	1	0	0	0	0.906976744186047	1	0.246406570841889	0
BCDELLI	1PPIs	2016-04-25	2	0	2016	2011	0	0	0	0	0	0	0	0	0	0	0	0	0	0	1	0	0	0	0	0	1	0	1	0	1	1	0.246406570841889	0
BCDELLQ	1PPIs	2011-06-15	2	0	2011	2011	0	0	0	0	0	1	0	0	0	0	0	0	0	0	1	0	0	0	0	0	1	0	1	0	1	1	0.246406570841889	0
BCDELNM	1PPIs	2010-12-22	2	1	2011	2011	0	0	0	1	0	1	1	0	0	0	0	0	0	0	1	0	1	0	0	0	1	0	1	0	1	1	0.246406570841889	0
BCDELPH	1PPIs	2014-09-01	2	1	2014	2011	0	0	0	0	0	1	0	0	0	0	0	0	0	0	0	1	0	0	0	0	1	0	1	0	1	1	0.246406570841889	0
BCDEMGH	1PPIs	2014-04-04	1	1	2014	2011	0	0	0	0	0	0	0	0	0	0	0	0	0	0	1	1	0	0	0	0	1	0	1	0	1	1	0.246406570841889	0
BCDEMGI	1PPIs	2012-07-18	1	0	2012	2011	0	0	0	0	0	0	0	0	0	0	0	0	0	0	1	0	0	0	0	0	1	0	0	0	1	1	0.246406570841889	0
BCDEMGJ	1PPIs	2011-05-23	2	0	2011	2011	0	0	0	0	0	0	0	0	0	0	0	0	0	0	1	0	0	0	0	0	1	0	1	0	1	1	0.246406570841889	0
BCDEMHJ	1PPIs	2011-08-20	2	0	2011	2011	0	0	0	0	0	1	0	0	0	0	0	0	0	0	0	0	0	0	0	0	1	0	0	0	1	1	0.246406570841889	0
BCDEMHN	1PPIs	2015-11-23	2	0	2016	2011	0	0	0	0	0	1	0	0	0	0	0	0	0	0	1	0	0	0	0	0	1	0	1	0	1	1	0.246406570841889	0
BCDEMIJ	1PPIs	2013-07-05	2	1	2013	2011	0	0	0	1	0	1	0	0	0	0	0	0	0	0	1	0	0	1	0	0	1	0	1	0	1	1	0.246406570841889	0
BCDEMIQ	1PPIs	2014-10-15	1	0	2015	2011	0	0	0	0	0	1	0	0	0	0	0	0	0	0	1	0	0	0	0	0	1	0	1	0	1	1	0.246406570841889	0
BCDEMJL	1PPIs	2015-12-08	2	0	2016	2011	0	0	0	0	0	0	0	0	0	0	0	0	0	0	1	0	0	0	0	0	1	0	1	0	1	1	0.246406570841889	0
BCDEMJP	1PPIs	2015-12-17	2	1	2016	2011	0	0	0	0	0	1	0	0	0	0	0	0	0	0	0	1	0	0	0	0	1	0	1	0	0.496932515337423	0	0.246406570841889	0
BCDEMMJ	1PPIs	2013-05-16	1	0	2013	2011	0	0	0	0	0	1	0	0	0	0	0	0	0	0	1	1	0	0	0	0	1	0	1	0	1	1	0.246406570841889	0
BCDEMMQ	1PPIs	2011-01-26	1	0	2011	2011	0	0	0	0	0	0	0	0	0	0	0	0	0	0	0	0	0	0	0	0	1	0	0	0	1	1	0.246406570841889	0
BCDEMNH	1PPIs	2011-07-22	2	0	2011	2011	0	0	0	1	0	0	0	0	0	0	0	0	0	0	1	0	0	0	0	0	1	0	0	0	1	1	0.246406570841889	0
BCDEMNN	1PPIs	2011-01-12	2	0	2011	2011	0	0	0	0	0	1	0	0	0	0	0	0	0	0	1	1	0	0	0	0	1	0	1	0	1	1	0.246406570841889	0
BCDEMNO	1PPIs	2011-09-27	2	0	2011	2011	0	0	0	1	0	1	0	0	0	0	0	0	0	0	0	1	0	0	0	0	1	0	1	0	1	1	0.246406570841889	0
BCDEMOI	1PPIs	2013-09-05	2	0	2013	2011	0	0	0	0	0	1	0	0	0	0	0	0	0	0	0	0	0	0	0	0	1	0	1	0	1	1	0.246406570841889	0
BCDEMPN	0HRA	2011-07-22	2	0	2011	2011	0	0	0	0	0	0	0	0	0	0	0	0	0	1	0	0	0	0	0	0	1	0	1	0	1	1	0.246406570841889	0
BCDENHJ	1PPIs	2012-06-04	1	0	2012	2011	0	0	0	0	1	1	0	0	0	0	0	0	0	0	0	0	1	0	0	0	1	0	1	1	1	1	0.246406570841889	0
BCDENHM	1PPIs	2013-09-23	1	0	2013	2011	0	0	0	0	0	1	0	0	0	0	0	0	0	0	1	0	0	0	0	0	1	0	1	0	1	1	0.246406570841889	0
BCDENIK	1PPIs	2011-01-07	2	1	2011	2011	0	0	0	1	0	0	0	0	0	0	0	0	0	0	0	0	0	0	0	0	1	0	0	0	1	1	3.38124572210815	0
BCDENIN	1PPIs	2014-05-24	2	0	2014	2011	0	0	0	0	0	1	0	0	0	0	0	0	0	0	0	0	1	0	0	0	1	0	1	0	0.806451612903226	1	0.246406570841889	0
BCDENJN	1PPIs	2016-04-07	2	0	2016	2011	0	0	0	1	1	1	1	0	0	0	0	0	0	1	1	0	1	0	0	0	1	0	1	1	1	1	0.246406570841889	0
BCDENKQ	1PPIs	2013-08-30	2	0	2013	2011	0	0	0	0	0	1	0	0	0	0	0	0	0	0	1	0	1	0	0	0	1	0	1	0	0.699300699300699	1	0.246406570841889	0
BCDENMJ	1PPIs	2010-10-26	2	0	2011	2011	0	0	0	0	0	1	0	0	0	0	0	0	0	0	0	1	0	0	0	0	1	0	1	0	1	1	0.246406570841889	0
BCDENNP	1PPIs	2013-11-14	2	0	2014	2011	0	0	0	0	0	0	0	0	0	0	0	0	0	0	1	0	0	0	0	0	1	0	1	0	0.666666666666667	1	0.246406570841889	0
BCDENON	1PPIs	2016-04-09	2	1	2016	2011	0	0	0	0	0	1	0	0	0	0	0	0	0	0	1	0	0	0	0	0	1	0	1	0	1	1	0.246406570841889	0
BCDEOGP	1PPIs	2013-12-07	2	0	2014	2011	0	0	0	1	1	1	0	0	0	0	0	0	0	0	1	0	1	0	0	0	1	0	1	1	1	1	0.246406570841889	0
BCDEOHH	1PPIs	2012-11-13	2	1	2013	2011	0	0	0	1	0	0	0	0	0	0	0	0	0	0	1	0	0	0	0	0	1	0	1	1	1	1	0.246406570841889	0
BCDEOIP	1PPIs	2012-03-13	1	0	2012	2011	0	0	0	0	1	1	0	0	0	0	0	0	0	0	1	1	1	0	0	0	1	0	1	0	0.567685589519651	1	0.246406570841889	0
BCDEOJN	1PPIs	2011-01-20	2	0	2011	2011	0	0	0	0	0	0	0	0	0	0	0	0	0	0	1	0	0	0	0	0	1	0	1	0	1	1	0.246406570841889	0
BCDEOLI	1PPIs	2017-06-26	1	1	2017	2011	0	0	0	1	0	0	0	0	0	0	0	0	0	0	0	1	0	0	0	0	1	0	1	0	1	1	0.246406570841889	0
BCDEONH	1PPIs	2012-06-27	2	0	2012	2011	0	0	0	0	0	1	0	0	0	0	0	0	0	0	0	0	0	0	0	0	1	0	1	0	1	1	0.246406570841889	0
BCDFFGQ	1PPIs	2012-02-02	2	0	2012	2011	0	0	0	0	0	1	0	0	0	0	0	0	0	0	0	0	0	0	0	0	1	0	1	0	1	1	0.246406570841889	0
BCDFFHI	1PPIs	2011-06-13	2	1	2011	2011	0	0	0	1	0	0	1	0	0	0	0	0	0	0	0	0	0	0	0	0	1	0	1	1	1	1	0.246406570841889	0
BCDFFHL	1PPIs	2014-08-16	1	0	2014	2011	0	0	0	0	0	1	0	0	0	0	0	0	0	0	1	0	0	0	0	0	1	0	1	0	1	1	0.246406570841889	0
BCDFFHO	1PPIs	2012-02-29	2	0	2012	2011	0	0	0	0	0	1	0	0	0	0	0	0	0	0	0	0	0	0	0	0	1	0	1	0	1	1	0.246406570841889	0
BCDFFIO	1PPIs	2011-01-28	2	0	2011	2011	0	0	0	0	0	1	0	0	0	0	0	0	0	0	1	0	0	0	0	0	1	0	0	0	1	1	0.246406570841889	0
BCDFFIQ	1PPIs	2012-08-14	2	0	2012	2011	0	0	0	0	0	1	0	0	0	0	0	0	0	0	1	0	0	0	0	0	1	0	1	0	1	1	0.246406570841889	0
BCDFFKJ	1PPIs	2012-05-08	2	0	2012	2011	0	0	0	0	0	0	0	0	0	0	0	0	0	0	1	0	0	0	0	0	1	0	1	0	1	1	0.246406570841889	0
BCDFFMK	1PPIs	2013-03-25	2	0	2013	2011	0	0	0	1	0	1	0	0	0	0	0	0	0	0	0	0	0	0	0	0	1	0	1	0	1	1	0.246406570841889	0
BCDFFNJ	1PPIs	2012-01-16	1	1	2012	2011	0	0	0	0	0	0	0	0	0	0	0	0	0	0	0	0	0	0	0	0	1	0	0	0	1	1	0.246406570841889	0
BCDFFPK	1PPIs	2012-03-28	2	0	2012	2011	0	0	0	0	0	0	0	0	0	0	0	0	0	0	1	0	0	0	0	0	1	0	0	0	1	1	3.79466119096509	0
BCDFGGO	1PPIs	2011-01-24	2	1	2011	2011	0	0	0	0	0	0	0	0	0	0	0	0	0	0	1	0	0	0	0	0	1	0	0	0	1	1	0.246406570841889	0
BCDFGIJ	1PPIs	2011-03-22	2	1	2011	2011	0	0	0	0	0	1	0	0	0	0	0	0	0	0	1	0	0	0	0	0	1	0	0	0	1	1	0.246406570841889	0
BCDFGKJ	1PPIs	2012-10-31	1	0	2013	2011	0	0	0	1	1	1	0	0	0	0	0	0	0	0	0	0	1	0	0	0	1	0	1	0	1	1	0.246406570841889	0
BCDFGLJ	1PPIs	2014-04-01	1	0	2014	2011	0	0	0	1	0	1	0	0	0	0	0	0	0	0	1	1	0	0	0	0	1	0	1	0	1	1	0.246406570841889	0
BCDFGLK	1PPIs	2011-02-17	2	0	2011	2011	0	0	0	1	0	1	0	0	0	0	0	0	0	0	0	0	0	0	0	0	1	0	1	0	1	1	0.246406570841889	0
BCDFGLN	1PPIs	2016-04-12	2	0	2016	2011	0	0	0	0	0	0	0	0	0	0	0	0	0	0	0	0	0	0	0	0	1	0	1	0	1	1	0.246406570841889	0
BCDFGML	1PPIs	2011-09-26	2	0	2011	2011	0	0	0	0	0	0	0	1	0	0	0	0	0	0	0	0	0	0	0	0	1	0	1	0	0.519230769230769	1	6.27241615331964	0
BCDFGMN	1PPIs	2017-08-31	2	1	2017	2011	0	0	0	0	0	1	0	0	0	0	0	0	0	0	1	0	1	0	0	0	1	0	1	0	1	1	0.246406570841889	0
BCDFGNM	1PPIs	2010-10-25	2	1	2011	2011	0	0	0	0	0	0	0	0	0	0	0	0	0	0	0	0	0	0	0	0	1	0	0	0	1	1	0.246406570841889	0
BCDFGNP	1PPIs	2015-08-12	2	1	2015	2011	0	0	0	0	0	1	0	0	1	0	0	0	0	0	1	0	1	0	0	0	1	0	1	1	1	1	0.246406570841889	0
BCDFGPK	1PPIs	2010-11-18	2	0	2011	2011	0	0	0	0	0	0	0	0	0	0	0	0	0	0	0	0	0	0	0	0	1	0	1	0	1	1	0.246406570841889	0
BCDFHGI	1PPIs	2012-10-22	2	0	2013	2011	0	0	0	0	0	0	0	0	0	0	0	0	0	0	0	0	0	0	0	0	1	0	1	0	1	1	0.246406570841889	0
BCDFHHM	1PPIs	2011-11-04	2	1	2012	2011	0	0	0	0	0	0	0	0	0	0	0	0	0	0	1	0	0	0	0	0	1	0	0	0	0.697674418604651	1	0.246406570841889	0
BCDFHJJ	1PPIs	2015-01-28	2	0	2015	2011	0	0	0	0	0	0	0	0	0	0	0	0	0	0	1	0	0	0	0	0	1	0	1	0	1	1	0.246406570841889	0
BCDFHJK	1PPIs	2014-08-20	2	1	2014	2011	0	0	0	1	1	0	1	0	0	0	0	1	0	1	1	0	0	1	0	0	1	0	1	1	0.964383561643836	1	0.246406570841889	0
BCDFHLL	1PPIs	2014-04-09	1	1	2014	2011	0	0	0	0	0	1	0	0	0	0	0	0	0	0	1	0	1	0	0	0	1	0	1	0	1	1	0.246406570841889	0
BCDFHMO	1PPIs	2010-10-05	2	0	2011	2011	0	0	0	0	0	0	0	0	0	0	0	0	0	0	1	0	0	0	0	0	1	0	0	0	0.27027027027027	0	0.246406570841889	0
BCDFHNP	1PPIs	2010-11-13	1	1	2011	2011	0	0	0	1	0	0	0	0	0	0	0	0	0	0	1	0	0	0	0	0	1	0	0	0	1	1	0.246406570841889	0
BCDFIIH	1PPIs	2010-10-15	2	0	2011	2011	0	0	0	1	0	1	0	0	0	0	0	0	0	0	0	0	0	0	0	0	1	0	0	0	0.569105691056911	1	0.246406570841889	0
BCDFIIP	1PPIs	2010-10-13	2	0	2011	2011	0	0	0	0	0	1	0	0	0	0	0	0	0	0	0	0	1	0	0	0	1	0	0	0	1	1	0.246406570841889	0
BCDFIKH	1PPIs	2010-11-27	2	0	2011	2011	0	0	0	0	0	0	0	0	0	0	0	0	0	0	0	0	0	0	0	0	1	0	1	0	1	1	0.246406570841889	0
BCDFILM	1PPIs	2013-01-02	1	0	2013	2011	0	0	0	1	0	1	0	0	0	0	0	0	0	0	1	0	1	0	0	0	1	0	1	0	1	1	0.246406570841889	0
BCDFIMH	1PPIs	2014-03-18	2	0	2014	2011	0	0	0	0	0	0	0	0	0	0	0	0	0	0	1	0	0	0	0	0	1	0	1	0	0.863636363636364	1	0.246406570841889	0
BCDFIMJ	1PPIs	2011-08-09	2	0	2011	2011	0	0	0	0	0	1	0	0	0	0	0	0	0	0	1	1	0	0	0	0	1	0	1	0	1	1	0.246406570841889	0
BCDFIPJ	1PPIs	2011-09-14	2	1	2011	2011	0	0	0	0	1	1	0	0	0	0	0	0	0	0	0	0	1	0	0	0	1	0	1	0	1	1	0.246406570841889	0
BCDFIPP	1PPIs	2013-10-22	2	1	2014	2011	0	0	0	1	0	1	0	0	0	0	0	1	0	0	1	0	0	0	0	0	1	0	1	0	1	1	0.246406570841889	0
BCDFJGO	1PPIs	2011-04-21	2	0	2011	2011	0	0	1	0	0	0	0	0	0	0	0	0	0	0	0	0	0	0	0	0	1	0	1	0	1	1	0.246406570841889	0
BCDFJII	1PPIs	2015-07-02	2	1	2015	2011	0	0	0	1	1	1	0	0	0	0	0	0	0	0	0	0	1	1	0	0	1	0	1	0	0.410958904109589	0	0.246406570841889	0
BCDFJKO	1PPIs	2013-04-21	2	1	2013	2011	0	0	0	1	0	1	0	0	0	0	0	0	0	0	0	1	1	0	0	0	1	0	1	0	1	1	0.246406570841889	0
BCDFJLP	1PPIs	2014-10-24	2	0	2015	2011	0	0	0	0	0	1	0	0	0	0	0	0	0	0	1	0	1	0	0	0	1	0	1	0	1	1	0.246406570841889	0
BCDFJMM	1PPIs	2015-10-05	2	0	2016	2011	0	0	0	0	0	1	0	0	0	0	0	0	0	0	0	1	0	0	0	0	1	0	1	0	0.833333333333333	1	0.246406570841889	0
BCDFJOL	1PPIs	2010-12-13	2	0	2011	2011	0	0	0	0	0	0	0	0	0	0	0	0	0	0	1	0	0	0	0	0	1	0	1	0	1	1	0.246406570841889	0
BCDFKGM	1PPIs	2011-02-16	2	1	2011	2011	0	0	0	1	0	0	0	0	0	0	0	0	0	0	0	0	0	0	0	0	1	0	1	0	1	1	0.246406570841889	0
BCDFKGP	1PPIs	2010-11-26	2	0	2011	2011	0	0	0	0	0	1	0	0	0	0	0	0	0	0	1	0	0	0	0	0	1	0	1	0	1	1	0.246406570841889	0
BCDFKIQ	1PPIs	2010-10-27	2	1	2011	2011	0	0	0	1	0	1	0	0	0	0	0	0	0	0	0	0	1	0	0	0	1	0	0	0	1	1	0.246406570841889	0
BCDFKKP	1PPIs	2013-08-21	2	0	2013	2011	0	0	0	0	0	0	0	0	0	0	0	0	0	1	0	0	1	0	0	0	1	0	1	1	1	1	0.246406570841889	0
BCDFKLJ	1PPIs	2011-11-23	2	0	2012	2011	0	0	0	1	0	1	0	0	0	0	0	0	0	0	0	0	1	0	0	0	1	0	1	0	1	1	0.246406570841889	0
BCDFKLM	1PPIs	2012-08-22	2	1	2012	2011	0	0	0	0	0	0	0	0	0	0	0	0	0	0	0	0	0	0	0	0	1	0	0	0	1	1	0.246406570841889	0
BCDFKLN	1PPIs	2013-03-27	2	1	2013	2011	0	0	0	0	0	0	0	0	0	0	0	0	0	0	0	0	0	0	0	0	1	0	1	0	1	1	0.246406570841889	0
BCDFKLP	1PPIs	2011-11-22	1	1	2012	2011	0	0	0	1	0	1	0	0	0	0	0	0	0	1	1	0	0	0	0	0	1	0	1	0	1	1	0.246406570841889	0
BCDFKMI	1PPIs	2011-12-07	2	0	2012	2011	0	0	0	0	0	0	0	0	0	0	0	0	0	0	0	0	0	0	0	0	1	0	1	0	0.626262626262626	1	0.246406570841889	0
BCDFKNI	1PPIs	2011-09-15	2	0	2011	2011	0	0	0	1	0	1	0	0	0	0	0	0	0	0	0	0	0	0	0	0	1	0	1	0	1	1	0.246406570841889	0
BCDFKNJ	1PPIs	2013-03-11	1	1	2013	2011	0	0	0	1	1	0	0	0	0	0	0	0	0	0	1	0	0	0	0	0	1	0	1	1	1	1	5.27310061601643	0
BCDFKNO	1PPIs	2011-09-22	2	0	2011	2011	0	0	0	0	0	0	0	0	0	0	0	0	0	0	0	0	0	0	0	0	1	0	1	0	1	1	0.246406570841889	0
BCDFKPH	1PPIs	2011-01-05	2	0	2011	2011	0	0	0	0	0	0	0	0	0	0	0	0	0	1	0	0	0	1	0	0	1	0	1	0	1	1	0.246406570841889	0
BCDFLGN	1PPIs	2017-08-17	2	0	2017	2011	0	0	0	0	0	0	0	0	0	0	0	0	0	0	1	1	0	0	0	0	1	0	1	0	1	1	0.246406570841889	0
BCDFLGP	1PPIs	2012-08-14	2	1	2012	2011	0	0	0	0	0	0	0	0	0	0	0	0	0	0	1	1	0	0	0	0	1	0	0	0	0.363636363636364	0	0.246406570841889	0
BCDFLIL	1PPIs	2015-12-21	2	0	2016	2011	0	0	0	0	0	0	0	0	0	0	0	0	0	0	1	0	0	0	0	0	1	0	1	0	0.571428571428571	1	0.246406570841889	0
BCDFLLK	1PPIs	2013-06-13	1	0	2013	2011	0	1	0	1	0	1	0	0	0	0	0	0	0	0	0	1	1	0	0	0	1	0	1	0	1	1	0.246406570841889	0
BCDFLMI	1PPIs	2014-09-26	2	0	2014	2011	0	0	0	1	0	1	0	0	0	0	0	0	0	0	0	0	1	0	0	0	1	0	1	1	1	1	0.246406570841889	0
BCDFLOH	1PPIs	2011-02-08	2	0	2011	2011	0	0	0	0	0	1	0	0	0	0	0	0	0	0	0	0	0	0	0	0	1	0	1	0	0.769230769230769	1	0.246406570841889	0
BCDFLPI	1PPIs	2015-09-25	1	1	2015	2011	0	0	0	1	1	1	0	0	0	0	0	1	1	1	0	0	1	1	0	0	1	0	1	1	1	1	0.246406570841889	0
BCDFMHH	1PPIs	2014-04-05	2	0	2014	2011	0	0	0	1	0	1	0	0	0	0	0	0	0	0	1	0	0	0	0	0	1	0	1	0	0.833333333333333	1	0.246406570841889	0
BCDFMMK	1PPIs	2011-09-12	1	1	2011	2011	0	0	0	0	0	0	0	0	0	0	0	0	0	0	0	0	1	0	0	0	1	0	1	0	1	1	0.246406570841889	0
BCDFMNP	1PPIs	2014-11-28	2	0	2015	2011	0	0	0	0	0	1	0	0	0	0	0	0	0	0	1	0	0	0	0	0	1	0	1	0	1	1	0.246406570841889	0
BCDFMPN	1PPIs	2012-03-12	1	1	2012	2011	0	0	0	0	0	0	0	0	0	0	0	0	0	0	0	0	0	0	0	0	1	0	0	0	1	1	0.246406570841889	0
BCDFNGJ	1PPIs	2017-03-03	2	0	2017	2011	0	0	0	0	0	1	0	0	0	0	0	0	0	0	1	1	1	0	0	0	1	0	1	0	1	1	0.246406570841889	0
BCDFNGO	1PPIs	2011-11-28	1	1	2012	2011	0	0	0	0	0	0	0	0	0	0	0	0	0	0	0	1	0	0	0	0	1	0	0	0	1	1	0.246406570841889	0
BCDFNII	1PPIs	2011-09-26	1	0	2011	2011	0	0	0	0	1	1	0	0	0	0	0	0	0	0	1	0	0	0	0	0	1	0	1	1	0.246376811594203	0	0.246406570841889	0
BCDFNJH	0HRA	2015-04-24	2	0	2015	2011	0	0	0	0	0	0	0	0	0	0	0	0	0	0	1	0	0	0	0	0	1	0	1	0	1	1	0.246406570841889	0
BCDFNPO	1PPIs	2014-01-29	1	0	2014	2011	0	0	0	1	0	1	0	0	0	0	0	0	0	0	0	0	0	0	0	0	1	0	1	0	1	1	0.246406570841889	0
BCDFOGP	1PPIs	2011-05-06	1	0	2011	2011	0	0	0	0	1	1	0	0	0	0	0	0	0	0	1	1	0	0	0	0	1	0	1	1	1	1	0.246406570841889	0
BCDFOIH	1PPIs	2011-10-03	2	0	2012	2011	0	0	0	1	0	1	0	0	0	0	0	0	0	0	0	0	1	1	0	0	1	0	1	0	1	1	0.246406570841889	0
BCDFOIJ	0HRA	2012-11-06	2	1	2013	2011	0	0	0	1	1	1	1	0	0	0	0	0	0	0	0	0	0	1	0	0	1	0	1	1	1	1	0.246406570841889	0
BCDFOLJ	1PPIs	2011-01-05	2	1	2011	2011	0	0	0	1	1	1	0	0	0	0	0	0	0	0	0	0	0	0	0	0	1	0	1	0	0.815286624203822	1	0.246406570841889	0
BCDFOOO	1PPIs	2011-02-07	2	1	2011	2011	0	0	0	0	0	0	0	0	0	0	0	0	0	0	1	0	0	0	0	0	1	0	0	0	1	1	0.246406570841889	0
BCDGFGK	1PPIs	2011-02-01	2	0	2011	2011	0	0	0	0	0	0	0	0	0	0	0	0	0	0	1	0	0	0	0	0	1	0	0	0	1	1	0.246406570841889	0
BCDGFIQ	1PPIs	2012-12-06	2	1	2013	2011	0	0	0	0	0	1	0	0	0	0	0	0	0	0	0	0	0	0	0	0	1	0	1	0	1	1	0.246406570841889	0
BCDGFJP	1PPIs	2011-10-19	1	0	2012	2011	0	0	0	1	0	1	0	0	0	0	0	0	0	0	1	0	0	1	0	0	1	0	1	0	1	1	0.246406570841889	0
BCDGFKH	1PPIs	2011-08-10	1	0	2011	2011	0	0	0	1	0	0	0	0	0	0	0	0	0	0	1	0	0	0	0	0	1	0	1	0	1	1	0.246406570841889	0
BCDGFLO	1PPIs	2010-11-30	2	1	2011	2011	0	0	0	1	0	1	0	0	0	0	0	0	0	0	0	0	0	1	0	0	1	0	1	0	1	1	0.246406570841889	0
BCDGFNQ	1PPIs	2012-02-29	1	0	2012	2011	0	0	0	0	0	0	0	0	0	0	0	0	0	0	1	1	0	0	0	0	1	0	1	0	1	1	0.246406570841889	0
BCDGFPQ	1PPIs	2011-04-27	2	0	2011	2011	0	0	0	0	0	0	0	0	0	0	0	0	0	0	0	0	0	0	0	0	1	0	0	0	0.628571428571429	1	0.246406570841889	0
BCDGGHP	1PPIs	2014-11-06	1	1	2015	2011	0	0	0	1	0	0	0	0	0	0	0	0	0	0	0	0	0	0	0	0	1	0	1	0	1	1	0.246406570841889	0
BCDGGII	1PPIs	2010-12-01	2	0	2011	2011	0	0	0	0	0	0	0	0	0	0	0	0	0	0	1	0	0	0	0	0	1	0	0	0	1	1	0.246406570841889	0
BCDGGKK	1PPIs	2015-05-24	2	0	2015	2011	0	0	0	0	0	0	0	0	0	0	0	0	0	0	1	1	0	0	0	0	1	0	1	0	0.792452830188679	1	0.246406570841889	0
BCDGGKM	1PPIs	2014-03-31	2	1	2014	2011	0	0	0	1	1	1	1	0	0	0	0	0	0	0	1	1	0	0	0	0	1	0	1	1	1	1	0.246406570841889	0
BCDGGLN	1PPIs	2013-04-10	2	0	2013	2011	0	0	0	0	1	1	0	0	0	0	0	0	0	0	1	0	1	0	0	0	1	0	1	1	1	1	0.246406570841889	0
BCDGGNI	1PPIs	2012-07-09	2	1	2012	2011	0	0	0	0	0	1	0	0	0	0	0	0	0	0	0	0	0	0	0	0	1	0	1	0	1	1	0.246406570841889	0
BCDGGNJ	1PPIs	2012-05-11	1	1	2012	2011	0	0	0	1	0	1	0	0	0	0	0	0	0	1	0	0	1	0	0	0	1	0	1	0	1	1	0.246406570841889	0
BCDGGON	0HRA	2017-05-17	2	0	2017	2011	0	0	0	0	0	1	0	0	0	0	0	0	0	0	0	1	1	0	0	0	1	0	1	1	0.123076923076923	0	0.246406570841889	0
BCDGGPQ	1PPIs	2013-08-14	1	1	2013	2011	0	0	0	0	0	1	0	0	0	0	0	0	0	0	1	0	1	0	0	0	1	0	1	1	1	1	0.246406570841889	0
BCDGHHK	1PPIs	2012-11-26	1	0	2013	2011	0	0	0	1	0	1	0	0	0	0	0	0	0	0	1	0	0	0	0	0	1	0	1	0	1	1	0.246406570841889	0
BCDGHHO	1PPIs	2012-03-28	2	1	2012	2011	0	0	0	1	0	1	0	0	0	0	0	0	0	0	0	0	0	0	0	0	1	0	0	0	0.769230769230769	1	0.246406570841889	0
BCDGHJQ	1PPIs	2013-02-26	2	1	2013	2011	0	0	0	0	0	1	0	0	0	0	0	0	0	0	0	0	0	0	0	0	1	0	1	0	1	1	0.246406570841889	0
BCDGHKP	1PPIs	2013-10-22	2	0	2014	2011	0	0	0	0	0	0	0	0	0	0	0	0	0	0	1	0	0	0	0	0	1	0	1	0	1	1	0.246406570841889	0
BCDGHLH	1PPIs	2011-07-06	2	0	2011	2011	0	0	0	0	0	0	0	0	0	0	0	0	0	0	0	0	0	0	0	0	1	0	1	0	1	1	0.246406570841889	0
BCDGHOM	1PPIs	2011-01-18	2	0	2011	2011	0	0	0	0	0	1	0	0	0	0	0	0	0	0	1	0	0	0	0	0	1	0	1	0	1	1	0.246406570841889	0
BCDGIGN	1PPIs	2012-02-22	1	1	2012	2011	0	0	0	0	0	0	0	0	0	0	0	0	0	0	1	0	0	0	0	0	1	0	0	0	1	1	0.246406570841889	0
BCDGIGO	1PPIs	2013-04-05	2	1	2013	2011	0	0	0	0	0	0	0	0	0	0	0	0	0	0	0	0	0	0	0	0	1	0	0	0	1	1	1.33333333333333	0
BCDGIHI	0HRA	2013-09-05	2	0	2013	2011	0	0	0	0	0	0	0	0	0	0	0	0	0	0	0	0	0	0	0	0	1	0	1	0	1	1	0.246406570841889	0
BCDGIKN	1PPIs	2012-01-19	2	0	2012	2011	0	0	0	0	0	1	0	0	0	0	0	0	0	0	1	0	0	0	0	0	1	0	1	1	1	1	0.246406570841889	0
BCDGILO	1PPIs	2012-06-20	2	0	2012	2011	0	0	0	0	0	1	0	0	0	0	0	0	0	0	0	0	0	0	0	0	1	0	1	0	0.454545454545455	0	0.246406570841889	0
BCDGIMJ	1PPIs	2013-07-02	1	0	2013	2011	0	0	0	1	0	1	0	0	0	0	0	0	0	1	0	0	1	0	0	0	1	0	1	0	1	1	0.246406570841889	0
BCDGIOL	1PPIs	2013-06-10	2	1	2013	2011	0	0	0	0	0	0	0	0	0	0	0	0	0	0	1	0	0	0	0	0	1	0	1	1	1	1	0.246406570841889	0
BCDGIOP	1PPIs	2011-02-26	1	0	2011	2011	0	0	0	0	0	0	0	0	0	0	0	0	0	0	1	0	0	0	0	0	1	0	1	0	1	1	0.246406570841889	0
BCDGIPL	1PPIs	2016-01-20	2	0	2016	2011	0	0	0	1	0	1	0	0	0	0	0	0	0	0	1	0	1	0	0	0	1	0	1	0	1	1	0.246406570841889	0
BCDGJGK	1PPIs	2010-10-05	2	1	2011	2011	0	0	0	0	0	1	0	0	0	0	0	0	0	0	1	0	0	0	0	0	1	0	0	0	1	1	0.246406570841889	0
BCDGJJK	1PPIs	2013-12-27	1	0	2014	2011	0	0	0	1	0	1	0	0	0	0	0	0	0	0	1	0	1	0	0	0	1	0	1	0	1	1	0.246406570841889	0
BCDGJKI	1PPIs	2013-12-19	1	0	2014	2011	0	0	0	0	0	0	0	0	0	0	0	0	0	0	1	0	0	0	0	0	1	0	1	0	0.454545454545455	0	0.246406570841889	0
BCDGJLK	1PPIs	2015-06-17	2	0	2015	2011	0	0	0	0	0	0	0	0	0	0	0	0	0	0	1	0	0	0	0	0	1	0	1	0	0.666666666666667	1	0.246406570841889	0
BCDGJNM	1PPIs	2010-10-19	2	0	2011	2011	0	0	0	1	0	1	0	0	0	0	0	0	0	0	1	0	0	0	0	0	1	0	0	0	1	1	0.246406570841889	0
BCDGKHK	1PPIs	2013-05-28	2	1	2013	2011	0	0	0	0	0	1	0	0	0	0	0	0	0	0	1	0	0	0	0	0	1	0	1	0	1	1	0.246406570841889	0
BCDGKIQ	1PPIs	2012-02-24	2	1	2012	2011	0	0	0	1	0	1	0	0	0	0	0	0	0	0	1	0	0	1	0	0	1	0	1	0	0.64	1	0.246406570841889	0
BCDGKJH	1PPIs	2012-11-06	2	0	2013	2011	0	0	0	0	1	1	0	0	0	0	0	0	0	0	1	0	1	0	0	0	1	0	1	1	1	1	0.246406570841889	0
BCDGKJJ	1PPIs	2013-07-24	1	0	2013	2011	0	0	0	1	0	0	0	0	0	0	0	0	0	0	1	0	0	1	0	0	1	0	1	0	1	1	0.246406570841889	0
BCDGKKJ	1PPIs	2012-01-25	2	1	2012	2011	0	0	0	0	0	0	0	0	0	0	0	0	0	0	0	0	0	0	0	0	1	0	0	0	1	1	0.246406570841889	0
BCDGKLQ	1PPIs	2010-10-18	1	0	2011	2011	0	0	0	1	0	1	0	0	0	0	0	0	0	0	0	0	0	0	0	0	1	0	1	0	1	1	0.246406570841889	0
BCDGKNO	1PPIs	2012-08-11	2	1	2012	2011	0	0	0	0	0	0	0	0	0	0	0	0	0	0	1	0	0	0	0	0	1	0	1	0	1	1	0.246406570841889	0
BCDGKPM	1PPIs	2011-12-19	1	0	2012	2011	0	0	0	0	0	1	0	0	0	0	0	0	0	0	0	0	0	0	0	0	1	0	1	0	0.266666666666667	0	0.246406570841889	0
BCDGLIK	1PPIs	2016-03-09	2	0	2016	2011	0	0	0	0	0	0	0	0	0	0	0	0	0	0	1	0	0	0	0	0	1	0	1	0	1	1	0.246406570841889	0
BCDGLJI	1PPIs	2013-07-28	1	1	2013	2011	0	0	0	0	0	0	0	0	0	0	0	0	0	0	1	0	0	0	0	0	1	0	1	0	1	1	0.246406570841889	0
BCDGLLM	1PPIs	2014-09-30	2	1	2014	2011	0	0	0	0	0	1	0	0	0	0	0	0	0	0	0	0	1	0	0	0	1	0	1	0	1	1	0.246406570841889	0
BCDGLLQ	1PPIs	2014-04-17	2	0	2014	2011	0	0	0	0	0	0	0	0	0	0	0	0	0	0	1	0	0	0	0	0	1	0	1	0	1	1	0.246406570841889	0
BCDGLPM	1PPIs	2013-07-02	2	1	2013	2011	0	0	0	0	0	0	0	0	0	0	0	0	0	0	1	0	0	0	0	0	1	0	0	0	0.479041916167665	0	0.246406570841889	0
BCDGMIK	1PPIs	2011-11-15	2	0	2012	2011	0	0	0	1	0	1	0	0	0	0	0	0	0	0	0	0	0	0	0	0	1	0	1	0	1	1	0.246406570841889	0
BCDGMIP	1PPIs	2015-05-18	2	1	2015	2011	0	0	0	1	1	1	0	0	0	0	0	0	0	0	1	0	1	1	0	0	1	0	1	0	0.625	1	0.246406570841889	0
BCDGMLH	1PPIs	2012-12-22	2	1	2013	2011	0	0	0	0	0	1	0	0	0	0	0	0	0	0	1	0	1	0	0	0	1	0	1	0	1	1	0.246406570841889	0
BCDGMMO	1PPIs	2013-08-06	2	0	2013	2011	0	0	0	0	0	0	0	0	0	0	0	0	0	0	1	0	0	0	0	0	1	0	1	0	0.548387096774194	1	0.246406570841889	0
BCDGNGN	1PPIs	2012-11-27	1	0	2013	2011	0	0	0	1	0	1	0	0	0	0	0	0	0	1	0	0	1	0	0	0	1	0	1	0	1	1	0.246406570841889	0
BCDGNHH	1PPIs	2013-07-26	2	0	2013	2011	0	0	0	0	0	0	0	0	0	0	0	0	0	0	0	0	0	0	0	0	1	0	1	0	1	1	0.246406570841889	0
BCDGNJJ	1PPIs	2010-12-21	2	1	2011	2011	0	0	0	1	1	0	0	0	0	0	0	0	0	0	1	0	1	1	0	0	1	0	1	0	1	1	0.246406570841889	0
BCDGNJL	1PPIs	2013-09-29	2	0	2013	2011	0	0	0	0	0	0	0	0	0	0	0	0	0	1	1	0	0	0	0	0	1	0	1	0	1	1	0.246406570841889	0
BCDGNKH	1PPIs	2011-08-09	2	1	2011	2011	0	0	0	0	0	0	0	0	0	0	0	0	0	0	0	0	0	0	0	0	1	0	0	0	0.372340425531915	0	0.246406570841889	0
BCDGNKO	1PPIs	2010-12-10	2	0	2011	2011	0	0	0	0	0	0	0	0	0	0	0	0	0	0	0	0	0	0	0	0	1	0	0	0	1	1	0.246406570841889	0
BCDGNLJ	1PPIs	2014-07-08	2	1	2014	2011	0	0	0	0	1	0	0	0	0	0	0	0	0	0	1	0	0	0	0	0	1	0	1	1	1	1	0.246406570841889	0
BCDGNLM	1PPIs	2013-11-25	1	0	2014	2011	0	0	0	1	1	1	0	0	0	0	0	0	0	1	0	1	1	0	0	0	1	0	1	1	0.956164383561644	1	0.246406570841889	0
BCDGNLN	1PPIs	2012-08-22	1	0	2012	2011	0	0	0	0	0	0	0	0	0	0	0	0	0	0	0	0	0	0	0	0	1	0	0	0	1	1	0.246406570841889	0
BCDGNNI	1PPIs	2011-03-02	2	0	2011	2011	0	0	0	0	0	1	0	0	0	0	0	0	0	0	0	1	0	0	0	0	1	0	1	0	0.555555555555556	1	0.246406570841889	0
BCDGNNM	1PPIs	2010-12-25	2	0	2011	2011	0	0	0	0	0	0	0	0	0	0	0	0	0	0	0	1	0	0	0	0	1	0	1	0	1	1	0.246406570841889	0
BCDGNNO	0HRA	2016-02-01	2	0	2016	2011	0	0	0	0	1	1	0	0	0	0	0	0	0	0	1	0	0	0	0	0	1	0	1	0	1	1	0.246406570841889	0
BCDGNPJ	1PPIs	2017-01-28	2	1	2017	2011	0	0	0	0	1	0	0	0	0	0	0	0	0	0	0	0	0	0	0	0	1	0	1	0	1	1	0.246406570841889	0
BCDGNPL	1PPIs	2014-08-07	2	0	2014	2011	0	0	0	0	0	1	0	0	0	0	0	0	0	0	1	0	0	0	0	0	1	0	1	0	1	1	0.246406570841889	0
BCDGOGH	1PPIs	2013-08-07	2	0	2013	2011	0	0	0	0	0	0	0	0	0	0	0	0	0	0	1	0	0	0	0	0	1	0	1	0	1	1	0.246406570841889	0
BCDGOHI	1PPIs	2016-10-06	2	1	2017	2011	0	0	0	1	0	1	0	0	0	0	0	0	0	0	1	0	0	0	0	0	1	0	1	0	1	1	0.246406570841889	0
BCDGOIJ	1PPIs	2013-02-13	2	1	2013	2011	0	0	0	0	0	0	0	0	0	0	0	0	0	0	1	0	0	0	0	0	1	0	1	0	0.729166666666667	1	0.246406570841889	0
BCDGOIK	1PPIs	2013-04-28	2	0	2013	2011	0	0	0	0	0	0	0	0	0	0	0	0	0	0	1	0	0	0	0	0	1	0	1	0	1	1	0.246406570841889	0
BCDGOJJ	1PPIs	2015-02-05	2	1	2015	2011	0	0	0	0	0	0	0	0	0	0	0	0	1	1	1	0	1	0	0	0	1	0	1	0	1	1	0.246406570841889	0
BCDGOLO	1PPIs	2012-08-23	2	0	2012	2011	0	0	0	0	0	1	0	0	0	0	0	0	0	0	1	0	0	0	0	0	1	0	1	0	0.675675675675676	1	0.246406570841889	0
BCDGOMJ	1PPIs	2015-01-04	1	0	2015	2011	0	0	0	0	0	1	0	0	0	0	0	0	0	0	1	0	0	0	0	0	1	0	1	0	1	1	0.246406570841889	0
BCDGOMN	1PPIs	2015-12-18	1	0	2016	2011	0	0	0	1	0	1	1	0	0	0	0	0	0	0	1	0	1	0	0	0	1	0	1	0	1	1	0.246406570841889	0
BCDGONK	1PPIs	2011-10-11	2	1	2012	2011	0	0	1	1	0	1	1	0	0	0	0	0	0	0	1	0	1	1	0	0	1	0	1	1	1	1	0.246406570841889	0
BCDGOPM	1PPIs	2015-03-13	2	0	2015	2011	0	0	0	0	0	1	0	0	0	0	0	0	0	0	0	0	1	0	0	0	1	0	1	0	1	1	0.246406570841889	0
BCDHFGK	1PPIs	2010-10-16	2	0	2011	2011	0	0	0	1	0	1	0	0	0	0	0	0	0	0	0	0	0	0	0	0	1	0	0	0	0.95	1	0.246406570841889	0
BCDHFIN	1PPIs	2012-02-09	2	0	2012	2011	0	0	0	0	0	0	0	0	0	0	0	0	0	0	1	0	0	0	0	0	1	0	0	0	1	1	0.246406570841889	0
BCDHFIQ	1PPIs	2016-04-18	2	1	2016	2011	0	0	0	0	1	0	0	0	0	0	0	0	1	1	1	0	0	0	0	0	1	0	1	1	0.242990654205608	0	0.246406570841889	0
BCDHFJL	1PPIs	2015-12-18	1	1	2016	2011	0	0	0	0	0	0	0	0	0	0	0	0	0	0	0	0	0	0	0	0	1	0	1	0	0.6	1	0.246406570841889	0
BCDHFMK	0HRA	2010-11-27	1	1	2011	2011	0	0	0	0	0	0	0	0	0	0	0	0	0	0	0	0	0	0	0	0	1	0	1	0	0.0769230769230769	0	0.246406570841889	0
BCDHGHM	1PPIs	2016-02-04	1	0	2016	2011	0	0	0	1	1	1	0	0	0	0	0	0	0	0	0	0	0	1	0	0	1	0	1	1	1	1	0.246406570841889	0
BCDHGIP	1PPIs	2011-04-20	2	0	2011	2011	0	0	0	0	0	0	0	0	0	0	0	0	0	0	0	0	0	0	0	0	1	0	0	0	0.709090909090909	1	0.246406570841889	0
BCDHGKJ	1PPIs	2016-03-02	1	1	2016	2011	0	0	0	1	0	1	0	0	0	0	0	0	0	0	0	0	1	0	0	0	1	0	1	0	1	1	0.246406570841889	0
BCDHGLJ	1PPIs	2017-03-26	1	1	2017	2011	0	0	0	0	0	0	0	0	0	0	0	0	0	0	1	0	0	0	0	0	1	0	1	0	1	1	0.246406570841889	0
BCDHGMQ	1PPIs	2014-08-26	2	0	2014	2011	0	0	0	0	0	0	0	0	0	0	0	0	0	0	0	0	0	0	0	0	1	0	1	0	1	1	0.246406570841889	0
BCDHGNK	1PPIs	2014-11-16	2	0	2015	2011	0	0	0	0	0	0	0	0	0	0	0	0	0	0	1	0	0	0	0	0	1	0	1	0	1	1	0.246406570841889	0
BCDHGNM	1PPIs	2012-09-03	2	1	2012	2011	0	0	0	1	1	0	1	0	0	0	0	0	0	0	1	0	0	0	0	0	1	0	1	1	1	1	0.246406570841889	0
BCDHHIM	1PPIs	2016-06-02	2	1	2016	2011	0	0	0	1	0	1	0	0	0	0	0	0	0	0	1	0	1	1	0	0	1	0	1	0	0.5	0	0.246406570841889	0
BCDHHKP	1PPIs	2011-06-09	1	0	2011	2011	0	0	0	0	0	0	0	0	0	0	0	0	0	0	0	0	0	0	0	0	1	0	1	1	1	1	0.246406570841889	0
BCDHHMH	1PPIs	2016-02-13	2	0	2016	2011	0	0	0	0	0	0	0	0	0	0	0	0	0	0	1	0	0	0	0	0	1	0	1	0	1	1	0.246406570841889	0
BCDHHNM	1PPIs	2010-12-23	2	0	2011	2011	0	0	0	0	0	0	0	0	0	0	0	0	0	0	0	0	0	0	0	0	1	0	1	0	1	1	0.246406570841889	0
BCDHHOQ	1PPIs	2013-03-07	1	1	2013	2011	0	0	0	0	0	0	0	0	0	0	0	0	0	1	1	0	1	1	0	0	1	0	1	0	0.917197452229299	1	0.246406570841889	0
BCDHIGM	1PPIs	2011-11-19	2	0	2012	2011	0	0	0	0	0	0	0	0	0	0	0	0	0	0	1	0	0	0	0	0	1	0	0	0	1	1	0.246406570841889	0
BCDHIKI	1PPIs	2013-09-03	2	0	2013	2011	0	0	0	0	0	1	0	0	0	0	0	0	0	0	1	0	0	0	0	0	1	0	1	0	1	1	6.18480492813142	0
BCDHIMK	1PPIs	2016-11-02	2	0	2017	2011	0	0	0	1	0	1	0	0	0	0	0	0	0	0	1	0	1	1	0	0	1	0	1	0	1	1	0.246406570841889	0
BCDHJGH	1PPIs	2014-01-28	2	0	2014	2011	0	0	0	0	0	1	0	0	0	0	0	0	0	0	0	0	0	0	0	0	1	0	1	0	1	1	0.246406570841889	0
BCDHJIK	1PPIs	2014-07-23	2	0	2014	2011	0	0	0	0	0	0	0	0	0	0	0	0	0	0	1	0	0	0	0	0	1	0	1	0	1	1	0.246406570841889	0
BCDHJMI	1PPIs	2015-03-02	2	0	2015	2011	0	0	0	1	1	1	0	0	0	0	0	0	0	0	1	0	1	0	0	0	1	0	1	1	1	1	0.246406570841889	0
BCDHJMM	1PPIs	2013-11-29	2	0	2014	2011	0	0	0	0	0	1	0	0	0	0	0	0	0	0	0	0	0	0	0	0	1	0	1	0	1	1	0.246406570841889	0
BCDHJMP	1PPIs	2010-10-11	2	0	2011	2011	0	0	0	0	0	0	0	0	0	0	0	0	0	0	0	0	0	0	0	0	1	0	1	0	1	1	0.246406570841889	0
BCDHJNM	1PPIs	2014-03-28	2	1	2014	2011	0	0	0	0	0	1	0	0	0	0	0	0	0	0	0	0	0	0	0	0	1	0	1	0	1	1	0.246406570841889	0
BCDHKGL	1PPIs	2014-02-10	1	0	2014	2011	0	0	0	0	0	0	0	0	0	0	0	0	0	0	1	1	0	0	0	0	1	0	1	0	1	1	0.246406570841889	0
BCDHKLM	1PPIs	2011-08-12	2	0	2011	2011	0	0	0	0	0	0	0	0	0	0	0	0	0	0	0	0	0	0	0	0	1	0	0	0	1	1	0.246406570841889	0
BCDHKNO	1PPIs	2014-01-29	2	1	2014	2011	0	0	0	1	1	1	1	0	0	0	0	0	0	0	1	1	1	0	0	0	1	0	1	1	0.862068965517241	1	0.246406570841889	0
BCDHLGN	1PPIs	2012-01-16	1	0	2012	2011	0	0	0	0	0	0	0	0	0	0	0	0	0	0	1	0	0	0	0	0	1	0	1	0	1	1	0.246406570841889	0
BCDHLGO	1PPIs	2011-11-11	2	1	2012	2011	0	0	0	0	0	0	0	0	0	0	0	0	0	0	1	0	0	0	0	0	1	0	0	0	0.408839779005525	0	0.246406570841889	0
BCDHLJJ	1PPIs	2010-10-05	2	0	2011	2011	0	0	0	1	0	0	0	0	0	0	0	0	0	0	0	0	0	0	0	0	1	0	0	0	1	1	0.246406570841889	0
BCDHLLM	1PPIs	2015-06-17	1	0	2015	2011	0	0	0	0	0	0	0	0	0	0	0	0	0	0	1	0	0	0	0	0	1	0	1	0	1	1	0.246406570841889	0
BCDHLLP	0HRA	2010-12-15	2	1	2011	2011	0	0	0	0	0	0	0	0	0	0	0	0	0	0	1	0	0	0	0	0	1	0	0	0	1	1	0.246406570841889	0
BCDHLOJ	1PPIs	2011-11-14	1	1	2012	2011	0	0	0	1	0	0	0	0	0	0	0	1	0	1	0	0	1	0	0	0	1	0	1	0	0.846575342465753	1	0.246406570841889	0
BCDHLOQ	1PPIs	2012-04-17	2	1	2012	2011	0	0	0	1	1	0	1	0	0	0	0	0	0	0	0	0	0	0	0	0	1	0	0	1	0.729166666666667	1	0.246406570841889	0
BCDHLPN	1PPIs	2013-09-16	1	0	2013	2011	0	0	0	1	0	0	0	0	0	0	0	0	0	0	0	1	0	0	0	0	1	0	1	0	1	1	0.246406570841889	0
BCDHMIJ	1PPIs	2013-10-28	2	0	2014	2011	0	0	0	1	0	1	0	0	0	0	0	0	0	0	0	0	1	0	0	0	1	0	1	0	1	1	0.246406570841889	0
BCDHMIQ	1PPIs	2016-06-05	2	1	2016	2011	0	0	0	0	0	0	0	0	0	0	0	0	0	0	1	0	0	0	0	0	1	0	1	0	1	1	0.246406570841889	0
BCDHMJI	1PPIs	2014-01-30	1	0	2014	2011	0	0	0	1	0	0	0	0	0	0	0	0	0	0	0	0	0	0	0	0	1	0	1	0	1	1	3.29363449691992	0
BCDHMMK	1PPIs	2015-03-26	1	0	2015	2011	0	0	0	0	0	0	0	0	0	0	0	0	0	0	1	0	0	0	0	0	1	0	1	0	1	1	0.246406570841889	0
BCDHMML	0HRA	2016-09-11	1	1	2016	2011	0	0	0	0	0	0	0	0	0	0	0	0	0	0	0	1	0	0	0	0	1	0	1	0	1	1	0.246406570841889	0
BCDHNNH	1PPIs	2012-06-07	2	0	2012	2011	0	0	0	1	1	0	0	0	0	0	0	1	0	0	1	0	1	0	0	0	1	0	1	0	1	1	0.246406570841889	0
BCDHNON	1PPIs	2012-03-05	1	1	2012	2011	0	0	0	1	0	1	1	0	0	0	0	0	0	0	1	0	0	0	0	0	1	0	1	0	1	1	0.246406570841889	0
BCDHOIM	1PPIs	2011-07-20	2	0	2011	2011	0	0	0	0	0	1	0	0	0	0	0	0	0	0	1	0	0	0	0	0	1	0	1	0	0.316239316239316	0	0.246406570841889	0
BCDHOIO	1PPIs	2013-01-07	2	1	2013	2011	0	0	0	1	0	1	0	0	0	0	0	0	0	0	0	0	1	0	0	0	1	0	1	0	1	1	0.246406570841889	0
BCDHOJH	1PPIs	2011-09-21	2	1	2011	2011	0	0	0	1	1	1	0	0	0	0	0	0	0	0	0	0	0	1	0	0	1	0	1	1	1	1	0.246406570841889	0
BCDHOKH	1PPIs	2010-11-01	2	1	2011	2011	0	0	0	1	0	1	0	0	0	0	0	0	0	0	0	0	1	1	0	0	1	0	0	0	1	1	0.246406570841889	0
BCDHOKI	1PPIs	2010-12-08	1	1	2011	2011	0	0	0	0	0	1	0	0	0	0	0	0	0	0	0	0	0	0	0	0	1	0	0	0	1	1	6.09993155373032	0
BCDIFGM	1PPIs	2011-08-05	2	0	2011	2011	0	0	0	0	1	0	0	0	0	0	0	0	0	0	0	0	0	0	0	0	1	0	1	0	1	1	0.246406570841889	0
BCDIFJN	1PPIs	2011-02-02	2	0	2011	2011	0	0	0	0	0	0	0	0	0	0	0	0	0	0	1	0	0	0	0	0	1	0	0	0	1	1	0.246406570841889	0
BCDIFKI	1PPIs	2013-04-17	2	1	2013	2011	0	0	0	0	0	0	0	0	0	0	0	0	0	0	1	0	0	0	0	0	1	0	1	0	1	1	0.246406570841889	0
BCDIFOP	1PPIs	2010-10-29	2	0	2011	2011	0	0	0	0	0	1	0	0	0	0	0	0	0	0	1	0	0	0	0	0	1	0	0	0	1	1	0.246406570841889	0
BCDIFPJ	1PPIs	2011-06-07	2	1	2011	2011	0	0	0	0	0	0	0	0	0	0	0	0	0	0	0	0	0	0	0	0	1	0	1	1	1	1	0.246406570841889	0
BCDIGGO	1PPIs	2013-07-24	2	1	2013	2011	0	0	0	0	0	1	0	0	0	0	0	0	0	0	0	0	1	0	0	0	1	0	1	0	1	1	2.83915126625599	0
BCDIGGP	1PPIs	2012-10-03	2	1	2013	2011	0	0	0	1	0	1	0	0	0	0	0	0	0	0	1	1	0	0	0	0	1	0	1	0	0.625	1	0.246406570841889	0
BCDIGHN	0HRA	2011-03-09	2	0	2011	2011	0	0	0	1	0	1	0	0	0	0	0	0	0	1	0	0	0	1	0	0	1	0	1	1	1	1	0.246406570841889	0
BCDIGIJ	1PPIs	2013-06-10	2	0	2013	2011	0	0	0	1	0	1	0	0	0	0	0	0	0	0	0	0	1	1	0	0	1	0	1	0	1	1	0.246406570841889	0
BCDIGPM	1PPIs	2011-07-19	2	1	2011	2011	0	0	0	1	0	1	1	0	0	0	0	0	0	1	1	0	0	0	0	0	1	0	1	1	1	1	0.246406570841889	0
BCDIHHK	1PPIs	2014-06-10	2	0	2014	2011	0	0	0	1	0	1	0	0	0	0	0	0	0	0	0	0	1	0	0	0	1	0	1	0	1	1	0.246406570841889	0
BCDIHJK	1PPIs	2010-12-13	1	1	2011	2011	0	0	0	1	0	1	0	0	0	0	0	0	0	1	1	0	1	0	0	0	1	0	0	0	0.852054794520548	1	0.246406570841889	0
BCDIHKK	1PPIs	2013-02-22	1	1	2013	2011	0	0	0	0	0	1	1	0	0	0	0	0	0	0	0	0	0	0	0	0	1	0	1	0	1	1	0.246406570841889	0
BCDIHMP	1PPIs	2016-05-03	2	1	2016	2011	0	0	0	1	1	1	0	0	0	0	0	1	0	1	1	0	1	1	0	0	1	0	1	1	1	1	0.246406570841889	0
BCDIHNJ	1PPIs	2011-03-31	2	1	2011	2011	0	0	0	0	0	1	0	0	0	0	0	0	0	0	0	0	1	0	0	0	1	0	1	0	1	1	0.246406570841889	0
BCDIHOP	1PPIs	2012-02-17	2	0	2012	2011	0	0	0	0	0	0	0	0	0	0	0	0	0	0	0	0	0	0	0	0	1	0	0	0	0.952802359882006	1	0.246406570841889	0
BCDIIHI	1PPIs	2012-04-20	1	0	2012	2011	0	0	0	0	0	0	0	0	0	0	0	0	0	0	1	0	0	0	0	0	1	0	1	0	0.596330275229358	1	0.246406570841889	0
BCDIILN	1PPIs	2011-01-13	2	0	2011	2011	0	0	0	0	0	0	0	0	0	0	0	0	0	0	1	0	0	0	0	0	1	0	1	0	1	1	0.246406570841889	0
BCDIIMQ	1PPIs	2011-01-25	2	1	2011	2011	0	0	0	0	0	0	0	0	0	0	0	0	0	0	1	0	0	0	0	0	1	0	1	0	1	1	0.246406570841889	0
BCDIINK	1PPIs	2012-04-11	2	0	2012	2011	0	0	0	0	0	0	0	0	0	0	0	0	0	0	1	0	1	1	0	0	1	0	0	0	1	1	0.246406570841889	0
BCDIINL	1PPIs	2011-12-07	2	0	2012	2011	0	0	0	0	0	0	0	0	0	0	0	0	0	0	0	1	0	0	0	0	1	0	1	0	1	1	0.246406570841889	0
BCDIINN	1PPIs	2014-07-01	2	0	2014	2011	0	0	0	0	0	0	0	0	0	0	0	0	0	0	1	0	1	0	0	0	1	0	1	0	1	1	0.246406570841889	0
BCDIINP	1PPIs	2012-08-25	1	1	2012	2011	0	0	0	0	0	0	0	0	0	0	0	0	1	1	1	0	1	0	0	0	1	0	1	0	1	1	0.246406570841889	0
BCDIJHH	1PPIs	2010-11-23	1	0	2011	2011	0	0	0	1	0	1	0	0	0	0	0	0	0	0	0	0	0	0	0	0	1	0	0	0	1	1	0.246406570841889	0
BCDIJKH	1PPIs	2011-01-04	2	0	2011	2011	0	0	0	0	0	0	0	0	0	0	0	0	0	0	1	0	0	0	0	0	1	0	0	0	1	1	0.246406570841889	0
BCDIJML	1PPIs	2013-10-18	2	0	2014	2011	0	0	0	0	0	0	0	0	0	0	0	0	0	0	1	0	0	0	0	0	1	0	1	0	1	1	0.246406570841889	0
BCDIJNO	1PPIs	2011-03-11	1	0	2011	2011	0	0	0	1	1	1	0	0	0	0	0	0	0	0	0	0	0	0	0	0	1	0	1	0	1	1	0.246406570841889	0
BCDIKLH	1PPIs	2015-02-17	2	0	2015	2011	0	0	0	1	0	1	0	0	0	0	0	0	0	0	1	0	1	0	0	0	1	0	1	0	1	1	0.246406570841889	0
BCDIKMI	1PPIs	2010-10-27	2	0	2011	2011	0	0	0	0	0	0	0	0	0	0	0	0	0	0	1	0	0	0	0	0	1	0	0	0	1	1	3.54277891854894	0
BCDIKMM	1PPIs	2012-09-04	2	1	2012	2011	0	0	0	1	0	1	0	0	0	0	0	0	0	0	1	0	1	1	0	0	1	0	1	0	1	1	0.246406570841889	0
BCDIKMN	1PPIs	2014-10-09	2	1	2015	2011	0	0	0	0	0	1	0	0	0	0	0	0	0	0	1	0	0	0	0	0	1	0	1	0	1	1	0.246406570841889	0
BCDIKPM	1PPIs	2015-11-13	1	0	2016	2011	0	0	0	0	1	0	0	0	0	0	0	0	0	0	1	0	0	0	0	0	1	0	1	0	1	1	0.246406570841889	0
BCDILGI	1PPIs	2011-03-28	2	1	2011	2011	0	0	0	0	1	1	0	0	0	0	0	0	0	1	0	0	0	0	0	0	1	0	1	0	1	1	2.8062970568104	0
BCDILGP	1PPIs	2011-04-26	2	0	2011	2011	0	0	0	0	0	1	0	0	0	0	0	0	0	0	1	0	0	0	0	0	1	0	1	0	1	1	0.246406570841889	0
BCDILGQ	1PPIs	2010-11-16	1	0	2011	2011	0	0	0	0	0	0	0	0	0	0	0	0	0	0	1	0	0	0	0	0	1	0	0	0	1	1	0.246406570841889	0
BCDILHM	1PPIs	2011-04-21	2	0	2011	2011	0	0	0	0	0	0	0	1	0	0	0	0	0	0	0	0	0	0	0	0	1	0	1	0	0.997260273972603	1	0.246406570841889	0
BCDILNQ	1PPIs	2016-09-10	2	0	2016	2011	0	0	0	0	0	0	0	0	0	0	0	0	0	0	1	0	0	0	0	0	1	0	1	0	1	1	0.246406570841889	0
BCDIMIH	1PPIs	2012-06-07	2	1	2012	2011	0	0	0	1	1	1	0	0	0	0	0	0	0	0	0	0	0	0	0	0	1	0	0	0	1	1	0.246406570841889	0
BCDIMMP	1PPIs	2011-02-20	2	0	2011	2011	0	0	0	0	1	1	0	0	0	0	0	0	0	0	0	0	1	0	0	0	1	0	1	0	0.833333333333333	1	0.246406570841889	0
BCDIMPP	1PPIs	2011-01-24	2	1	2011	2011	0	0	0	0	0	0	0	0	0	0	0	0	0	0	1	0	0	0	0	0	1	0	0	0	0.628571428571429	1	0.246406570841889	0
BCDINJH	1PPIs	2012-10-17	2	0	2013	2011	0	0	0	0	0	0	0	1	0	0	0	0	0	0	0	0	0	0	0	0	1	0	1	0	1	1	0.246406570841889	0
BCDINLK	1PPIs	2011-05-23	2	0	2011	2011	0	0	1	0	0	0	0	1	0	0	0	0	0	0	0	1	0	0	0	0	1	0	1	0	1	1	0.246406570841889	0
BCDINLM	1PPIs	2013-11-04	1	0	2014	2011	0	0	0	1	0	0	0	0	0	0	0	0	0	0	0	0	0	0	0	0	1	0	1	0	1	1	0.246406570841889	0
BCDINOK	0HRA	2011-05-19	1	0	2011	2011	0	0	0	0	0	0	0	0	0	0	0	0	0	0	0	1	0	0	0	0	1	0	0	0	1	1	0.246406570841889	0
BCDINOQ	1PPIs	2012-08-01	2	1	2012	2011	0	0	0	0	0	0	0	0	0	0	0	0	0	0	0	0	0	0	0	0	1	0	0	0	0.688073394495413	1	0.246406570841889	0
BCDINPJ	1PPIs	2015-07-04	1	1	2015	2011	0	0	0	1	0	1	0	0	0	0	0	0	0	0	1	0	1	0	0	0	1	0	1	0	1	1	0.246406570841889	0
BCDIOGQ	1PPIs	2015-12-25	2	1	2016	2011	0	0	0	1	1	1	0	0	0	0	0	0	0	1	1	0	1	0	0	0	1	0	1	1	1	1	0.246406570841889	0
BCDIOIM	1PPIs	2011-02-14	2	0	2011	2011	0	0	0	0	0	0	0	0	0	0	0	0	0	0	1	0	0	0	0	0	1	0	1	0	1	1	0.246406570841889	0
BCDIOKK	1PPIs	2014-06-18	2	0	2014	2011	0	0	0	0	0	0	0	0	0	0	0	0	0	0	1	0	0	0	0	0	1	0	1	0	1	1	0.246406570841889	0
BCDIOKO	1PPIs	2011-04-18	2	0	2011	2011	0	0	0	0	0	0	0	0	0	0	0	0	0	0	0	0	0	0	0	0	1	0	0	0	0.923076923076923	1	0.246406570841889	0
BCDJFLL	1PPIs	2013-03-18	2	0	2013	2011	0	0	0	0	1	1	0	0	0	0	0	0	0	0	1	0	1	0	0	0	1	0	1	0	0.457746478873239	0	0.246406570841889	0
BCDJFOQ	1PPIs	2011-04-07	2	0	2011	2011	0	0	0	0	0	1	0	0	0	0	0	0	0	0	0	0	0	0	0	0	1	0	1	0	1	1	0.246406570841889	0
BCDJFPH	1PPIs	2012-06-26	2	0	2012	2011	0	0	0	0	0	1	0	0	0	0	0	0	0	0	1	0	1	0	0	0	1	0	1	0	1	1	0.246406570841889	0
BCDJGLL	1PPIs	2014-11-12	1	1	2015	2011	0	0	0	1	1	1	1	0	0	0	0	0	0	1	1	0	1	1	0	0	1	0	1	1	1	1	0.246406570841889	0
BCDJGOP	1PPIs	2011-08-31	2	0	2011	2011	0	0	0	0	0	0	0	0	0	0	0	0	0	0	0	0	0	0	0	0	1	0	1	0	1	1	1.8590006844627	0
BCDJHIM	1PPIs	2013-09-23	1	0	2013	2011	0	0	0	0	0	1	0	0	0	0	0	0	0	0	1	0	1	0	0	0	1	0	1	0	1	1	0.246406570841889	0
BCDJHLK	1PPIs	2012-04-11	2	0	2012	2011	0	0	0	1	0	0	0	0	0	0	0	0	0	0	0	0	0	0	0	0	1	0	1	0	0.338983050847458	0	0.246406570841889	0
BCDJHMI	1PPIs	2015-01-05	2	0	2015	2011	0	0	0	0	1	1	0	0	0	0	0	0	0	0	1	0	0	0	0	0	1	0	1	0	1	1	0.246406570841889	0
BCDJHMO	1PPIs	2014-11-12	2	1	2015	2011	0	0	0	0	1	1	0	0	0	0	0	0	0	0	0	0	1	0	0	0	1	0	1	1	0.8	1	5.19644079397673	1
BCDJHPI	1PPIs	2013-04-15	1	1	2013	2011	0	0	0	0	1	1	1	0	0	0	0	0	0	0	1	0	1	0	0	0	1	0	1	1	1	1	0.246406570841889	0
BCDJIHM	1PPIs	2011-12-26	1	1	2012	2011	0	0	0	0	0	0	0	0	0	0	0	0	0	1	0	0	1	0	0	0	1	0	0	0	1	1	0.246406570841889	0
BCDJIIL	1PPIs	2016-09-19	1	1	2016	2011	0	0	0	0	0	0	0	0	0	0	0	0	0	0	1	0	0	0	0	0	1	0	1	0	1	1	0.246406570841889	0
BCDJIIQ	1PPIs	2010-10-22	2	1	2011	2011	0	0	0	0	0	0	0	0	0	0	0	0	0	0	0	0	0	0	0	0	1	0	0	0	1	1	0.246406570841889	0
BCDJIJN	1PPIs	2012-01-11	2	1	2012	2011	0	0	0	0	0	0	0	0	0	0	0	0	0	0	1	1	0	0	0	0	1	0	1	0	1	1	0.246406570841889	0
BCDJIJQ	1PPIs	2017-06-26	2	1	2017	2011	0	0	0	0	0	1	0	0	0	0	0	0	0	0	1	1	1	0	0	0	1	0	1	0	1	1	0.246406570841889	0
BCDJIKQ	1PPIs	2010-12-22	2	0	2011	2011	0	0	0	0	0	0	0	0	0	0	0	0	0	0	0	0	0	0	0	0	1	0	0	0	1	1	4.72553045859001	0
BCDJINM	1PPIs	2014-05-28	2	1	2014	2011	0	0	0	0	0	0	0	0	0	0	0	0	0	0	1	1	0	0	0	0	1	0	1	0	1	1	0.246406570841889	0
BCDJIOH	1PPIs	2016-10-13	1	1	2017	2011	0	0	0	1	0	1	0	0	0	0	0	0	0	0	1	0	1	0	0	0	1	0	1	0	1	1	0.246406570841889	0
BCDJIPM	1PPIs	2013-06-24	2	0	2013	2011	0	0	0	0	0	0	0	0	0	0	0	0	0	0	0	0	0	0	0	0	1	0	1	0	1	1	0.246406570841889	0
BCDJJHJ	1PPIs	2011-09-01	2	0	2011	2011	0	0	0	0	0	0	0	0	0	0	0	0	0	0	0	0	0	0	0	0	1	0	1	0	0.641025641025641	1	0.246406570841889	0
BCDJJIL	1PPIs	2013-01-21	2	1	2013	2011	0	0	0	0	0	0	0	1	0	0	0	0	0	0	1	0	0	0	0	0	1	0	1	0	1	1	0.246406570841889	0
BCDJJJH	1PPIs	2017-08-03	2	1	2017	2011	0	0	0	0	0	0	0	0	0	0	0	0	0	0	1	0	0	0	0	0	1	0	1	0	1	1	0.246406570841889	0
BCDJJMH	1PPIs	2011-09-01	2	0	2011	2011	0	0	0	0	0	1	0	0	0	0	0	0	0	0	1	0	0	0	0	0	1	0	1	0	1	1	0.246406570841889	0
BCDJKIQ	1PPIs	2016-07-04	1	1	2016	2011	0	0	0	0	0	0	0	0	0	0	0	0	0	0	0	0	0	0	0	0	1	0	1	0	1	1	0.246406570841889	0
BCDJKLP	1PPIs	2012-06-13	1	0	2012	2011	0	0	0	0	0	0	0	0	0	0	0	0	0	0	1	0	0	0	0	0	1	0	0	0	1	1	0.246406570841889	0
BCDJKMM	1PPIs	2011-05-26	2	0	2011	2011	0	0	0	1	0	1	0	0	0	0	0	0	0	0	0	0	1	1	0	0	1	0	1	0	1	1	0.246406570841889	0
BCDJKNH	1PPIs	2013-09-11	1	1	2013	2011	0	0	0	1	0	0	1	0	0	0	0	1	0	0	0	0	0	1	0	0	1	0	1	1	1	1	0.246406570841889	0
BCDJLGO	1PPIs	2016-06-22	1	1	2016	2011	0	0	0	1	0	1	0	0	0	0	0	0	0	1	1	0	1	1	0	0	1	0	1	0	0.375	0	0.246406570841889	0
BCDJLHO	1PPIs	2010-10-06	1	0	2011	2011	0	0	0	1	0	1	1	0	0	0	0	0	0	0	0	0	0	0	0	0	1	0	1	0	1	1	0.246406570841889	0
BCDJLMP	1PPIs	2012-12-11	2	0	2013	2011	0	0	0	0	0	0	0	0	0	0	0	0	0	0	1	0	0	0	0	0	1	0	0	0	1	1	0.246406570841889	0
BCDJLOQ	1PPIs	2010-10-31	2	0	2011	2011	0	0	0	0	0	0	0	0	0	0	0	0	0	0	0	0	0	0	0	0	1	0	1	0	1	1	0.246406570841889	0
BCDJMGH	1PPIs	2010-10-22	2	1	2011	2011	0	0	0	0	0	0	0	0	0	0	0	0	0	0	0	0	0	0	0	0	1	0	0	0	1	1	0.246406570841889	0
BCDJMGM	1PPIs	2010-10-20	2	0	2011	2011	0	0	0	0	0	1	0	0	0	0	0	0	0	0	0	0	1	0	0	0	1	0	0	0	1	1	0.246406570841889	0
BCDJMII	1PPIs	2015-07-06	2	0	2015	2011	0	0	0	1	1	1	0	0	0	0	0	0	0	0	1	0	1	0	0	0	1	0	1	0	0.91304347826087	1	0.246406570841889	0
BCDJMKM	1PPIs	2012-10-09	2	0	2013	2011	0	0	0	1	0	1	0	0	0	0	0	0	0	0	1	0	1	0	0	0	1	0	1	0	1	1	0.246406570841889	0
BCDJMLI	1PPIs	2014-01-02	1	0	2014	2011	0	0	0	0	0	0	0	0	0	0	0	0	0	0	1	0	0	0	0	0	1	0	1	0	1	1	0.246406570841889	0
BCDJNGK	0HRA	2013-12-25	1	0	2014	2011	0	0	0	0	0	0	0	0	0	0	0	0	0	0	0	0	0	0	0	0	1	0	1	0	1	1	2.43394934976044	0
BCDJNGL	1PPIs	2012-08-15	2	0	2012	2011	0	0	0	0	0	0	0	0	0	0	0	0	0	0	1	0	0	0	0	0	1	0	0	0	1	1	0.246406570841889	0
BCDJNGP	1PPIs	2011-10-22	2	0	2012	2011	0	0	0	0	0	0	0	0	0	0	0	0	0	0	1	0	0	0	0	0	1	0	1	0	1	1	0.246406570841889	0
BCDJNHP	1PPIs	2010-10-04	2	0	2011	2011	0	0	0	0	0	1	0	0	0	0	0	0	0	0	0	0	0	0	0	0	1	0	0	0	1	1	0.246406570841889	0
BCDJNHQ	1PPIs	2012-06-25	2	0	2012	2011	0	0	0	0	0	0	0	0	0	0	0	0	0	0	1	0	0	0	0	0	1	0	1	0	0.675675675675676	1	0.246406570841889	0
BCDJNIQ	1PPIs	2012-09-05	2	0	2012	2011	0	0	0	0	0	0	0	0	0	0	0	0	0	0	0	0	0	0	0	0	1	0	0	0	1	1	0.246406570841889	0
BCDJNKQ	1PPIs	2011-12-07	2	0	2012	2011	0	0	0	0	0	0	0	0	0	0	0	0	0	0	1	0	0	0	0	0	1	0	0	0	0.666666666666667	1	0.246406570841889	0
BCDJNOO	1PPIs	2012-12-07	1	0	2013	2011	0	0	0	0	0	1	0	0	0	0	0	0	0	0	1	0	1	0	0	0	1	0	1	0	1	1	0.246406570841889	0
BCDJNPH	1PPIs	2013-11-06	2	1	2014	2011	0	0	0	1	0	1	0	0	0	0	0	0	1	1	1	0	1	0	0	0	1	0	1	1	1	1	0.246406570841889	0
BCDJOIP	1PPIs	2013-05-17	2	1	2013	2011	0	0	0	0	0	0	0	1	0	0	0	0	0	0	0	1	0	0	0	0	1	0	1	0	1	1	0.246406570841889	0
BCDJOJN	1PPIs	2012-04-22	2	0	2012	2011	0	0	0	0	0	0	0	0	0	0	0	0	0	0	0	1	0	0	0	0	1	0	0	0	1	1	0.246406570841889	0
BCDJOMI	1PPIs	2012-01-16	2	0	2012	2011	0	0	0	0	0	0	0	0	0	0	0	0	0	0	0	0	0	0	0	0	1	0	0	0	1	1	0.246406570841889	0
BCDJOMQ	1PPIs	2014-02-26	2	1	2014	2011	0	0	0	1	1	1	0	1	0	0	0	1	0	0	0	0	1	0	0	0	1	0	1	1	1	1	0.246406570841889	0
BCDKFGO	1PPIs	2012-08-09	2	0	2012	2011	0	0	0	0	0	0	0	0	0	0	0	0	0	1	1	0	1	0	0	0	1	0	0	0	0.757425742574257	1	0.246406570841889	0
BCDKFLM	1PPIs	2014-02-03	1	1	2014	2011	0	0	0	1	0	1	0	0	0	0	0	0	0	0	1	0	1	0	0	0	1	0	1	0	0.862068965517241	1	0.246406570841889	0
BCDKFLO	1PPIs	2010-12-12	2	1	2011	2011	0	0	0	0	0	0	0	0	0	0	0	0	0	0	0	0	0	0	0	0	1	0	0	0	1	1	0.246406570841889	0
BCDKFLQ	1PPIs	2012-04-04	1	1	2012	2011	0	0	0	1	0	1	0	0	0	0	0	0	0	0	1	0	0	0	0	0	1	0	1	0	1	1	0.246406570841889	0
BCDKFOJ	1PPIs	2014-01-18	2	1	2014	2011	0	0	0	1	0	0	0	0	0	0	0	0	0	0	1	0	0	0	0	0	1	0	1	0	1	1	0.246406570841889	0
BCDKFOQ	1PPIs	2010-10-26	2	0	2011	2011	0	0	0	1	0	1	0	0	0	0	0	0	0	0	0	1	0	0	0	0	1	0	1	0	1	1	0.246406570841889	0
BCDKHIL	1PPIs	2012-05-17	1	0	2012	2011	0	0	0	1	1	0	0	0	0	0	0	1	0	0	0	0	1	0	0	0	1	0	1	0	1	1	0.246406570841889	0
BCDKHKO	1PPIs	2011-12-21	2	0	2012	2011	0	0	0	0	0	1	0	1	0	0	0	0	0	0	0	0	1	0	0	0	1	0	1	0	1	1	0.246406570841889	0
BCDKHON	1PPIs	2012-09-19	1	0	2012	2011	0	0	0	0	0	0	0	0	0	0	0	0	0	0	0	0	0	0	0	0	1	0	0	0	0.903614457831325	1	0.246406570841889	0
BCDKHPO	1PPIs	2013-04-30	1	1	2013	2011	0	0	0	1	0	0	0	0	0	0	0	0	0	0	1	1	0	0	0	0	1	0	1	0	1	1	0.246406570841889	0
BCDKIIK	1PPIs	2011-10-28	2	1	2012	2011	0	0	0	1	1	0	1	0	0	0	0	0	0	0	0	0	0	0	0	0	1	0	1	1	1	1	6.80082135523614	0
BCDKIIQ	1PPIs	2016-08-12	2	0	2016	2011	0	0	0	0	0	0	0	0	0	0	0	0	0	0	1	0	0	0	0	0	1	0	1	0	1	1	0.246406570841889	0
BCDKIJH	1PPIs	2011-06-14	2	0	2011	2011	0	0	0	0	0	0	0	0	0	0	0	0	0	0	1	0	0	0	0	0	1	0	1	0	1	1	0.246406570841889	0
BCDKIJJ	1PPIs	2012-11-14	2	1	2013	2011	0	0	0	0	0	0	0	0	0	0	0	0	0	0	0	0	0	0	0	0	1	0	1	1	1	1	0.246406570841889	0
BCDKILL	1PPIs	2011-02-15	2	0	2011	2011	0	0	0	0	0	0	0	0	0	0	0	0	0	0	0	0	0	0	0	0	1	0	1	0	1	1	0.246406570841889	0
BCDKINI	1PPIs	2011-12-28	1	1	2012	2011	0	0	0	1	0	0	0	0	0	0	0	0	0	0	0	1	0	0	0	0	1	0	1	0	1	1	2.8993839835729	0
BCDKIOI	1PPIs	2011-03-24	1	0	2011	2011	0	0	0	0	0	0	0	0	0	0	0	0	0	0	0	0	0	0	0	0	1	0	0	0	1	1	0.246406570841889	0
BCDKIOL	1PPIs	2011-12-11	2	1	2012	2011	0	0	1	0	0	0	0	0	0	0	0	0	0	0	0	0	0	0	0	0	1	0	1	0	0.454545454545455	0	0.246406570841889	0
BCDKIOO	0HRA	2013-03-30	2	0	2013	2011	0	0	0	0	0	0	0	0	0	0	0	0	0	0	0	0	0	0	0	0	1	0	1	0	1	1	0.246406570841889	0
BCDKJGN	1PPIs	2017-02-06	1	1	2017	2011	0	0	0	0	0	0	0	0	0	0	0	0	0	0	1	0	0	0	0	0	1	0	1	0	0.508474576271186	1	0.246406570841889	0
BCDKJLH	1PPIs	2011-07-25	2	1	2011	2011	0	0	0	1	0	1	0	0	0	0	0	0	0	0	1	0	1	0	0	0	1	0	1	0	1	1	0.246406570841889	0
BCDKJLI	1PPIs	2011-08-07	1	0	2011	2011	0	0	0	0	0	1	0	0	0	0	0	0	0	0	0	0	0	0	0	0	1	0	1	0	1	1	0.246406570841889	0
BCDKJML	1PPIs	2013-06-19	1	0	2013	2011	0	0	0	1	1	1	0	0	0	0	0	0	0	0	1	0	1	0	0	0	1	0	0	0	1	1	0.246406570841889	0
BCDKJNI	1PPIs	2013-06-05	1	1	2013	2011	0	0	0	1	0	0	0	0	0	0	0	1	0	1	1	0	1	1	0	0	1	0	1	0	1	1	0.246406570841889	0
BCDKJOP	1PPIs	2010-11-01	2	1	2011	2011	0	0	0	0	0	0	0	0	0	0	0	0	0	0	1	0	0	0	0	0	1	0	0	0	1	1	0.246406570841889	0
BCDKKGP	1PPIs	2012-04-06	2	0	2012	2011	0	0	0	1	0	1	0	0	0	0	0	0	0	0	1	0	0	0	0	0	1	0	1	0	1	1	0.246406570841889	0
BCDKKJH	1PPIs	2011-08-11	2	1	2011	2011	0	0	0	1	1	1	1	0	0	0	0	1	0	1	0	0	0	1	0	0	1	0	1	1	1	1	0.246406570841889	0
BCDKKJJ	1PPIs	2014-03-04	2	1	2014	2011	0	0	0	1	0	1	0	0	0	0	0	0	0	0	0	0	0	0	0	0	1	0	1	0	1	1	0.246406570841889	0
BCDKKKP	1PPIs	2010-11-29	2	1	2011	2011	0	0	0	0	0	0	0	0	0	0	0	0	0	0	0	0	0	0	0	0	1	0	1	0	0.651162790697674	1	0.246406570841889	0
BCDKKLK	1PPIs	2012-05-16	2	1	2012	2011	0	0	0	0	0	0	0	0	0	0	0	0	0	0	0	0	0	0	0	0	1	1	0	0	1	1	0.246406570841889	0
BCDKKOP	1PPIs	2011-05-25	2	0	2011	2011	0	0	1	0	0	0	0	0	0	0	0	0	0	0	1	0	0	0	0	0	1	0	1	0	1	1	0.246406570841889	0
BCDKKPL	1PPIs	2015-06-16	2	1	2015	2011	0	0	0	0	0	0	0	0	0	0	0	0	0	0	0	0	0	0	0	0	1	0	1	0	1	1	0.246406570841889	0
BCDKLHL	1PPIs	2012-12-04	1	0	2013	2011	0	0	0	1	0	0	0	0	0	0	0	0	0	0	1	0	0	0	0	0	1	0	0	0	1	1	0.246406570841889	0
BCDKLIM	1PPIs	2010-12-28	2	0	2011	2011	0	0	0	0	0	0	0	0	0	0	0	0	0	0	1	0	0	0	0	0	1	0	1	0	1	1	0.246406570841889	0
BCDKLIP	1PPIs	2016-10-19	1	0	2017	2011	0	0	0	0	0	0	0	0	0	0	0	0	0	0	1	0	0	0	0	0	1	0	1	1	1	1	0.246406570841889	0
BCDKLLK	1PPIs	2012-01-11	2	0	2012	2011	0	0	0	0	0	1	0	0	0	0	0	0	0	0	1	0	0	0	0	0	1	0	1	0	1	1	0.246406570841889	0
BCDKLOQ	1PPIs	2015-03-13	2	1	2015	2011	0	0	0	0	0	0	0	0	0	0	0	0	0	0	1	0	0	0	0	0	1	0	1	0	1	1	0.246406570841889	0
BCDKMGH	0HRA	2014-08-14	2	1	2014	2011	0	0	0	0	0	0	0	0	0	0	0	0	0	0	0	0	0	0	0	0	1	0	1	0	1	1	2.09719370294319	0
BCDKMHH	1PPIs	2013-06-18	1	1	2013	2011	0	0	0	1	0	1	0	0	0	0	0	0	0	0	1	0	1	0	0	0	1	0	1	0	1	1	0.246406570841889	0
BCDKMHJ	1PPIs	2011-09-19	1	0	2011	2011	0	0	0	0	0	0	0	0	0	0	0	0	0	0	1	0	0	0	0	0	1	0	1	0	1	1	0.246406570841889	0
BCDKMIO	1PPIs	2013-12-26	2	0	2014	2011	0	0	0	1	0	1	0	0	0	0	0	0	0	0	1	0	1	0	0	0	1	0	1	0	1	1	0.246406570841889	0
BCDKMMI	1PPIs	2016-05-24	1	1	2016	2011	0	0	0	0	0	0	0	0	0	0	0	0	0	0	0	0	0	0	0	0	1	0	1	0	1	1	0.246406570841889	0
BCDKMMK	1PPIs	2011-08-15	1	1	2011	2011	0	0	0	0	0	0	0	0	0	0	0	0	0	0	1	0	0	0	0	0	1	0	0	0	1	1	0.246406570841889	0
BCDKMPN	1PPIs	2010-10-26	2	0	2011	2011	0	0	0	0	0	0	0	0	0	0	0	0	0	0	1	0	0	0	0	0	1	0	0	0	1	1	0.246406570841889	0
BCDKNGM	1PPIs	2011-02-23	1	0	2011	2011	0	0	0	0	0	0	0	0	0	0	0	0	0	0	0	0	0	0	0	0	1	0	0	0	1	1	0.246406570841889	0
BCDKNHQ	1PPIs	2011-09-22	2	0	2011	2011	0	0	0	0	0	1	0	0	0	0	0	0	0	0	0	0	0	0	0	0	1	0	1	0	1	1	0.246406570841889	0
BCDKNJL	1PPIs	2012-04-06	2	1	2012	2011	0	0	0	0	0	0	0	0	0	0	0	0	0	0	0	0	0	0	0	0	1	0	1	0	0.760869565217391	1	0.246406570841889	0
BCDKNNN	1PPIs	2012-02-14	1	1	2012	2011	0	0	0	0	0	0	0	0	0	0	0	0	0	0	0	0	0	0	0	0	1	0	1	0	1	1	2.80082135523614	0
BCDKOIQ	1PPIs	2012-07-07	2	0	2012	2011	0	0	0	0	0	0	0	0	0	0	0	0	0	0	0	0	0	0	0	0	1	0	0	0	1	1	0.246406570841889	0
BCDKONH	0HRA	2014-04-10	1	0	2014	2011	0	0	0	0	0	1	0	0	0	0	0	0	0	0	0	0	0	0	0	0	1	0	1	0	1	1	0.246406570841889	0
BCDKOPN	1PPIs	2011-01-28	2	0	2011	2011	0	0	0	0	0	1	0	0	0	0	0	0	0	0	0	0	0	0	0	0	1	0	0	0	1	1	0.246406570841889	0
BCDLGGP	1PPIs	2011-09-30	2	1	2011	2011	0	0	0	0	0	0	0	1	0	0	0	0	0	0	0	0	0	0	0	0	1	0	1	0	1	1	0.246406570841889	0
BCDLGIK	1PPIs	2010-10-05	2	0	2011	2011	0	0	0	0	0	0	0	0	0	0	0	0	0	0	0	0	0	0	0	0	1	0	0	0	1	1	0.246406570841889	0
BCDLGIQ	1PPIs	2015-10-09	1	1	2016	2011	0	0	0	1	0	0	0	0	0	0	0	0	0	0	0	0	1	0	0	0	1	0	1	0	1	1	0.246406570841889	0
BCDLGKJ	1PPIs	2013-05-29	1	1	2013	2011	0	0	0	1	0	1	0	0	0	0	0	0	0	1	0	0	0	1	0	0	1	0	1	0	1	1	0.246406570841889	0
BCDLGLK	1PPIs	2015-08-25	1	0	2015	2011	0	0	0	0	0	0	0	0	0	0	0	0	0	0	1	0	0	0	0	0	1	0	0	0	1	1	0.246406570841889	0
BCDLGMQ	1PPIs	2013-06-07	1	1	2013	2011	0	0	0	1	0	1	0	0	0	0	0	0	0	0	1	0	1	1	0	0	1	0	1	0	1	1	0.246406570841889	0
BCDLGPN	1PPIs	2014-02-05	2	1	2014	2011	0	1	0	1	0	1	0	0	0	0	0	0	0	0	1	1	0	0	0	1	1	0	1	0	1	1	0.246406570841889	0
BCDLHIK	1PPIs	2014-12-20	2	1	2015	2011	0	0	0	1	1	1	1	0	0	0	0	1	0	1	1	0	1	0	0	0	1	0	1	1	1	1	0.246406570841889	0
BCDLHMJ	1PPIs	2014-04-18	2	1	2014	2011	0	0	0	0	0	1	0	0	0	0	0	0	0	0	1	0	1	0	0	0	1	0	1	0	1	1	0.246406570841889	0
BCDLJGH	1PPIs	2013-10-15	1	1	2014	2011	0	0	0	1	0	1	0	0	0	0	0	0	0	1	0	0	0	1	0	0	1	0	1	0	1	1	0.246406570841889	0
BCDLJIN	1PPIs	2012-08-15	2	1	2012	2011	0	0	0	0	0	0	0	0	0	0	0	0	0	0	1	0	0	0	0	0	1	0	0	0	0.727272727272727	1	0.246406570841889	0
BCDLJJI	1PPIs	2017-09-22	2	1	2017	2011	0	0	0	1	1	1	0	0	0	0	0	0	0	1	1	0	1	1	0	0	1	0	1	1	1	1	0.246406570841889	0
BCDLJLI	1PPIs	2014-03-14	1	1	2014	2011	0	0	0	0	0	0	0	0	0	0	0	0	0	0	0	0	0	0	0	0	1	0	1	0	1	1	0.246406570841889	0
BCDLKLK	1PPIs	2015-07-03	2	0	2015	2011	0	0	0	0	1	1	0	0	0	0	0	0	0	0	1	0	0	0	0	0	1	0	1	1	1	1	0.246406570841889	0
BCDLLMQ	1PPIs	2011-01-21	2	1	2011	2011	0	0	0	0	0	1	0	0	0	0	0	0	0	0	0	0	0	0	0	0	1	0	1	0	0.498098859315589	0	0.246406570841889	0
BCDLLOP	1PPIs	2011-11-25	1	0	2012	2011	0	0	0	0	0	0	0	0	0	0	0	0	0	0	1	0	0	0	0	0	1	0	0	0	1	1	0.246406570841889	0
BCDLMHP	1PPIs	2013-07-19	1	0	2013	2011	0	0	0	0	0	1	0	0	0	0	0	0	0	0	1	0	0	0	0	0	1	0	1	0	1	1	0.246406570841889	0
BCDLMHQ	1PPIs	2012-02-21	2	0	2012	2011	0	0	0	0	0	0	0	0	0	0	0	0	0	0	0	0	0	0	0	0	1	0	1	0	1	1	0.246406570841889	0
BCDLMKO	1PPIs	2015-01-20	1	1	2015	2011	0	0	0	1	0	1	0	0	0	0	0	0	0	0	1	0	0	0	0	0	1	0	1	0	1	1	0.246406570841889	0
BCDLMNH	1PPIs	2015-01-20	2	0	2015	2011	0	0	0	0	0	1	0	0	0	0	0	0	0	0	1	0	0	0	0	0	1	0	1	0	1	1	0.246406570841889	0
BCDLNKK	1PPIs	2015-03-07	2	0	2015	2011	0	0	0	0	0	1	0	0	0	0	0	0	0	0	0	0	0	0	0	0	1	0	1	0	1	1	0.246406570841889	0
BCDLNMJ	1PPIs	2010-11-04	1	0	2011	2011	0	0	0	0	0	0	0	0	0	0	0	0	0	0	1	0	0	0	0	0	1	0	0	0	1	1	0.246406570841889	0
BCDLNNI	1PPIs	2010-11-09	2	1	2011	2011	0	0	0	1	0	1	0	0	0	0	0	0	0	0	0	0	1	1	0	0	1	0	1	0	1	1	0.246406570841889	0
BCDLNNN	1PPIs	2014-07-19	1	0	2014	2011	0	0	0	1	0	1	0	0	0	0	0	0	0	0	0	0	0	0	0	0	1	0	1	0	1	1	0.246406570841889	0
BCDLNPI	1PPIs	2013-02-14	2	1	2013	2011	0	0	0	1	0	1	0	0	0	0	0	1	0	0	1	0	1	0	0	0	1	0	1	0	1	1	0.246406570841889	0
BCDLOHI	1PPIs	2011-07-09	1	0	2011	2011	0	0	0	1	1	1	0	0	0	0	0	0	0	0	1	0	0	0	0	0	1	0	1	1	1	1	0.246406570841889	0
BCDLOIH	1PPIs	2012-07-30	2	0	2012	2011	0	0	0	0	0	0	0	0	0	0	0	0	0	0	0	1	0	0	0	0	1	0	0	0	1	1	0.246406570841889	0
BCDLOOK	1PPIs	2010-12-27	2	0	2011	2011	0	0	0	0	0	0	0	0	0	0	0	0	0	0	0	0	0	0	0	0	1	0	0	0	0.564516129032258	1	0.246406570841889	0
BCDLOPH	1PPIs	2011-06-27	2	0	2011	2011	0	0	0	0	0	0	0	0	0	0	0	0	0	0	1	0	0	0	0	0	1	0	1	0	1	1	0.246406570841889	0
BCDMFMO	1PPIs	2010-10-19	2	0	2011	2011	0	0	0	0	0	0	0	0	0	0	0	0	0	0	0	0	0	0	0	0	1	0	0	0	0.755555555555556	1	0.246406570841889	0
BCDMFNK	1PPIs	2011-09-28	2	0	2011	2011	0	0	0	0	0	1	0	0	0	0	0	0	0	0	0	0	0	0	0	0	1	0	1	0	1	1	1.74401095140315	0
BCDMGHN	1PPIs	2012-05-29	2	1	2012	2011	0	0	0	0	0	0	0	0	0	0	0	0	0	0	1	0	0	0	0	0	1	0	1	0	1	1	0.246406570841889	0
BCDMGIN	1PPIs	2014-11-17	2	1	2015	2011	0	0	0	0	0	1	0	0	0	0	0	0	0	0	0	0	0	0	0	0	1	0	1	0	1	1	0.246406570841889	0
BCDMGIQ	1PPIs	2013-01-02	2	1	2013	2011	0	0	0	0	0	1	0	0	0	0	0	0	0	0	0	0	1	0	0	0	1	0	1	0	0.72463768115942	1	0.246406570841889	0
BCDMGLJ	1PPIs	2013-03-19	2	1	2013	2011	0	0	0	0	0	0	0	0	0	0	0	0	0	0	1	1	0	0	0	0	1	0	1	0	1	1	0.246406570841889	0
BCDMGMM	1PPIs	2011-02-21	2	0	2011	2011	0	0	0	0	0	0	0	0	0	0	0	0	0	0	1	0	0	0	0	0	1	0	0	0	1	1	0.246406570841889	0
BCDMHLH	1PPIs	2015-10-10	2	1	2016	2011	0	0	0	1	0	0	0	0	0	0	0	0	0	0	0	0	0	0	0	0	1	0	1	0	1	1	0.246406570841889	0
BCDMHMI	1PPIs	2015-12-11	1	1	2016	2011	0	0	0	1	0	1	0	0	0	0	0	0	0	0	0	0	0	0	0	0	1	0	0	0	1	1	0.246406570841889	0
BCDMHOQ	1PPIs	2012-02-28	1	0	2012	2011	0	0	0	0	0	1	0	0	0	0	0	0	0	0	1	0	1	0	0	0	1	0	1	1	0.952380952380952	1	2.11088295687885	1
BCDMIGP	1PPIs	2013-09-12	2	0	2013	2011	0	0	0	0	0	1	0	0	0	0	0	0	0	0	0	0	1	0	0	0	1	0	1	1	1	1	0.246406570841889	0
BCDMIHH	1PPIs	2016-03-11	2	1	2016	2011	0	0	0	1	0	0	0	0	0	0	0	0	0	1	0	0	0	0	0	0	1	0	1	0	1	1	0.246406570841889	0
BCDMIKK	1PPIs	2010-11-17	2	1	2011	2011	0	0	0	1	0	1	0	0	0	0	0	0	0	0	1	0	0	0	0	0	1	0	1	0	1	1	0.246406570841889	0
BCDMIMP	1PPIs	2012-07-30	2	0	2012	2011	0	0	0	0	1	1	0	0	0	0	0	0	0	0	1	1	0	0	0	0	1	0	0	0	1	1	0.246406570841889	0
BCDMIOO	1PPIs	2013-08-29	2	0	2013	2011	0	0	0	0	0	0	0	0	0	0	0	0	0	0	1	0	0	0	0	0	1	0	1	0	0.663013698630137	1	0.246406570841889	0
BCDMJMP	1PPIs	2011-03-24	2	0	2011	2011	0	0	0	0	0	1	0	0	0	0	0	0	0	0	0	0	0	0	0	0	1	0	1	0	1	1	0.246406570841889	0
BCDMKKO	1PPIs	2011-10-06	1	0	2012	2011	0	0	0	0	0	0	0	0	0	0	0	0	0	0	0	0	0	0	0	0	1	0	0	0	1	1	0.246406570841889	0
BCDMKNH	1PPIs	2013-03-29	2	1	2013	2011	0	0	0	1	0	1	0	0	0	0	0	0	0	0	0	0	0	0	0	0	1	0	1	0	0.428571428571429	0	0.246406570841889	0
BCDMKOJ	1PPIs	2016-01-27	2	1	2016	2011	0	0	1	1	0	1	0	0	0	0	0	0	0	0	1	1	1	0	0	0	1	0	1	0	1	1	0.246406570841889	0
BCDMLGH	1PPIs	2011-12-16	1	0	2012	2011	0	0	0	0	0	0	0	0	0	0	0	0	0	0	1	0	0	0	0	0	1	0	0	0	0.466666666666667	0	0.246406570841889	0
BCDMLJI	1PPIs	2012-10-12	2	0	2013	2011	0	0	0	1	0	1	0	0	0	0	0	0	0	0	1	0	1	1	0	0	1	0	1	0	1	1	0.246406570841889	0
BCDMLJK	1PPIs	2014-03-31	2	1	2014	2011	0	0	0	1	0	1	0	0	0	0	0	1	0	0	0	0	0	1	0	0	1	0	1	0	1	1	0.246406570841889	0
BCDMLMM	1PPIs	2010-12-30	2	0	2011	2011	0	0	0	0	0	0	0	0	0	0	0	0	0	0	0	0	0	0	0	0	1	0	0	0	1	1	0.246406570841889	0
BCDMLNH	1PPIs	2012-01-01	2	0	2012	2011	0	0	0	0	0	0	0	0	0	0	0	0	0	0	1	0	0	0	0	0	1	0	0	0	1	1	0.246406570841889	0
BCDMLNJ	1PPIs	2013-10-19	2	1	2014	2011	0	0	0	1	0	1	0	0	0	0	0	0	0	0	0	0	0	0	0	0	1	0	1	0	1	1	0.246406570841889	0
BCDMMMQ	1PPIs	2016-02-01	2	1	2016	2011	0	0	0	1	1	1	0	0	0	0	0	0	0	1	1	0	1	0	0	0	1	0	1	1	1	1	0.246406570841889	0
BCDMMOL	1PPIs	2011-12-20	2	0	2012	2011	0	0	0	0	0	0	0	0	0	0	0	0	0	0	1	1	0	0	0	0	1	0	1	0	1	1	0.246406570841889	0
BCDMMPI	1PPIs	2012-09-27	2	1	2012	2011	0	0	0	1	0	1	0	0	0	0	0	0	0	1	1	0	1	1	0	0	1	0	1	0	0.882191780821918	1	0.246406570841889	0
BCDMNMH	1PPIs	2011-04-04	1	0	2011	2011	0	0	0	0	0	0	0	0	0	0	0	0	0	0	0	0	0	0	0	0	1	0	0	0	1	1	0.246406570841889	0
BCDMNMN	1PPIs	2011-07-22	2	0	2011	2011	0	0	0	0	0	0	0	0	0	0	0	0	0	0	0	0	0	0	0	0	1	0	1	0	1	1	0.246406570841889	0
BCDMNPI	1PPIs	2015-11-05	2	0	2016	2011	0	0	0	0	0	1	0	0	0	0	0	0	0	0	0	0	0	0	0	0	1	0	1	0	1	1	0.246406570841889	0
BCDMOKK	1PPIs	2016-10-31	2	0	2017	2011	0	0	0	1	1	1	0	0	0	0	0	0	0	0	0	0	0	0	0	0	1	0	1	0	1	1	0.246406570841889	0
BCDMOLM	1PPIs	2011-01-14	2	1	2011	2011	0	0	0	1	1	1	0	0	0	0	0	0	0	1	1	0	0	0	0	0	1	0	1	0	0.805479452054795	1	0.246406570841889	0
BCDMOOL	1PPIs	2011-05-27	2	0	2011	2011	0	0	0	0	0	0	0	0	0	0	0	0	0	0	1	0	0	0	0	0	1	0	0	0	1	1	0.246406570841889	0
BCDMOOM	1PPIs	2015-10-27	2	1	2016	2011	0	0	0	1	0	1	0	0	0	0	0	0	0	0	1	0	1	1	0	0	1	0	1	0	1	1	0.246406570841889	0
BCDNFGL	1PPIs	2012-10-30	2	0	2013	2011	0	0	0	1	1	1	0	0	0	0	0	0	0	1	1	0	1	0	0	0	1	0	1	1	0.956521739130435	1	0.246406570841889	0
BCDNFGN	1PPIs	2012-09-15	2	0	2012	2011	0	0	0	0	0	0	0	0	0	0	0	0	0	0	0	0	0	0	0	0	1	0	1	0	1	1	0.246406570841889	0
BCDNFHH	1PPIs	2013-10-18	2	1	2014	2011	0	0	0	1	1	1	0	0	0	0	0	0	0	0	1	0	1	0	0	0	1	0	1	0	1	1	0.246406570841889	0
BCDNFJH	1PPIs	2010-12-17	2	0	2011	2011	0	0	0	0	0	1	0	0	0	0	0	0	0	0	0	0	0	0	0	0	1	0	1	0	0.91025641025641	1	2.48049281314168	0
BCDNFLM	1PPIs	2017-04-07	1	0	2017	2011	0	0	0	0	0	0	0	0	0	0	0	0	0	0	0	0	0	0	0	0	1	0	1	0	1	1	0.246406570841889	0
BCDNFOP	0HRA	2010-12-27	1	0	2011	2011	0	0	0	0	0	0	0	0	0	0	0	0	0	0	0	0	0	0	0	0	1	0	0	0	1	1	0.246406570841889	0
BCDNFOQ	1PPIs	2013-06-15	2	0	2013	2011	0	0	0	0	0	0	1	0	0	0	0	0	0	0	1	0	0	0	0	0	1	0	1	0	1	1	0.246406570841889	0
BCDNGIO	1PPIs	2014-06-09	2	1	2014	2011	0	0	0	1	0	1	0	0	0	0	0	0	0	0	0	0	0	0	0	0	1	0	1	0	1	1	0.246406570841889	0
BCDNGJP	1PPIs	2012-11-03	2	0	2013	2011	0	0	0	0	0	0	0	0	0	0	0	0	0	0	0	0	0	0	0	0	1	0	1	0	1	1	0.246406570841889	0
BCDNGJQ	1PPIs	2012-06-02	1	0	2012	2011	0	0	0	0	0	0	0	0	0	0	0	0	0	0	1	0	0	0	0	0	1	0	1	0	1	1	0.246406570841889	0
BCDNGKN	1PPIs	2015-07-05	2	1	2015	2011	0	0	0	0	0	1	0	0	0	0	0	0	0	0	0	0	1	0	0	0	1	0	1	0	1	1	0.246406570841889	0
BCDNGLP	1PPIs	2011-01-27	2	1	2011	2011	0	0	0	1	0	1	0	0	0	0	0	0	0	0	0	0	0	0	0	0	1	0	0	0	0.333333333333333	0	0.246406570841889	0
BCDNGMJ	1PPIs	2016-03-08	1	1	2016	2011	0	0	0	0	0	1	1	0	0	0	0	0	0	0	0	0	0	0	0	0	1	0	1	0	1	1	0.246406570841889	0
BCDNGOO	1PPIs	2013-08-28	2	0	2013	2011	0	0	0	1	0	1	0	0	0	0	0	0	0	0	0	0	0	0	0	0	1	0	1	1	0.666666666666667	1	0.246406570841889	0
BCDNHIJ	1PPIs	2011-04-04	2	1	2011	2011	0	0	0	0	0	0	0	0	0	0	0	0	0	0	1	0	0	0	0	0	1	0	0	0	1	1	0.246406570841889	0
BCDNHKH	1PPIs	2012-02-27	2	0	2012	2011	0	0	0	0	0	0	0	0	0	0	0	0	0	0	0	0	0	0	0	0	1	0	1	0	0.581395348837209	1	0.246406570841889	0
BCDNHPN	1PPIs	2010-11-18	2	0	2011	2011	0	0	0	0	0	0	0	0	0	0	0	0	0	0	0	0	0	0	0	0	1	0	0	0	1	1	0.246406570841889	0
BCDNIGI	1PPIs	2016-02-25	1	1	2016	2011	0	0	0	0	0	0	0	0	0	0	0	0	0	0	1	0	0	0	0	0	1	0	1	0	1	1	0.246406570841889	0
BCDNIGL	1PPIs	2016-02-18	2	1	2016	2011	0	0	0	1	0	1	1	0	0	0	0	0	0	1	1	0	1	1	0	0	1	0	1	0	0.636363636363636	1	0.246406570841889	0
BCDNIIQ	1PPIs	2013-11-15	1	1	2014	2011	0	0	0	1	0	1	1	0	0	0	0	0	0	0	1	0	1	0	0	0	1	0	1	0	1	1	0.246406570841889	0
BCDNINM	1PPIs	2014-03-05	2	1	2014	2011	0	0	0	0	0	1	0	0	0	0	0	0	0	0	1	0	0	0	0	0	1	0	1	0	1	1	0.246406570841889	0
BCDNIPJ	1PPIs	2014-06-25	1	1	2014	2011	0	0	0	1	1	1	0	0	0	0	0	0	0	0	0	0	1	1	0	0	1	0	1	0	1	1	0.246406570841889	0
BCDNJMM	1PPIs	2011-06-29	2	1	2011	2011	0	0	0	0	0	0	0	0	0	0	0	0	0	0	0	0	0	0	0	0	1	0	0	0	1	1	0.246406570841889	0
BCDNKHO	0HRA	2013-11-27	2	0	2014	2011	0	0	0	0	0	0	0	0	0	0	0	0	0	0	0	0	0	0	0	0	0	0	1	0	1	1	1.88364134154689	0
BCDNKKO	1PPIs	2011-09-21	2	0	2011	2011	0	0	0	0	0	1	0	0	0	0	0	0	0	0	0	0	0	0	0	0	1	0	1	0	1	1	0.246406570841889	0
BCDNKPI	1PPIs	2010-12-22	1	1	2011	2011	0	0	0	0	0	0	0	0	0	0	0	0	0	0	0	0	0	0	0	0	1	0	0	0	1	1	0.246406570841889	0
BCDNLIN	1PPIs	2012-12-27	1	0	2013	2011	0	0	0	0	0	0	0	0	0	0	0	0	0	0	1	0	0	0	0	1	1	0	1	0	1	1	0.246406570841889	0
BCDNLKH	1PPIs	2013-07-05	1	1	2013	2011	0	0	0	1	0	1	1	0	0	0	0	0	0	1	0	1	1	1	0	0	1	0	1	1	1	1	0.246406570841889	0
BCDNLON	1PPIs	2010-11-15	1	0	2011	2011	0	0	0	0	0	1	0	0	0	0	0	0	0	0	1	0	0	0	0	0	1	0	0	0	1	1	0.246406570841889	0
BCDNMJI	1PPIs	2016-09-15	2	1	2016	2011	0	0	0	1	1	1	0	0	0	0	0	0	0	0	0	0	1	0	0	0	1	0	1	0	1	1	0.246406570841889	0
BCDNMLM	1PPIs	2011-04-08	2	0	2011	2011	0	0	0	0	0	0	0	0	0	0	0	0	0	0	0	0	0	0	0	0	1	0	1	0	1	1	3.59206023271732	0
BCDNNLN	1PPIs	2011-10-16	2	0	2012	2011	0	0	0	0	0	0	0	0	0	0	0	0	0	0	0	0	0	0	0	0	1	0	1	0	1	1	0.246406570841889	0
BCDNOHI	1PPIs	2015-08-04	1	1	2015	2011	0	0	0	1	0	1	0	0	0	0	0	0	0	0	1	0	1	0	0	0	1	0	1	0	1	1	0.246406570841889	0
BCDNOHP	1PPIs	2012-06-27	1	0	2012	2011	0	0	0	0	0	0	0	0	0	0	0	0	0	0	1	0	0	0	0	0	1	0	1	0	1	1	0.246406570841889	0
BCDNOIO	1PPIs	2011-03-11	2	1	2011	2011	0	0	0	0	0	0	0	0	0	0	0	0	0	0	1	1	0	0	0	0	1	0	0	0	1	1	0.246406570841889	0
BCDNOIQ	1PPIs	2011-09-18	1	1	2011	2011	0	0	0	1	0	1	0	0	0	0	0	0	0	0	0	0	1	1	0	0	1	0	1	1	0.97029702970297	1	0.246406570841889	0
BCDNOJJ	1PPIs	2011-06-13	2	0	2011	2011	0	0	0	0	0	0	0	0	0	0	0	0	0	0	0	0	0	0	0	0	1	0	0	0	1	1	0.246406570841889	0
BCDNOLO	1PPIs	2017-03-12	1	0	2017	2011	0	0	0	0	0	1	0	0	0	0	0	0	0	0	1	0	0	0	0	0	1	0	1	0	1	1	0.246406570841889	0
BCDNOMN	1PPIs	2011-08-22	1	0	2011	2011	0	0	0	0	0	0	0	0	0	0	0	0	0	0	0	0	0	0	0	0	1	0	1	0	1	1	0.246406570841889	0
BCDNOOL	1PPIs	2012-12-04	1	0	2013	2011	0	0	0	0	0	0	0	0	0	0	0	0	0	0	0	0	0	0	0	0	1	0	1	0	1	1	0.246406570841889	0
BCDNOOM	1PPIs	2011-06-06	2	1	2011	2011	0	0	0	1	1	1	0	0	0	0	0	0	0	0	0	0	0	0	0	0	1	0	1	1	1	1	2.84736481861739	0
BCDNOPH	1PPIs	2014-03-03	1	0	2014	2011	0	0	0	0	0	1	0	0	0	0	0	0	0	0	1	0	1	0	0	0	1	0	1	0	1	1	0.246406570841889	0
BCEEFGK	1PPIs	2012-05-28	2	1	2012	2011	0	0	0	0	0	0	0	0	0	0	0	0	0	0	1	0	0	0	0	0	1	0	0	0	1	1	0.246406570841889	0
BCEEGII	1PPIs	2013-11-01	2	1	2014	2011	0	0	0	0	0	0	0	0	0	0	0	0	0	0	1	0	0	0	0	0	1	0	1	0	1	1	0.246406570841889	0
BCEEGLL	1PPIs	2011-08-23	2	0	2011	2011	0	0	0	0	0	0	0	0	0	0	0	0	0	0	0	0	0	0	0	0	1	0	1	0	1	1	0.246406570841889	0
BCEEGMH	1PPIs	2011-05-12	2	0	2011	2011	0	0	0	0	0	1	0	0	0	0	0	0	0	0	0	0	0	0	0	0	1	0	1	0	1	1	0.246406570841889	0
BCEEGOM	1PPIs	2015-02-03	1	0	2015	2011	0	0	0	0	0	0	0	0	0	0	0	0	0	0	1	1	0	0	0	0	1	0	0	0	1	1	0.246406570841889	0
BCEEHIL	1PPIs	2013-08-17	2	0	2013	2011	0	0	0	1	0	1	0	0	0	0	0	0	0	0	1	0	1	1	0	0	1	0	1	0	0.851063829787234	1	0.246406570841889	0
BCEEHJQ	1PPIs	2011-12-27	2	0	2012	2011	0	0	0	0	0	0	0	0	0	0	0	0	0	0	1	0	0	0	0	0	1	0	0	0	1	1	0.246406570841889	0
BCEEHNN	1PPIs	2010-12-23	2	0	2011	2011	0	0	0	1	1	1	0	0	0	0	0	0	0	0	0	0	0	0	0	0	1	0	1	1	1	1	0.246406570841889	0
BCEEHOO	1PPIs	2011-09-27	2	0	2011	2011	0	0	0	0	0	0	0	0	0	1	0	0	0	0	1	0	0	0	0	0	1	0	1	0	1	1	0.246406570841889	0
BCEEIGO	1PPIs	2014-01-13	2	0	2014	2011	0	0	0	0	0	1	0	0	0	0	0	0	0	0	1	0	0	0	0	0	1	0	1	0	1	1	0.246406570841889	0
BCEEILK	1PPIs	2012-09-06	1	0	2012	2011	0	0	0	1	1	1	0	0	0	0	0	0	0	0	0	0	0	0	0	0	1	0	1	1	1	1	0.246406570841889	0
BCEEINM	1PPIs	2011-01-19	1	0	2011	2011	0	0	0	0	0	0	0	0	0	0	0	0	0	0	0	0	0	0	0	0	1	0	1	0	1	1	0.246406570841889	0
BCEEIPM	0HRA	2015-11-27	2	0	2016	2011	0	0	0	0	0	1	0	0	0	0	0	0	0	0	1	1	0	0	0	0	1	0	1	0	1	1	0.246406570841889	0
BCEEJGI	1PPIs	2011-08-04	2	0	2011	2011	0	0	0	0	0	1	0	1	0	0	0	0	0	0	0	0	0	0	0	0	1	0	1	0	1	1	0.246406570841889	0
BCEEJIM	1PPIs	2011-10-25	2	0	2012	2011	0	0	0	0	0	1	0	1	0	0	0	0	0	0	1	1	0	0	0	0	1	0	1	0	0.694444444444444	1	0.246406570841889	0
BCEEJOI	1PPIs	2012-09-10	1	0	2012	2011	0	0	0	0	0	0	0	0	0	0	0	0	0	0	1	0	0	0	0	0	1	0	0	0	0.882352941176471	1	0.246406570841889	0
BCEEKHO	1PPIs	2011-08-01	2	1	2011	2011	0	0	0	0	0	0	0	0	0	0	0	0	0	0	1	0	0	0	0	0	1	0	0	0	1	1	0.246406570841889	0
BCEEKPN	1PPIs	2011-03-14	2	0	2011	2011	0	0	0	0	0	0	0	1	0	0	0	0	0	0	0	1	0	0	0	0	1	0	1	0	1	1	0.246406570841889	0
BCEELJI	1PPIs	2013-08-02	2	1	2013	2011	0	0	0	0	0	0	0	0	0	0	0	0	0	0	0	0	0	0	0	0	1	0	1	0	1	1	0.246406570841889	0
BCEELNM	1PPIs	2016-02-26	2	0	2016	2011	0	0	0	0	0	1	0	0	0	0	0	0	0	0	0	1	1	0	0	0	1	0	1	0	1	1	0.246406570841889	0
BCEELPJ	1PPIs	2010-10-13	2	1	2011	2011	0	0	0	0	0	0	0	0	0	0	0	0	0	0	0	0	0	0	0	0	1	0	0	0	1	1	0.246406570841889	0
BCEEMLL	1PPIs	2014-04-22	2	0	2014	2011	0	0	0	0	0	1	0	0	0	0	0	0	0	0	1	0	0	0	0	0	1	0	1	0	1	1	0.246406570841889	0
BCEEMNI	1PPIs	2014-01-30	2	0	2014	2011	0	0	0	0	0	0	0	0	0	0	0	0	0	0	0	0	0	0	0	0	1	0	1	0	1	1	0.246406570841889	0
BCEENGM	1PPIs	2011-10-04	2	0	2012	2011	0	0	0	0	0	0	0	0	0	0	0	0	0	0	0	0	0	0	0	0	1	0	1	0	1	1	0.246406570841889	0
BCEENHJ	1PPIs	2014-07-30	2	1	2014	2011	0	1	0	1	1	0	1	0	0	0	0	0	1	1	0	0	0	0	0	0	1	0	1	1	1	1	0.246406570841889	0
BCEENIO	1PPIs	2010-11-09	2	0	2011	2011	0	0	0	1	0	1	0	0	0	0	0	0	0	0	0	0	0	0	0	0	1	0	0	0	0.645161290322581	1	0.246406570841889	0
BCEENNJ	1PPIs	2012-03-27	2	1	2012	2011	0	0	0	0	0	1	0	0	0	0	0	0	0	0	1	0	0	0	0	0	1	0	1	0	1	1	0.246406570841889	0
BCEFFKH	1PPIs	2013-10-16	2	1	2014	2011	0	0	0	1	0	0	0	0	0	0	0	0	0	0	1	0	0	0	0	0	1	0	1	0	1	1	0.246406570841889	0
BCEFFPN	1PPIs	2011-08-26	2	0	2011	2011	0	0	0	0	0	0	0	0	0	0	0	0	0	0	1	0	0	0	0	0	1	0	1	0	1	1	0.246406570841889	0
BCEFFPQ	1PPIs	2010-12-30	2	0	2011	2011	0	0	0	0	0	1	0	0	0	0	0	0	0	0	0	0	0	0	0	0	1	0	1	0	0.697674418604651	1	0.246406570841889	0
BCEFGIJ	1PPIs	2011-09-13	2	1	2011	2011	0	0	0	1	0	1	0	0	0	0	0	0	0	1	0	1	1	0	0	0	1	0	1	1	1	1	7.34839151266256	0
BCEFGLQ	1PPIs	2012-02-21	2	0	2012	2011	0	0	0	0	0	0	0	0	0	0	0	0	0	0	0	0	0	0	0	0	1	0	0	0	1	1	0.246406570841889	0
BCEFHGN	1PPIs	2013-01-28	1	1	2013	2011	0	0	0	0	0	0	0	0	0	0	0	0	0	0	1	1	0	0	0	0	1	0	1	0	0.5	0	0.246406570841889	0
BCEFHJK	1PPIs	2014-10-27	2	0	2015	2011	0	0	0	0	0	0	0	0	0	0	0	0	0	0	1	0	0	0	0	0	1	0	1	0	1	1	0.246406570841889	0
BCEFHLQ	1PPIs	2015-01-10	2	0	2015	2011	0	0	0	0	0	0	0	0	0	0	0	0	0	0	0	1	0	0	0	0	1	0	1	0	1	1	0.246406570841889	0
BCEFHPH	1PPIs	2010-12-08	2	1	2011	2011	0	0	0	0	0	0	0	0	0	0	0	0	0	0	1	0	0	0	0	0	1	0	0	0	1	1	0.246406570841889	0
BCEFIHM	1PPIs	2014-04-28	2	1	2014	2011	0	0	0	0	0	1	0	0	0	0	0	0	0	1	1	0	1	0	0	0	1	0	1	0	1	1	0.246406570841889	0
BCEFIHP	1PPIs	2011-09-07	2	1	2011	2011	0	0	0	1	0	0	0	0	0	0	0	0	0	0	1	0	0	0	0	0	1	0	1	0	1	1	0.246406570841889	0
BCEFILP	1PPIs	2016-11-07	2	1	2017	2011	0	0	0	1	0	0	0	0	0	0	0	0	0	0	1	1	0	0	0	0	1	0	1	0	1	1	0.246406570841889	0
BCEFIMO	1PPIs	2011-02-23	1	1	2011	2011	0	0	0	0	0	0	0	0	0	0	0	0	0	0	0	0	1	0	0	0	1	0	1	0	1	1	0.246406570841889	0
BCEFINM	1PPIs	2011-09-06	2	1	2011	2011	0	0	0	1	0	0	0	0	0	0	0	0	0	0	0	0	0	0	0	0	1	0	0	0	0.888888888888889	1	0.246406570841889	0
BCEFJIL	1PPIs	2012-03-07	2	0	2012	2011	0	0	0	1	0	0	0	0	0	0	0	0	0	0	0	0	0	0	0	1	1	0	1	0	1	1	0.246406570841889	0
BCEFJKI	1PPIs	2011-03-29	2	0	2011	2011	0	0	0	0	0	0	0	0	0	0	0	0	0	0	1	0	0	0	0	0	1	0	0	0	0.9375	1	0.246406570841889	0
BCEFJNI	1PPIs	2011-08-31	1	1	2011	2011	0	0	0	0	1	0	0	0	0	0	0	0	0	0	0	0	0	0	0	0	1	0	0	0	0.843835616438356	1	0.246406570841889	0
BCEFJPM	1PPIs	2015-08-06	2	0	2015	2011	0	0	0	1	0	1	0	0	0	0	0	0	0	0	1	0	1	1	0	0	1	0	1	0	1	1	0.246406570841889	0
BCEFKHI	1PPIs	2011-06-17	1	1	2011	2011	0	0	0	0	0	0	0	0	0	0	0	0	0	0	1	0	0	0	0	0	1	0	0	0	1	1	0.246406570841889	0
BCEFKPO	1PPIs	2015-08-25	2	1	2015	2011	0	0	0	0	0	1	0	0	0	0	0	0	0	0	1	0	1	0	0	0	1	0	1	0	0.933333333333333	1	0.246406570841889	0
BCEFLLK	1PPIs	2014-03-10	2	0	2014	2011	0	0	0	0	0	0	0	0	0	0	0	0	0	0	1	0	0	0	0	0	1	0	1	0	1	1	0.246406570841889	0
BCEFLMN	1PPIs	2013-01-27	1	0	2013	2011	0	0	0	0	0	0	0	0	0	0	0	0	0	0	0	0	0	0	0	0	1	0	1	1	1	1	0.246406570841889	0
BCEFLNL	1PPIs	2014-06-07	2	0	2014	2011	0	0	0	0	0	1	0	0	0	0	0	0	0	0	0	0	1	0	0	0	1	0	1	0	1	1	0.246406570841889	0
BCEFMOI	1PPIs	2010-12-22	2	0	2011	2011	0	0	0	1	0	1	0	0	0	0	0	0	0	0	0	0	1	0	0	0	1	0	1	0	1	1	0.246406570841889	0
BCEFNGH	1PPIs	2013-03-31	2	0	2013	2011	0	0	0	0	0	0	0	0	0	0	0	0	0	0	0	0	0	0	0	0	1	0	1	0	1	1	1.38535249828884	0
BCEFNGN	1PPIs	2011-05-09	2	0	2011	2011	0	0	0	0	0	0	0	0	0	0	0	0	0	0	0	0	0	0	0	0	1	0	1	0	1	1	0.246406570841889	0
BCEFNJI	1PPIs	2014-04-17	1	0	2014	2011	0	0	1	1	1	1	0	0	0	0	0	0	0	0	1	0	0	0	0	0	1	0	1	1	1	1	0.246406570841889	0
BCEFNOP	1PPIs	2013-12-18	1	0	2014	2011	0	0	0	0	0	0	0	0	0	0	0	0	0	0	1	1	0	0	0	0	1	0	1	0	1	1	0.246406570841889	0
BCEFOGP	1PPIs	2013-03-25	1	0	2013	2011	0	0	0	0	0	1	0	0	0	0	0	0	0	0	1	0	1	0	0	1	1	0	1	1	0.872549019607843	1	0.246406570841889	0
BCEFOHI	1PPIs	2011-11-09	2	0	2012	2011	0	0	0	0	0	0	0	0	0	0	0	0	0	0	0	0	0	0	0	0	1	0	1	0	1	1	0.246406570841889	0
BCEFOHN	1PPIs	2010-11-24	2	1	2011	2011	0	0	0	0	0	0	0	0	0	0	0	0	0	0	0	0	0	0	0	0	1	0	1	0	0.697478991596639	1	0.246406570841889	0
BCEFOJQ	1PPIs	2011-03-22	1	1	2011	2011	0	0	0	0	0	0	0	0	0	0	0	0	0	0	1	0	0	0	0	0	1	0	0	0	1	1	0.246406570841889	0
BCEFOKK	1PPIs	2015-12-05	1	0	2016	2011	0	0	0	1	0	1	0	0	0	0	0	0	0	0	1	1	1	1	0	0	1	0	1	0	1	1	0.246406570841889	0
BCEFOKP	1PPIs	2011-12-08	2	1	2012	2011	0	0	0	1	1	1	0	0	0	0	0	0	0	0	0	1	1	1	0	0	1	0	1	0	1	1	0.246406570841889	0
BCEGFPO	1PPIs	2010-10-19	1	0	2011	2011	0	0	1	0	0	1	0	0	0	0	0	0	0	0	1	0	0	0	0	0	1	0	1	0	1	1	0.246406570841889	0
BCEGGHN	1PPIs	2011-09-26	2	1	2011	2011	0	0	0	0	0	1	0	0	0	0	0	0	0	0	0	0	1	0	0	0	1	0	1	0	1	1	0.246406570841889	0
BCEGGJL	1PPIs	2016-08-24	2	0	2016	2011	0	0	0	0	0	1	0	0	0	0	0	0	0	0	1	0	0	0	0	0	1	0	1	0	1	1	0.246406570841889	0
BCEGGJN	1PPIs	2015-08-24	1	1	2015	2011	0	0	0	0	0	1	0	0	0	0	0	0	0	0	1	0	0	0	0	0	1	0	1	0	1	1	0.246406570841889	0
BCEGHJM	1PPIs	2012-06-28	2	0	2012	2011	0	0	0	0	0	0	0	0	0	0	0	0	0	0	0	0	0	0	0	0	1	0	1	0	1	1	0.246406570841889	0
BCEGHMJ	1PPIs	2013-04-26	1	1	2013	2011	0	0	0	0	0	0	0	0	0	0	0	0	0	0	0	0	0	0	0	0	1	0	1	0	0.222222222222222	0	0.246406570841889	0
BCEGHMP	1PPIs	2013-11-15	2	1	2014	2011	0	0	0	0	0	0	0	0	0	0	0	0	0	0	1	0	0	0	0	0	1	0	1	0	0.853658536585366	1	0.246406570841889	0
BCEGIGI	1PPIs	2010-11-05	2	0	2011	2011	0	0	0	0	0	0	0	0	0	0	0	0	0	0	1	0	0	0	0	0	1	0	0	0	1	1	0.246406570841889	0
BCEGIHP	1PPIs	2011-01-05	2	1	2011	2011	0	0	0	0	0	1	0	0	0	0	0	0	0	0	1	0	0	0	0	0	1	0	1	0	1	1	0.246406570841889	0
BCEGIIK	1PPIs	2011-05-14	2	1	2011	2011	0	0	0	1	0	0	0	0	0	0	0	0	0	1	1	0	1	0	0	0	1	1	1	0	0.731506849315068	1	0.246406570841889	0
BCEGILP	1PPIs	2014-10-28	1	1	2015	2011	0	0	0	1	0	1	0	0	0	0	0	0	0	0	1	0	0	0	0	0	1	0	1	0	1	1	0.246406570841889	0
BCEGIMN	1PPIs	2011-04-21	2	0	2011	2011	0	0	0	1	0	0	0	0	0	0	0	0	0	0	1	0	0	0	0	0	1	0	1	0	1	1	0.246406570841889	0
BCEGJHI	1PPIs	2011-06-23	1	1	2011	2011	0	0	0	0	1	0	0	0	0	0	0	1	0	1	1	0	0	1	1	0	1	0	1	1	1	1	0.246406570841889	0
BCEGJJJ	1PPIs	2011-02-03	1	1	2011	2011	0	0	0	1	0	0	0	0	0	0	0	0	0	0	0	0	0	0	0	0	1	0	1	0	1	1	0.246406570841889	0
BCEGJKH	1PPIs	2011-07-13	1	0	2011	2011	0	0	0	0	0	0	0	0	0	0	0	0	0	0	1	1	0	0	0	0	1	0	1	0	1	1	0.246406570841889	0
BCEGJMK	1PPIs	2011-01-14	2	0	2011	2011	0	0	0	0	0	1	0	0	0	0	0	0	0	0	0	0	0	0	0	0	1	0	1	0	1	1	0.246406570841889	0
BCEGJNH	1PPIs	2014-02-20	2	1	2014	2011	0	0	0	0	0	0	0	0	0	0	0	0	0	0	1	0	0	0	0	0	1	0	1	0	1	1	0.246406570841889	0
BCEGJPP	1PPIs	2012-07-13	2	0	2012	2011	0	0	0	0	0	0	0	0	0	0	0	0	0	0	1	0	0	0	0	0	1	0	0	0	0.564516129032258	1	0.246406570841889	0
BCEGKGK	1PPIs	2011-01-12	1	0	2011	2011	0	0	1	0	0	0	0	0	0	0	0	0	0	0	0	0	0	0	0	0	1	0	1	0	1	1	0.246406570841889	0
BCEGKIL	1PPIs	2015-02-06	2	0	2015	2011	0	0	0	0	1	0	0	0	0	0	0	0	0	0	1	0	0	0	0	0	1	0	1	1	1	1	0.246406570841889	0
BCEGKIO	1PPIs	2014-04-23	2	0	2014	2011	0	0	0	0	0	0	0	0	0	1	0	0	0	0	1	0	0	0	0	0	1	0	1	0	1	1	0.246406570841889	0
BCEGKJQ	1PPIs	2014-09-17	2	1	2014	2011	0	1	0	0	0	0	0	0	0	0	0	0	0	1	0	1	0	0	0	0	1	0	1	1	0.994520547945206	1	0.246406570841889	0
BCEGKNI	1PPIs	2010-11-16	2	0	2011	2011	0	0	0	0	0	0	0	0	0	0	0	0	0	0	1	0	0	0	0	0	1	0	0	0	1	1	0.246406570841889	0
BCEGLHP	1PPIs	2012-09-26	1	0	2012	2011	0	0	0	0	0	1	0	0	0	0	0	0	0	0	1	0	0	0	0	0	1	0	0	0	1	1	0.246406570841889	0
BCEGLJJ	1PPIs	2013-10-22	2	1	2014	2011	0	0	0	0	0	0	0	0	0	0	0	0	0	0	0	0	0	0	0	0	1	0	1	0	1	1	0.246406570841889	0
BCEGLJM	1PPIs	2015-09-09	2	1	2015	2011	0	1	0	1	0	0	0	0	0	0	0	0	0	0	0	0	0	0	0	0	1	0	1	0	1	1	0.246406570841889	0
BCEGLNM	1PPIs	2012-03-07	2	0	2012	2011	0	0	0	0	0	1	0	0	0	0	0	0	0	0	1	0	0	0	0	0	1	0	1	0	0.642857142857143	1	0.246406570841889	0
BCEGLOL	1PPIs	2011-04-25	2	0	2011	2011	0	0	0	1	0	1	0	0	0	0	0	0	0	0	0	0	0	0	0	0	1	0	1	0	1	1	0.246406570841889	0
BCEGMJJ	1PPIs	2013-06-30	2	1	2013	2011	0	0	0	1	1	1	0	0	0	0	0	0	0	0	1	0	0	0	0	0	1	0	1	0	0.553191489361702	1	0.246406570841889	0
BCEGMLL	1PPIs	2013-08-10	1	0	2013	2011	0	0	0	0	0	0	0	0	0	0	0	0	0	0	0	0	0	0	0	0	1	0	1	0	1	1	0.246406570841889	0
BCEGMMJ	1PPIs	2011-02-14	2	1	2011	2011	0	0	0	1	0	1	0	0	0	0	0	0	0	0	0	0	0	0	0	0	1	0	1	0	0.311688311688312	0	0.246406570841889	0
BCEGMNQ	0HRA	2013-10-08	2	1	2014	2011	0	0	0	0	0	0	0	0	0	0	0	0	0	0	0	1	0	0	0	0	1	0	1	0	1	1	0.246406570841889	0
BCEGMON	1PPIs	2016-04-04	2	1	2016	2011	0	0	0	1	0	1	0	0	0	0	0	0	0	0	0	0	0	0	0	0	1	0	1	0	1	1	0.246406570841889	0
BCEGNGL	1PPIs	2017-06-29	2	1	2017	2011	0	0	0	1	0	1	0	0	0	0	0	0	0	1	1	0	1	0	0	0	1	0	1	1	1	1	0.246406570841889	0
BCEGNHQ	1PPIs	2015-10-23	2	1	2016	2011	0	0	0	0	0	0	1	0	0	0	0	0	0	0	1	0	0	0	0	0	1	0	1	0	1	1	0.246406570841889	0
BCEGNIL	1PPIs	2012-02-16	1	1	2012	2011	0	0	0	1	0	1	0	0	0	0	0	0	0	1	0	0	1	0	0	0	1	0	1	1	1	1	0.246406570841889	0
BCEGNMI	1PPIs	2013-04-05	1	1	2013	2011	0	0	0	0	0	1	0	0	0	0	0	0	0	0	1	0	0	0	0	0	0	0	1	0	1	1	0.246406570841889	0
BCEGNPM	1PPIs	2012-08-27	1	0	2012	2011	0	0	0	0	0	0	0	0	0	0	0	0	0	0	1	0	0	0	0	0	1	0	0	0	1	1	0.246406570841889	0
BCEGOOP	1PPIs	2017-03-01	2	1	2017	2011	0	0	0	1	1	0	0	0	0	0	0	0	0	0	1	0	0	0	0	0	1	0	1	1	0.610687022900763	1	0.246406570841889	0
BCEHFLQ	1PPIs	2011-08-23	1	1	2011	2011	0	0	0	1	0	1	0	0	0	0	0	0	0	0	1	0	0	0	0	0	1	0	0	0	1	1	0.246406570841889	0
BCEHGJL	1PPIs	2011-01-15	2	1	2011	2011	0	0	0	0	0	1	0	0	0	0	0	0	0	0	0	0	1	0	0	0	1	0	1	0	1	1	0.246406570841889	0
BCEHGLM	1PPIs	2012-02-04	1	1	2012	2011	0	0	0	1	0	1	0	0	0	0	0	0	0	0	0	1	0	0	0	0	1	0	1	1	1	1	5.56878850102669	1
BCEHGNJ	1PPIs	2014-04-22	2	1	2014	2011	0	0	0	1	1	0	0	0	0	0	0	1	0	0	1	0	1	1	0	0	1	0	1	1	1	1	0.246406570841889	0
BCEHGNO	1PPIs	2010-10-19	1	1	2011	2011	0	0	0	0	0	0	0	0	0	0	0	0	0	0	0	0	0	0	0	0	1	0	1	0	1	1	6.55441478439425	0
BCEHGPJ	1PPIs	2016-06-28	2	1	2016	2011	0	0	0	1	1	1	0	0	0	0	0	0	0	0	1	0	1	0	0	0	1	0	1	0	1	1	0.246406570841889	0
BCEHHNP	1PPIs	2011-01-08	2	0	2011	2011	0	0	0	0	0	0	0	0	0	0	0	0	0	0	0	0	0	0	0	0	1	0	0	0	1	1	0.246406570841889	0
BCEHIGO	1PPIs	2011-03-21	2	0	2011	2011	0	0	0	0	0	1	0	0	0	0	0	0	0	0	1	0	0	0	0	0	1	0	1	0	1	1	0.246406570841889	0
BCEHIHJ	1PPIs	2012-03-10	2	0	2012	2011	0	0	0	0	0	0	0	0	0	0	0	0	0	0	0	1	0	0	0	0	1	0	0	0	1	1	0.246406570841889	0
BCEHIHK	1PPIs	2011-09-21	1	0	2011	2011	0	0	0	0	0	0	0	0	0	0	0	0	0	0	0	0	0	0	0	0	1	0	1	0	0.915492957746479	1	0.246406570841889	0
BCEHIJH	1PPIs	2015-02-17	1	1	2015	2011	0	0	0	0	0	0	0	0	0	0	0	0	0	1	1	0	1	0	0	0	1	0	1	0	0.645161290322581	1	0.246406570841889	0
BCEHIKN	1PPIs	2011-01-08	2	0	2011	2011	0	0	0	0	0	0	0	0	0	0	0	0	0	0	1	0	0	0	0	0	1	0	1	0	1	1	0.246406570841889	0
BCEHIKP	1PPIs	2011-12-07	2	1	2012	2011	0	0	0	1	0	1	0	0	0	0	0	0	0	0	0	0	1	0	0	0	1	0	1	0	1	1	0.246406570841889	0
BCEHINM	1PPIs	2010-11-03	2	0	2011	2011	0	0	0	1	0	1	0	0	0	0	0	0	0	0	0	0	0	0	0	0	1	0	0	0	1	1	0.246406570841889	0
BCEHJHJ	1PPIs	2010-11-23	2	0	2011	2011	0	0	0	0	0	0	0	0	0	0	0	0	0	0	0	0	0	0	0	0	1	0	0	0	1	1	0.246406570841889	0
BCEHKIL	1PPIs	2015-02-20	1	0	2015	2011	0	0	0	0	0	0	0	0	0	0	0	0	0	0	0	0	0	0	0	0	1	0	1	0	1	1	0.246406570841889	0
BCEHKIQ	1PPIs	2016-07-29	1	1	2016	2011	0	0	0	1	1	1	0	0	0	0	0	1	0	1	1	0	1	0	0	0	1	0	1	0	1	1	0.246406570841889	0
BCEHLGP	1PPIs	2014-07-15	2	1	2014	2011	0	0	0	1	1	1	0	0	0	0	0	0	0	0	0	0	1	0	0	0	1	0	1	0	1	1	0.246406570841889	0
BCEHLHO	0HRA	2016-10-15	2	1	2017	2011	0	0	0	1	0	0	0	0	0	0	0	0	0	0	0	0	0	1	0	1	1	0	1	0	1	1	0.246406570841889	0
BCEHLJO	0HRA	2016-10-06	2	1	2017	2011	0	0	0	0	0	0	0	0	0	0	0	0	0	0	0	0	0	0	0	0	1	0	1	0	1	1	0.246406570841889	0
BCEHLMO	1PPIs	2010-11-19	2	1	2011	2011	0	0	0	0	0	0	0	0	0	0	0	0	0	0	1	0	0	0	0	0	1	0	0	0	0.579710144927536	1	0.246406570841889	0
BCEHLOO	1PPIs	2011-03-04	1	1	2011	2011	0	0	0	0	0	1	0	0	0	0	0	0	0	0	1	0	0	0	0	0	1	0	1	0	1	1	0.246406570841889	0
BCEHLPN	1PPIs	2011-02-28	2	1	2011	2011	0	0	0	0	0	0	0	0	0	0	0	0	0	0	1	0	0	0	0	0	1	0	0	0	0.458715596330275	0	0.246406570841889	0
BCEHMGO	1PPIs	2011-07-25	2	0	2011	2011	0	0	0	1	0	1	0	0	0	0	0	0	0	0	1	0	0	0	0	0	1	0	1	0	1	1	0.246406570841889	0
BCEHMNO	1PPIs	2013-10-28	1	1	2014	2011	0	0	0	0	0	1	0	0	0	0	0	0	0	0	0	0	0	0	0	0	1	0	1	0	1	1	0.246406570841889	0
BCEHNIN	1PPIs	2012-08-23	2	1	2012	2011	0	0	0	1	0	1	0	0	0	0	0	0	0	0	0	0	1	1	0	0	1	0	1	0	1	1	0.246406570841889	0
BCEHNJJ	0HRA	2012-08-08	2	1	2012	2011	0	0	0	0	0	0	0	0	0	0	0	0	0	0	0	0	0	0	0	0	1	0	1	0	1	1	2.37645448323066	0
BCEHOGK	1PPIs	2011-02-02	1	1	2011	2011	0	0	0	1	1	0	1	0	0	0	0	1	0	0	0	0	0	0	0	0	1	0	1	1	1	1	0.246406570841889	0
BCEHOGN	1PPIs	2014-11-25	1	1	2015	2011	0	0	0	1	1	1	1	0	0	0	0	0	1	1	0	0	1	0	0	0	1	0	1	1	1	1	0.246406570841889	0
BCEHOIO	1PPIs	2014-10-31	1	0	2015	2011	0	0	0	0	0	1	0	0	0	0	0	0	1	1	0	1	0	0	0	0	1	0	1	0	1	1	0.246406570841889	0
BCEHOJP	1PPIs	2012-07-30	2	1	2012	2011	0	0	0	0	0	0	0	0	0	0	0	0	0	0	0	0	0	0	0	0	1	0	1	0	1	1	3.73716632443532	0
BCEHOMK	1PPIs	2011-05-02	2	1	2011	2011	0	0	0	0	0	1	0	0	0	0	0	0	0	0	1	0	0	0	0	0	1	0	1	0	0.568862275449102	1	0.246406570841889	0
BCEHONN	0HRA	2012-02-15	1	0	2012	2011	0	0	0	0	0	1	0	0	0	0	0	0	0	1	0	0	1	0	0	0	1	0	0	0	1	1	0.246406570841889	0
BCEHOPN	1PPIs	2010-10-22	2	0	2011	2011	0	0	0	0	0	0	0	0	0	0	0	0	0	0	0	0	0	0	0	0	1	0	0	0	1	1	0.246406570841889	0
BCEIFGN	1PPIs	2012-12-07	1	0	2013	2011	0	0	0	0	0	0	0	0	0	0	0	0	0	0	1	0	0	0	0	0	1	0	1	0	0.729166666666667	1	0.246406570841889	0
BCEIFHI	1PPIs	2012-12-26	2	0	2013	2011	0	0	0	0	0	0	0	0	0	0	0	0	0	0	0	0	0	0	0	0	1	0	0	0	1	1	0.246406570841889	0
BCEIFHJ	1PPIs	2012-01-19	1	0	2012	2011	0	0	0	0	0	0	0	0	0	0	0	0	0	0	0	0	0	0	0	0	1	0	0	0	1	1	0.246406570841889	0
BCEIFIO	1PPIs	2012-05-11	2	0	2012	2011	0	0	0	0	0	0	0	0	0	0	0	0	0	0	1	1	0	0	0	0	1	0	0	0	1	1	0.246406570841889	0
BCEIFMI	1PPIs	2011-09-22	2	1	2011	2011	0	0	0	1	1	0	0	0	0	0	0	0	0	1	1	0	1	0	0	0	1	0	1	0	1	1	0.246406570841889	0
BCEIFMM	1PPIs	2011-11-16	2	0	2012	2011	0	0	0	1	0	1	0	0	0	0	0	0	0	0	1	0	0	0	0	0	1	0	1	0	1	1	0.246406570841889	0
BCEIFMQ	1PPIs	2014-05-10	1	1	2014	2011	0	1	0	0	0	0	0	0	0	0	0	0	0	0	0	1	0	0	0	0	1	0	1	1	1	1	0.246406570841889	0
BCEIFPM	1PPIs	2011-01-24	2	1	2011	2011	0	0	0	0	0	0	0	0	0	0	0	0	0	0	1	0	0	0	0	0	1	0	0	0	1	1	0.246406570841889	0
BCEIGGN	0HRA	2012-10-21	2	1	2013	2011	0	0	0	1	1	1	0	0	0	0	0	1	0	0	1	1	0	0	0	0	1	0	1	0	1	1	0.246406570841889	0
BCEIGHL	1PPIs	2013-09-03	2	0	2013	2011	0	0	0	1	1	0	1	1	0	0	0	0	0	0	0	0	0	1	0	0	1	0	1	1	1	1	0.246406570841889	0
BCEIGIN	1PPIs	2013-01-10	1	1	2013	2011	0	0	0	0	0	0	0	0	0	0	0	0	0	0	1	0	0	0	0	0	1	0	1	0	0.630630630630631	1	0.246406570841889	0
BCEIGMM	1PPIs	2012-02-24	1	1	2012	2011	0	0	0	0	0	0	0	0	0	0	0	0	0	0	1	0	0	0	0	0	1	0	1	0	0.657894736842105	1	0.246406570841889	0
BCEIGNO	1PPIs	2014-01-11	1	1	2014	2011	0	0	0	0	0	0	0	0	0	0	0	0	0	0	1	0	0	0	0	0	1	0	1	0	1	1	0.246406570841889	0
BCEIHGP	1PPIs	2011-05-03	2	1	2011	2011	0	0	0	1	0	1	0	0	0	0	0	0	0	0	0	0	1	0	0	0	1	0	1	0	1	1	0.246406570841889	0
BCEIHHP	1PPIs	2013-01-16	2	1	2013	2011	0	0	0	1	0	1	0	0	0	0	0	0	0	0	1	1	1	0	0	0	1	0	1	0	1	1	0.246406570841889	0
BCEIHIN	1PPIs	2010-10-25	2	0	2011	2011	0	0	0	0	0	0	0	0	0	0	0	0	0	0	0	0	0	0	0	0	1	0	0	0	1	1	0.246406570841889	0
BCEIHJM	1PPIs	2011-12-09	2	0	2012	2011	0	0	0	0	0	0	0	0	0	0	0	0	0	0	1	0	0	0	0	0	1	0	1	0	0.603448275862069	1	0.246406570841889	0
BCEIHNP	1PPIs	2015-10-12	2	1	2016	2011	0	0	0	1	1	1	0	0	0	0	0	0	0	0	1	0	1	0	0	0	1	0	1	0	1	1	0.246406570841889	0
BCEIHOJ	1PPIs	2011-01-26	2	0	2011	2011	0	0	0	0	0	0	0	0	0	0	0	0	0	0	0	0	0	0	0	0	1	0	0	0	1	1	0.246406570841889	0
BCEIHPQ	1PPIs	2011-01-12	2	1	2011	2011	0	0	0	0	0	0	0	0	0	0	0	0	0	0	0	0	0	0	0	0	1	0	0	0	0.327272727272727	0	0.246406570841889	0
BCEIIHM	1PPIs	2011-01-18	2	0	2011	2011	0	0	0	0	0	1	0	0	0	0	0	0	0	0	1	0	0	0	0	0	1	0	1	0	1	1	0.246406570841889	0
BCEIIIL	1PPIs	2011-05-24	2	0	2011	2011	0	0	0	0	0	0	0	0	0	0	0	0	0	0	1	0	0	0	0	0	1	0	1	0	1	1	0.246406570841889	0
BCEIIIQ	1PPIs	2011-06-15	2	0	2011	2011	0	0	0	0	0	0	0	0	0	0	0	0	0	0	1	0	0	0	0	0	1	0	1	0	0.526315789473684	1	0.246406570841889	0
BCEIIKN	1PPIs	2011-06-22	1	1	2011	2011	0	0	0	0	0	0	0	0	0	0	0	0	0	0	0	0	0	0	0	0	1	0	0	0	1	1	0.246406570841889	0
BCEIJLK	1PPIs	2015-08-03	1	1	2015	2011	0	0	0	1	0	0	0	0	0	0	0	0	0	0	0	0	0	0	0	0	1	0	1	0	1	1	0.246406570841889	0
BCEIJLO	1PPIs	2015-04-16	2	1	2015	2011	0	0	0	1	1	1	0	0	0	0	0	0	0	0	1	0	1	1	0	0	1	0	1	1	1	1	0.246406570841889	0
BCEIKJK	1PPIs	2010-12-03	2	1	2011	2011	0	0	0	0	0	0	0	0	0	0	0	0	0	0	0	1	0	0	0	0	1	0	0	0	1	1	0.246406570841889	0
BCEIKNO	1PPIs	2015-04-17	1	1	2015	2011	0	0	0	0	0	0	0	0	0	0	0	0	0	0	1	0	0	0	0	0	1	0	1	0	1	1	0.246406570841889	0
BCEIKPK	1PPIs	2015-09-02	2	0	2015	2011	0	0	0	1	0	1	0	0	0	0	0	0	0	0	1	1	0	0	0	0	1	0	1	0	1	1	0.246406570841889	0
BCEIKPN	1PPIs	2010-12-14	2	0	2011	2011	0	0	0	0	0	0	0	0	0	0	0	0	0	0	0	0	0	0	0	0	1	0	0	0	1	1	0.246406570841889	0
BCEILGN	0HRA	2017-04-17	2	0	2017	2011	0	0	0	0	0	0	0	0	0	0	0	0	0	0	0	1	0	0	0	0	1	0	1	0	1	1	0.246406570841889	0
BCEILIO	1PPIs	2011-11-07	1	1	2012	2011	0	0	0	0	0	0	0	0	0	0	0	0	0	0	0	1	0	0	0	0	1	0	1	0	1	1	0.246406570841889	0
BCEILJJ	1PPIs	2011-04-12	2	0	2011	2011	0	0	0	1	0	1	0	0	0	0	0	0	0	0	0	0	0	0	0	0	1	0	1	0	1	1	0.246406570841889	0
BCEILJQ	1PPIs	2013-08-22	1	1	2013	2011	0	0	0	0	0	0	0	0	0	0	0	0	0	0	0	0	0	0	0	0	1	0	1	0	0.5	0	0.246406570841889	0
BCEILPN	1PPIs	2013-12-24	1	0	2014	2011	0	0	0	1	0	0	0	0	0	0	0	0	0	0	0	1	0	0	0	0	1	0	1	0	0.545454545454545	1	0.246406570841889	0
BCEIMGI	1PPIs	2013-11-14	2	1	2014	2011	0	0	0	1	1	1	0	1	0	0	0	0	0	0	1	1	1	0	0	0	1	0	1	1	0.991780821917808	1	0.246406570841889	0
BCEIMIH	1PPIs	2010-10-01	1	0	2011	2011	0	0	0	0	0	0	0	0	0	0	0	0	0	0	0	0	0	0	0	0	1	0	0	0	1	1	0.246406570841889	0
BCEIMIN	1PPIs	2011-07-21	2	1	2011	2011	0	0	0	0	1	1	0	0	0	0	0	0	0	0	0	0	1	0	0	0	1	0	1	0	1	1	0.246406570841889	0
BCEIMJL	1PPIs	2012-03-12	2	0	2012	2011	0	0	0	1	1	1	0	0	0	0	0	0	0	0	1	0	1	1	0	0	1	0	1	0	1	1	0.246406570841889	0
BCEIMMH	1PPIs	2011-06-02	2	1	2011	2011	0	0	0	0	0	0	0	0	0	0	0	0	0	0	0	0	0	0	0	0	1	0	1	0	1	1	0.246406570841889	0
BCEIMMM	1PPIs	2011-01-10	2	0	2011	2011	0	0	0	0	0	0	0	0	0	0	0	0	0	0	0	0	0	0	0	0	1	0	0	0	1	1	6.35728952772074	1
BCEIMNH	1PPIs	2016-04-07	2	1	2016	2011	0	0	0	1	1	1	1	0	0	0	0	0	0	0	1	0	1	0	0	0	1	0	1	1	1	1	0.246406570841889	0
BCEIMPQ	1PPIs	2013-12-13	2	0	2014	2011	0	0	0	1	1	1	0	0	0	0	0	0	0	0	0	0	1	0	0	0	1	0	1	1	1	1	0.246406570841889	0
BCEINGP	1PPIs	2017-02-12	2	0	2017	2011	0	0	0	1	0	1	0	0	0	0	0	0	0	0	1	1	1	1	0	0	1	0	1	0	1	1	0.246406570841889	0
BCEINJM	1PPIs	2011-06-02	2	1	2011	2011	0	0	0	1	1	1	0	0	0	0	0	1	0	1	0	0	0	0	0	0	1	0	1	1	0.971428571428571	1	3.83846680355921	0
BCEINJP	1PPIs	2016-10-14	2	1	2017	2011	0	0	0	0	0	0	0	0	0	0	0	0	0	0	0	0	0	0	0	0	1	0	1	0	1	1	0.246406570841889	0
BCEINLH	1PPIs	2013-01-22	2	0	2013	2011	0	0	0	0	0	0	0	0	0	0	0	0	0	0	1	0	0	0	0	0	1	0	1	0	1	1	0.246406570841889	0
BCEINLN	1PPIs	2011-07-28	2	0	2011	2011	0	0	0	0	0	0	0	0	0	0	0	0	0	0	0	0	0	0	0	0	1	0	0	0	1	1	0.246406570841889	0
BCEINMO	1PPIs	2016-06-18	2	0	2016	2011	0	0	0	1	0	1	0	0	0	0	0	0	0	0	1	0	1	0	0	0	1	0	1	0	0.37037037037037	0	0.246406570841889	0
BCEIOHJ	1PPIs	2013-10-06	1	0	2014	2011	0	0	0	1	0	1	0	0	0	0	0	0	0	1	0	0	1	0	0	0	1	0	1	0	0.882352941176471	1	0.246406570841889	0
BCEIOMQ	1PPIs	2014-07-08	2	0	2014	2011	0	0	1	0	1	1	0	0	0	0	0	0	0	1	1	0	1	0	0	0	1	0	1	0	1	1	0.246406570841889	0
BCEJFGK	1PPIs	2016-01-31	2	1	2016	2011	0	0	0	0	0	0	0	0	0	0	0	0	0	0	1	0	0	0	0	0	1	0	1	0	0.727272727272727	1	0.246406570841889	0
BCEJFIP	1PPIs	2016-06-30	1	0	2016	2011	0	0	0	0	0	0	0	0	0	0	0	0	0	0	1	0	0	0	0	1	1	0	1	0	1	1	0.246406570841889	0
BCEJFKH	0HRA	2013-06-15	2	1	2013	2011	0	0	0	0	0	0	0	0	0	0	0	0	0	0	0	1	0	0	0	0	1	0	1	0	1	1	0.246406570841889	0
BCEJFML	1PPIs	2016-02-12	2	0	2016	2011	0	0	0	0	0	0	0	0	0	0	0	0	0	0	1	0	0	0	0	0	1	0	1	0	1	1	0.246406570841889	0
BCEJGIK	1PPIs	2011-05-09	2	0	2011	2011	0	0	0	1	0	1	0	0	0	0	0	0	0	0	0	0	0	0	0	0	1	0	1	0	1	1	0.246406570841889	0
BCEJGJJ	1PPIs	2012-06-27	1	0	2012	2011	0	0	0	0	0	0	0	0	0	0	0	0	0	0	1	0	0	0	0	0	1	0	0	0	1	1	0.246406570841889	0
BCEJGKJ	1PPIs	2010-12-29	2	0	2011	2011	0	0	0	0	0	0	0	0	0	0	0	0	0	0	0	0	0	0	0	0	1	0	1	0	1	1	0.246406570841889	0
BCEJGKO	1PPIs	2013-10-10	2	0	2014	2011	0	0	0	1	1	1	1	0	0	0	0	0	1	1	1	0	1	1	0	0	1	0	1	1	1	1	0.246406570841889	0
BCEJGMP	1PPIs	2013-06-11	2	0	2013	2011	0	0	0	0	1	1	0	1	0	0	0	0	0	0	1	0	1	0	0	0	1	0	1	1	1	1	0.246406570841889	0
BCEJHHH	1PPIs	2011-08-09	2	0	2011	2011	0	0	0	0	0	0	0	0	0	0	0	0	0	0	0	0	0	0	0	0	1	0	1	0	1	1	0.246406570841889	0
BCEJHPL	1PPIs	2012-02-28	2	1	2012	2011	0	0	0	0	0	0	0	0	0	0	0	0	0	0	1	0	0	0	0	0	1	0	1	0	1	1	0.246406570841889	0
BCEJIGK	1PPIs	2010-11-17	1	0	2011	2011	0	0	0	1	1	0	1	0	0	0	0	0	0	0	1	0	0	0	0	0	1	0	1	0	1	1	0.246406570841889	0
BCEJIJI	1PPIs	2012-06-15	1	1	2012	2011	0	0	0	0	0	0	1	0	0	0	0	0	0	1	1	0	0	0	0	0	1	0	1	0	1	1	0.246406570841889	0
BCEJINK	1PPIs	2012-07-29	2	0	2012	2011	0	0	0	1	0	1	0	0	0	0	0	0	0	0	1	0	0	0	0	0	1	0	1	0	1	1	0.246406570841889	0
BCEJINN	1PPIs	2016-01-19	1	1	2016	2011	0	0	0	0	0	1	0	0	0	0	0	0	0	0	1	0	1	0	0	0	1	0	1	0	1	1	0.246406570841889	0
BCEJJKM	1PPIs	2013-01-18	2	0	2013	2011	0	0	0	1	0	1	0	0	0	0	0	0	0	0	0	0	0	0	0	0	1	0	1	1	1	1	0.246406570841889	0
BCEJKGP	1PPIs	2011-08-20	2	0	2011	2011	0	0	0	0	0	0	0	0	0	0	0	0	0	0	1	1	0	0	0	0	1	0	1	0	1	1	0.246406570841889	0
BCEJKHN	1PPIs	2010-11-29	2	1	2011	2011	0	0	0	0	0	0	0	0	0	0	0	0	0	0	1	0	0	0	0	0	1	0	0	0	1	1	0.246406570841889	0
BCEJKJM	1PPIs	2011-09-20	2	1	2011	2011	0	0	0	1	0	1	0	0	0	0	0	0	0	0	0	0	0	0	0	0	1	0	1	0	1	1	0.246406570841889	0
BCEJLHK	1PPIs	2012-07-16	2	1	2012	2011	0	0	0	1	1	0	0	0	0	0	0	0	0	1	0	0	0	0	0	0	1	0	1	1	1	1	0.246406570841889	0
BCEJLHP	1PPIs	2016-08-01	1	0	2016	2011	0	0	0	0	1	0	0	0	0	0	0	0	0	0	1	0	1	0	0	0	1	0	1	1	0.862068965517241	1	0.246406570841889	0
BCEJLIK	1PPIs	2014-05-21	1	1	2014	2011	0	0	0	0	0	1	0	0	0	0	0	0	0	0	0	0	0	0	0	0	1	0	1	0	1	1	0.246406570841889	0
BCEJLMJ	1PPIs	2011-09-18	2	1	2011	2011	0	0	0	0	0	0	0	0	0	0	0	0	0	0	1	0	0	0	0	0	1	0	0	0	0.882352941176471	1	0.246406570841889	0
BCEJLNI	1PPIs	2010-11-16	2	0	2011	2011	0	0	0	1	1	1	0	0	0	0	0	0	0	0	1	0	0	0	0	0	1	0	0	0	1	1	0.246406570841889	0
BCEJLOP	1PPIs	2012-11-01	2	0	2013	2011	0	0	0	0	0	0	0	0	0	0	0	0	0	0	1	0	0	0	0	0	1	0	1	0	1	1	0.246406570841889	0
BCEJMGK	1PPIs	2012-08-15	2	0	2012	2011	0	0	0	0	0	0	0	0	0	0	0	0	0	0	1	0	0	0	0	0	1	0	0	0	1	1	0.246406570841889	0
BCEJMIL	1PPIs	2013-04-01	2	1	2013	2011	0	0	0	0	0	0	0	0	0	0	0	1	0	0	1	0	0	0	0	0	1	0	1	1	0.4	0	6.5845311430527	0
BCEJMOK	1PPIs	2010-12-29	1	1	2011	2011	0	0	0	0	0	0	0	0	0	0	0	0	0	0	1	0	0	0	0	0	1	0	0	0	1	1	0.246406570841889	0
BCEJNHK	1PPIs	2013-01-11	2	1	2013	2011	0	0	0	1	0	1	0	0	0	0	0	0	0	0	1	0	1	0	0	0	1	0	1	0	0.904458598726115	1	0.246406570841889	0
BCEJNOM	1PPIs	2013-04-18	2	0	2013	2011	0	0	0	0	0	0	0	0	0	0	0	0	0	0	1	0	0	0	0	0	1	0	1	0	1	1	0.246406570841889	0
BCEJOGH	1PPIs	2010-12-31	1	0	2011	2011	0	0	0	1	1	1	0	0	0	0	0	0	0	0	1	0	0	1	0	0	1	0	1	0	1	1	0.246406570841889	0
BCEJOGL	1PPIs	2014-02-17	2	1	2014	2011	0	0	0	0	0	1	0	0	0	0	0	0	0	0	1	0	0	0	0	0	1	0	1	0	1	1	0.246406570841889	0
BCEJOHK	1PPIs	2011-08-10	1	0	2011	2011	0	0	0	0	0	1	0	0	0	0	0	0	0	0	0	0	1	0	0	0	1	0	1	0	0.689655172413793	1	0.246406570841889	0
BCEJOIM	1PPIs	2011-03-15	2	0	2011	2011	0	0	0	0	0	1	0	0	0	0	0	0	0	0	0	0	0	0	0	0	1	0	1	0	1	1	0.246406570841889	0
BCEJOIO	1PPIs	2012-02-09	2	1	2012	2011	0	0	0	0	0	1	0	0	0	0	0	0	1	1	1	0	0	0	0	0	1	0	1	0	1	1	0.246406570841889	0
BCEKFJM	1PPIs	2016-02-25	2	1	2016	2011	0	0	0	1	1	1	0	0	0	0	0	0	0	0	0	0	1	1	0	0	1	0	1	0	1	1	0.246406570841889	0
BCEKFKO	1PPIs	2016-09-25	2	1	2016	2011	0	0	0	1	1	1	0	0	0	0	0	1	0	0	0	0	1	0	0	0	1	0	1	0	1	1	0.246406570841889	0
BCEKFNM	1PPIs	2011-02-16	2	1	2011	2011	0	0	0	0	0	1	0	0	0	0	0	0	0	0	0	0	0	0	0	0	1	0	1	0	1	1	0.246406570841889	0
BCEKFNN	1PPIs	2014-08-22	1	1	2014	2011	0	0	0	0	1	0	0	0	0	0	0	0	0	0	1	0	0	0	0	0	1	0	1	0	0.818181818181818	1	0.246406570841889	0
BCEKGJK	1PPIs	2012-10-09	2	1	2013	2011	0	0	0	0	0	0	0	0	0	0	0	0	0	0	0	1	0	0	0	0	1	0	1	0	1	1	0.246406570841889	0
BCEKGJP	0HRA	2015-05-19	1	1	2015	2011	0	0	0	0	1	1	0	0	0	0	0	0	0	0	0	0	1	0	0	0	1	0	1	1	1	1	4.38877481177276	0
BCEKHKL	1PPIs	2013-10-24	1	1	2014	2011	0	0	0	0	0	1	0	0	0	0	0	0	0	1	1	0	1	0	0	0	1	0	1	1	1	1	0.246406570841889	0
BCEKHLP	1PPIs	2014-01-23	2	1	2014	2011	0	0	0	0	0	0	0	0	0	0	0	0	0	0	1	0	0	0	0	0	1	0	1	0	1	1	0.246406570841889	0
BCEKHNI	1PPIs	2013-07-24	2	1	2013	2011	0	0	0	0	0	0	0	0	0	0	0	0	0	0	0	0	0	0	0	0	1	0	1	0	1	1	0.246406570841889	0
BCEKIIQ	1PPIs	2015-06-16	2	0	2015	2011	0	0	0	0	0	0	0	1	0	0	0	0	0	0	1	1	1	0	0	0	1	0	1	0	0.956521739130435	1	0.246406570841889	0
BCEKILK	1PPIs	2012-01-31	1	1	2012	2011	0	0	0	1	1	0	0	0	0	0	0	0	0	1	1	0	1	0	0	0	1	0	1	1	1	1	6.31074606433949	0
BCEKIMQ	1PPIs	2011-09-08	2	1	2011	2011	0	0	0	1	0	1	0	0	0	0	0	0	0	0	1	0	1	0	0	0	1	0	1	0	1	1	0.246406570841889	0
BCEKIOH	1PPIs	2012-05-16	2	1	2012	2011	0	0	0	1	0	1	0	0	0	0	0	0	0	0	0	0	1	0	0	0	1	0	1	0	1	1	0.246406570841889	0
BCEKJHI	0HRA	2017-01-31	2	1	2017	2011	0	0	0	0	0	0	0	0	0	0	0	0	0	0	0	0	1	0	0	0	1	0	1	0	1	1	0.246406570841889	0
BCEKJMM	1PPIs	2015-03-13	2	1	2015	2011	0	0	0	1	1	1	1	0	0	0	0	1	0	0	1	0	1	1	0	0	1	0	1	1	1	1	0.246406570841889	0
BCEKJOK	1PPIs	2013-08-21	1	1	2013	2011	0	0	0	1	0	0	0	0	0	0	0	0	0	0	0	0	0	0	0	0	1	0	1	0	1	1	0.246406570841889	0
BCEKJPJ	1PPIs	2013-11-25	2	0	2014	2011	0	0	0	0	0	0	0	0	0	0	0	0	0	0	0	1	0	0	0	0	1	0	1	0	1	1	0.246406570841889	0
BCEKKII	1PPIs	2010-10-12	2	0	2011	2011	0	0	0	0	0	0	0	0	0	0	0	0	0	0	1	0	0	0	0	0	1	0	0	0	1	1	0.246406570841889	0
BCEKKIO	1PPIs	2017-02-15	2	0	2017	2011	0	0	0	0	0	0	0	0	0	0	0	0	0	0	1	0	0	0	0	0	1	0	1	0	0.727272727272727	1	0.246406570841889	0
BCEKKJM	1PPIs	2014-02-25	2	0	2014	2011	0	0	0	0	0	0	0	0	0	0	0	0	0	0	1	0	0	0	0	0	1	0	1	0	1	1	0.246406570841889	0
BCEKLHP	1PPIs	2012-12-26	2	1	2013	2011	0	0	0	1	1	1	0	0	0	0	0	0	0	1	1	1	0	0	0	0	1	0	1	1	1	1	0.246406570841889	0
BCEKLLM	1PPIs	2015-09-24	1	1	2015	2011	0	0	0	1	0	1	0	0	0	0	0	0	0	0	1	0	0	0	0	0	1	0	1	0	1	1	0.246406570841889	0
BCEKLLN	1PPIs	2015-01-14	2	1	2015	2011	0	0	0	1	0	1	0	0	0	0	0	0	0	0	1	0	1	1	0	0	1	0	1	0	1	1	0.246406570841889	0
BCEKLLO	1PPIs	2011-03-18	2	0	2011	2011	0	0	0	0	0	0	0	0	0	0	0	0	0	0	0	0	0	0	0	0	1	0	1	0	1	1	0.246406570841889	0
BCEKLNK	1PPIs	2013-02-21	2	1	2013	2011	0	0	0	0	0	0	0	0	0	0	0	0	0	0	0	0	0	0	0	0	1	0	1	0	1	1	0.246406570841889	0
BCEKLNL	1PPIs	2015-10-28	1	1	2016	2011	0	0	0	1	0	1	0	0	0	0	0	0	0	0	1	0	1	0	0	0	1	0	1	0	1	1	0.246406570841889	0
BCEKMHK	1PPIs	2012-01-12	1	1	2012	2011	0	0	0	1	0	0	0	0	0	0	0	0	0	1	0	0	0	0	0	0	1	0	0	0	0.93972602739726	1	0.246406570841889	0
BCEKMKI	1PPIs	2011-04-25	2	0	2011	2011	0	0	0	0	0	1	0	0	0	0	0	0	0	0	0	0	0	0	0	0	1	0	1	0	0.925925925925926	1	0.246406570841889	0
BCEKNHI	1PPIs	2014-05-20	2	1	2014	2011	0	0	0	0	0	0	0	0	0	0	0	0	0	0	1	0	0	0	0	0	1	0	0	0	1	1	0.246406570841889	0
BCEKNII	1PPIs	2015-09-01	2	1	2015	2011	0	0	0	1	0	1	0	0	0	0	0	0	0	0	0	0	1	0	0	0	1	0	1	0	1	1	0.246406570841889	0
BCEKNKQ	1PPIs	2015-06-08	2	1	2015	2011	0	0	0	1	0	0	0	0	0	0	0	0	0	1	1	0	0	1	0	0	1	0	1	0	1	1	0.246406570841889	0
BCEKOHI	1PPIs	2013-01-29	2	1	2013	2011	0	0	0	1	1	1	1	0	0	0	0	0	0	0	0	0	1	1	0	0	1	0	1	1	1	1	0.246406570841889	0
BCEKOHJ	1PPIs	2014-02-09	2	1	2014	2011	0	0	0	0	0	1	0	0	0	0	0	0	0	0	1	0	0	0	0	0	1	0	1	1	0.82258064516129	1	0.246406570841889	0
BCELFHN	1PPIs	2013-10-29	2	0	2014	2011	0	0	0	0	0	0	0	0	0	0	0	0	0	0	1	0	0	0	0	0	1	0	1	0	0.63768115942029	1	0.246406570841889	0
BCELFLI	1PPIs	2011-10-14	2	1	2012	2011	0	0	0	0	0	0	0	0	0	0	0	0	0	0	0	0	0	0	0	0	1	0	1	0	1	1	0.246406570841889	0
BCELFPK	1PPIs	2013-03-01	2	1	2013	2011	0	0	0	1	0	0	0	0	0	0	0	0	0	0	0	0	0	0	0	0	1	0	1	0	1	1	0.246406570841889	0
BCELGLP	1PPIs	2012-04-25	2	1	2012	2011	0	0	0	1	0	1	0	0	0	0	0	0	0	0	0	0	1	0	0	0	1	0	1	0	0.479452054794521	0	0.246406570841889	0
BCELGPO	1PPIs	2011-03-27	2	1	2011	2011	0	0	0	1	0	0	0	0	0	0	0	0	0	0	1	0	0	0	0	0	1	0	1	0	1	1	8.82409308692676	0
BCELIOI	1PPIs	2012-06-27	1	0	2012	2011	0	0	0	1	1	1	0	0	0	0	0	0	0	0	1	0	0	0	0	0	1	0	0	0	1	1	0.246406570841889	0
BCELJJQ	1PPIs	2013-04-23	2	1	2013	2011	0	0	0	1	1	1	0	0	0	0	0	0	0	0	0	0	1	0	0	0	1	0	1	0	1	1	0.246406570841889	0
BCELJMO	1PPIs	2016-02-09	2	1	2016	2011	0	0	0	1	0	1	0	0	0	0	0	0	0	0	1	0	0	1	0	0	1	0	1	0	0.975609756097561	1	0.246406570841889	0
BCELJOL	1PPIs	2010-12-30	1	0	2011	2011	0	0	0	0	0	1	0	0	0	0	0	0	0	0	0	0	0	0	0	0	1	0	0	0	0.526315789473684	1	0.246406570841889	0
BCELKGH	1PPIs	2014-09-18	1	1	2014	2011	0	0	0	0	0	0	0	0	0	0	0	0	0	0	1	0	0	0	0	0	1	0	1	0	1	1	0.246406570841889	0
BCELKJK	1PPIs	2014-03-03	2	1	2014	2011	0	0	0	0	0	0	0	0	0	0	0	0	0	0	1	0	0	0	0	0	1	0	1	0	1	1	0.246406570841889	0
BCELKLM	1PPIs	2014-03-31	2	0	2014	2011	0	0	0	0	0	0	0	0	0	0	0	0	0	0	0	0	0	0	0	0	1	0	1	0	0.560747663551402	1	0.246406570841889	0
BCELKLP	1PPIs	2011-09-26	2	0	2011	2011	0	0	0	0	0	1	0	0	0	0	0	0	0	0	0	0	0	0	0	0	1	0	1	0	1	1	0.246406570841889	0
BCELKNN	1PPIs	2012-08-12	2	0	2012	2011	0	0	0	0	0	0	0	0	0	0	0	0	0	0	0	0	0	0	0	0	1	0	0	0	0.923076923076923	1	0.246406570841889	0
BCELKNP	1PPIs	2013-09-02	2	1	2013	2011	0	0	0	0	0	0	0	0	0	0	0	0	0	0	1	0	0	0	0	0	1	0	1	0	1	1	0.246406570841889	0
BCELKPP	1PPIs	2015-08-07	2	0	2015	2011	0	0	0	0	0	1	0	0	0	0	0	0	0	0	0	0	0	0	0	0	1	0	1	0	1	1	0.246406570841889	0
BCELLGH	1PPIs	2011-11-28	2	0	2012	2011	0	0	0	0	0	0	0	0	0	0	0	0	0	0	1	0	0	0	0	0	1	0	0	0	0.882352941176471	1	0.246406570841889	0
BCELLIQ	1PPIs	2015-08-08	2	0	2015	2011	0	0	0	0	1	1	0	0	0	0	0	0	0	0	1	0	1	0	0	0	1	0	1	0	1	1	0.246406570841889	0
BCELLKI	1PPIs	2010-10-01	2	0	2011	2011	0	0	0	0	0	0	0	0	0	0	0	0	0	0	1	0	0	0	0	0	1	0	0	0	1	1	0.246406570841889	0
BCELLKK	1PPIs	2011-12-28	2	0	2012	2011	0	0	0	0	0	0	0	0	0	0	0	0	0	0	1	0	0	0	0	0	1	0	0	0	0.591836734693878	1	0.246406570841889	0
BCELLKP	1PPIs	2011-11-24	2	0	2012	2011	0	0	0	0	0	0	0	0	0	0	0	0	0	0	1	0	0	0	0	0	1	0	0	0	1	1	0.246406570841889	0
BCELLNM	1PPIs	2012-09-06	2	1	2012	2011	0	0	0	1	0	1	0	0	0	0	0	0	0	0	0	0	1	0	0	0	1	0	1	0	1	1	0.246406570841889	0
BCELLPJ	1PPIs	2011-12-09	2	0	2012	2011	0	0	0	0	0	0	0	0	0	0	0	0	0	0	0	0	0	0	0	0	1	0	1	0	0.543478260869565	1	0.246406570841889	0
BCELMGK	1PPIs	2012-10-30	2	1	2013	2011	0	1	0	0	0	0	0	0	0	0	0	0	0	0	0	0	0	0	0	0	1	0	1	0	1	1	0.657084188911704	0
BCELMHH	1PPIs	2014-07-17	2	1	2014	2011	0	0	0	0	0	1	0	0	0	0	0	0	0	0	1	0	0	0	0	0	1	0	1	0	0.427672955974843	0	0.246406570841889	0
BCELMLL	1PPIs	2012-02-07	1	1	2012	2011	0	0	0	0	0	0	0	0	0	0	0	0	0	0	0	0	0	0	0	0	1	0	1	0	0.887096774193548	1	0.246406570841889	0
BCELNGQ	1PPIs	2011-08-30	2	0	2011	2011	0	0	0	0	1	0	0	0	0	0	0	0	0	0	1	0	0	0	0	0	1	0	1	0	1	1	0.246406570841889	0
BCELNJI	1PPIs	2014-08-25	1	1	2014	2011	0	0	0	0	0	0	0	0	0	0	0	0	0	0	1	0	0	0	0	0	1	0	1	0	1	1	0.246406570841889	0
BCELNJL	1PPIs	2013-11-05	2	0	2014	2011	0	0	0	0	0	0	0	0	0	0	0	0	0	0	0	0	0	0	0	0	1	0	1	0	1	1	0.246406570841889	0
BCELNKK	1PPIs	2015-06-09	1	0	2015	2011	0	0	0	0	0	0	0	0	0	0	0	0	0	0	0	0	0	0	0	0	1	0	1	0	1	1	0.246406570841889	0
BCELNMN	1PPIs	2011-06-14	1	1	2011	2011	0	0	0	0	0	1	0	0	0	0	0	0	0	0	1	0	0	0	0	0	1	0	1	0	1	1	0.246406570841889	0
BCELNNQ	1PPIs	2012-07-01	2	1	2012	2011	0	0	0	1	0	0	0	0	0	0	0	0	0	0	0	0	1	0	0	0	1	0	1	0	1	1	0.246406570841889	0
BCELNPL	1PPIs	2011-04-01	2	1	2011	2011	0	0	0	0	0	0	0	0	0	0	0	0	0	0	1	0	0	0	0	0	1	0	0	0	1	1	0.246406570841889	0
BCELOIH	1PPIs	2013-08-06	2	0	2013	2011	0	0	0	1	1	1	0	0	0	0	0	0	0	0	1	0	0	0	0	0	1	0	1	1	1	1	0.246406570841889	0
BCELOIQ	1PPIs	2013-05-08	2	0	2013	2011	0	0	0	0	0	0	0	0	0	0	0	0	0	0	1	0	0	0	0	0	1	0	1	0	1	1	0.246406570841889	0
BCELOJL	1PPIs	2013-03-18	2	1	2013	2011	0	0	0	0	0	1	0	0	0	0	0	0	0	0	0	0	0	0	0	0	1	0	1	0	1	1	4.34770704996578	1
BCELOMI	1PPIs	2011-06-23	1	1	2011	2011	0	0	0	0	0	0	0	0	0	0	0	0	0	0	0	0	0	0	0	0	1	0	0	0	1	1	0.246406570841889	0
BCEMFHH	1PPIs	2017-09-29	2	1	2017	2011	0	0	0	0	0	0	0	0	0	0	0	0	0	0	0	0	0	0	0	0	1	0	1	0	1	1	0.246406570841889	0
BCEMFOL	1PPIs	2017-02-16	2	1	2017	2011	0	0	0	1	1	0	0	0	0	0	0	1	0	0	0	0	0	1	0	0	1	0	1	1	0.867256637168142	1	0.246406570841889	0
BCEMGGJ	1PPIs	2011-12-26	2	0	2012	2011	0	0	0	0	0	1	0	0	0	0	0	0	0	1	0	0	1	0	0	0	1	0	1	0	1	1	0.246406570841889	0
BCEMGGP	1PPIs	2011-01-12	2	1	2011	2011	0	0	0	0	0	0	0	0	0	0	0	0	0	0	1	0	0	0	0	0	1	0	1	0	1	1	0.246406570841889	0
BCEMGGQ	1PPIs	2011-05-31	2	0	2011	2011	0	0	0	0	0	1	0	0	0	0	0	0	0	0	1	0	0	0	0	0	1	0	1	0	1	1	0.246406570841889	0
BCEMGIQ	1PPIs	2017-09-18	1	0	2017	2011	0	0	0	0	0	1	0	0	0	0	0	0	0	0	1	0	0	0	0	0	1	0	1	0	1	1	0.246406570841889	0
BCEMGKP	1PPIs	2012-07-30	2	0	2012	2011	0	0	0	0	0	0	0	0	0	0	0	0	0	0	1	0	0	0	0	0	1	0	0	0	1	1	0.246406570841889	0
BCEMGLI	1PPIs	2014-06-13	2	1	2014	2011	0	0	0	0	0	1	0	0	0	0	0	0	0	0	0	1	0	0	0	0	1	0	1	0	1	1	0.246406570841889	0
BCEMGLP	1PPIs	2016-04-18	2	1	2016	2011	0	0	0	0	0	0	0	0	0	0	0	0	0	0	1	0	0	0	0	0	1	0	1	0	1	1	0.246406570841889	0
BCEMGON	1PPIs	2013-12-02	1	0	2014	2011	0	0	0	1	0	1	0	0	0	0	0	1	0	1	1	0	1	0	0	0	1	0	1	1	1	1	0.246406570841889	0
BCEMGPQ	1PPIs	2010-10-29	2	1	2011	2011	0	0	0	0	0	0	0	0	0	0	0	0	0	0	1	0	0	0	0	0	1	0	0	0	1	1	0.246406570841889	0
BCEMHHI	1PPIs	2013-03-06	1	0	2013	2011	0	0	0	0	0	0	0	0	0	0	0	0	0	0	0	0	0	0	0	0	1	0	1	0	1	1	0.246406570841889	0
BCEMIHL	1PPIs	2011-04-27	2	0	2011	2011	0	0	0	0	0	0	0	0	0	0	0	0	0	0	1	0	0	0	0	0	1	0	0	0	1	1	0.246406570841889	0
BCEMILH	1PPIs	2012-08-20	2	0	2012	2011	0	0	0	0	0	0	0	0	0	0	0	0	0	0	0	0	0	0	0	0	1	0	0	0	1	1	0.246406570841889	0
BCEMIPI	1PPIs	2010-11-12	2	1	2011	2011	0	0	0	0	0	0	0	0	0	0	0	0	0	0	0	0	0	0	0	0	1	0	1	0	1	1	0.246406570841889	0
BCEMIPL	1PPIs	2011-01-12	2	0	2011	2011	0	0	0	0	0	0	0	0	0	0	0	0	0	0	1	0	0	0	0	0	1	0	1	0	1	1	0.246406570841889	0
BCEMJHM	1PPIs	2011-11-17	2	1	2012	2011	0	0	0	0	0	0	0	0	0	0	0	0	0	0	0	0	0	0	0	0	1	0	0	0	1	1	0.246406570841889	0
BCEMJJJ	1PPIs	2013-01-11	2	1	2013	2011	0	0	0	1	0	1	0	0	0	0	0	0	0	0	0	0	0	0	0	0	1	0	1	0	1	1	0.246406570841889	0
BCEMJKN	1PPIs	2017-05-18	2	0	2017	2011	0	0	0	1	0	1	0	0	0	0	0	0	0	0	1	1	0	0	0	0	1	0	1	0	1	1	0.246406570841889	0
BCEMJLK	1PPIs	2015-02-17	1	1	2015	2011	0	0	0	1	1	1	0	0	0	0	0	0	0	0	0	1	1	1	0	0	1	0	1	0	1	1	0.246406570841889	0
BCEMJMO	1PPIs	2015-12-26	1	1	2016	2011	0	0	0	1	1	0	0	0	0	0	0	0	0	0	1	0	1	1	0	0	1	0	1	0	1	1	0.246406570841889	0
BCEMJNK	1PPIs	2012-06-29	1	1	2012	2011	0	0	0	0	0	0	0	0	0	0	0	0	0	0	0	0	0	0	0	0	1	0	0	0	1	1	0.246406570841889	0
BCEMKGM	1PPIs	2013-01-09	2	0	2013	2011	0	0	0	0	0	0	0	0	0	0	0	0	0	0	0	1	0	0	0	0	1	0	1	0	0.78125	1	0.246406570841889	0
BCEMKLO	1PPIs	2015-11-05	1	1	2016	2011	0	0	0	0	0	1	0	0	0	0	0	0	0	0	1	1	1	0	0	0	1	0	1	0	1	1	0.246406570841889	0
BCEMKOL	1PPIs	2012-06-26	2	0	2012	2011	0	0	0	0	0	0	0	0	0	0	0	0	0	0	1	0	0	0	0	0	1	0	0	0	1	1	0.246406570841889	0
BCEMLJK	1PPIs	2012-05-24	2	0	2012	2011	0	0	0	0	0	0	0	0	0	0	0	0	0	0	1	0	0	0	0	0	1	0	1	0	1	1	0.246406570841889	0
BCEMLKN	1PPIs	2012-07-09	2	0	2012	2011	0	0	0	0	0	0	0	0	0	0	0	0	0	0	0	0	0	0	0	0	1	0	0	0	0.472222222222222	0	0.246406570841889	0
BCEMLNP	1PPIs	2010-12-23	1	0	2011	2011	0	0	0	0	0	0	0	0	0	0	0	0	0	0	1	0	0	0	0	0	1	0	1	0	1	1	0.246406570841889	0
BCEMLOQ	1PPIs	2013-06-22	1	1	2013	2011	0	0	0	0	0	0	0	0	0	0	0	0	0	0	0	0	0	0	0	0	1	0	1	1	1	1	0.246406570841889	0
BCEMLPK	1PPIs	2014-12-11	2	0	2015	2011	0	0	0	0	0	0	0	0	0	0	0	0	0	0	1	0	0	0	0	0	1	0	1	0	1	1	0.246406570841889	0
BCEMMLK	1PPIs	2011-07-09	1	1	2011	2011	0	0	0	0	0	0	0	0	0	0	0	0	0	1	1	0	1	1	0	0	1	0	1	0	1	1	0.246406570841889	0
BCEMMNP	1PPIs	2012-04-02	2	0	2012	2011	0	0	0	0	0	1	0	0	0	0	0	0	0	0	1	0	0	0	0	0	1	0	1	0	1	1	0.246406570841889	0
BCEMMPK	1PPIs	2015-12-02	2	1	2016	2011	0	0	0	1	0	1	0	0	0	0	0	0	0	0	1	0	0	0	0	0	1	0	1	0	0.384615384615385	0	0.246406570841889	0
BCEMNLI	1PPIs	2011-03-09	1	0	2011	2011	0	0	0	0	0	0	0	0	0	0	0	0	0	0	1	0	0	0	0	0	1	0	1	0	1	1	0.246406570841889	0
BCEMNPM	0HRA	2015-08-25	1	0	2015	2011	0	0	0	1	0	0	1	0	0	0	0	0	0	0	0	0	0	0	0	0	1	0	1	0	1	1	4.81587953456537	0
BCEMOGQ	1PPIs	2011-12-13	1	1	2012	2011	0	0	0	1	0	0	1	0	0	0	0	0	0	0	0	0	0	0	0	0	1	0	1	1	1	1	0.246406570841889	0
BCEMOKJ	1PPIs	2011-11-11	1	0	2012	2011	0	0	0	0	1	0	0	0	0	0	0	0	0	0	0	0	0	0	0	0	1	0	0	0	0.780141843971631	1	0.246406570841889	0
BCEMONH	1PPIs	2011-05-28	2	0	2011	2011	0	0	0	0	0	0	0	0	0	0	0	0	0	0	1	0	0	0	0	0	1	0	0	0	1	1	0.246406570841889	0
BCEMONJ	1PPIs	2014-01-09	2	1	2014	2011	0	0	0	1	0	0	0	0	0	0	0	0	0	0	0	0	0	0	0	0	1	0	1	0	1	1	0.246406570841889	0
BCENFJK	1PPIs	2012-11-24	2	1	2013	2011	0	0	0	1	1	1	0	0	0	0	0	0	0	1	0	0	1	0	0	0	1	0	1	1	1	1	0.246406570841889	0
BCENFJQ	1PPIs	2016-06-29	2	1	2016	2011	0	0	0	1	1	0	0	0	0	0	0	1	0	1	1	0	1	0	0	0	1	0	1	1	1	1	0.246406570841889	0
BCENFLH	1PPIs	2013-06-23	1	0	2013	2011	0	0	0	1	0	1	1	0	0	0	0	0	0	1	1	1	1	0	0	0	1	0	1	1	1	1	0.246406570841889	0
BCENFPQ	1PPIs	2015-03-25	2	1	2015	2011	0	0	0	0	0	0	0	0	0	0	0	0	0	0	1	0	0	0	0	0	1	0	1	0	1	1	0.246406570841889	0
BCENGHN	1PPIs	2011-07-13	2	1	2011	2011	0	0	0	1	0	1	0	0	0	0	0	1	0	1	0	0	0	0	0	0	1	0	1	0	1	1	0.246406570841889	0
BCENGJI	1PPIs	2016-02-15	2	1	2016	2011	0	0	0	0	0	1	0	0	0	0	0	0	0	0	1	0	1	0	0	0	1	0	1	0	1	1	0.246406570841889	0
BCENHNH	1PPIs	2014-08-20	1	0	2014	2011	0	0	0	1	0	0	0	0	0	0	0	0	0	0	1	0	1	0	0	0	1	0	1	0	1	1	0.246406570841889	0
BCENHNN	1PPIs	2010-11-17	1	0	2011	2011	0	0	0	0	0	0	0	0	0	0	0	0	0	0	0	0	0	0	0	0	1	0	0	0	1	1	0.246406570841889	0
BCENHNO	1PPIs	2016-11-16	2	1	2017	2011	0	0	0	0	1	0	0	0	0	0	0	0	0	0	1	0	0	0	0	0	1	0	1	1	1	1	0.246406570841889	0
BCENHOJ	1PPIs	2013-09-30	2	0	2013	2011	0	0	0	0	0	0	0	0	0	0	0	0	0	0	0	0	0	0	0	0	1	0	1	0	0.829787234042553	1	0.246406570841889	0
BCENIHO	1PPIs	2015-09-07	2	1	2015	2011	0	0	0	1	0	1	0	0	0	0	0	0	0	0	1	1	1	1	0	0	1	0	1	0	1	1	0.246406570841889	0
BCENIJI	1PPIs	2015-05-19	2	1	2015	2011	0	0	0	0	0	0	0	0	0	0	0	0	0	0	1	0	0	0	0	0	1	0	1	0	1	1	0.246406570841889	0
BCENIKH	1PPIs	2010-10-29	2	0	2011	2011	0	0	0	1	0	0	0	0	0	0	0	0	0	0	0	0	0	0	0	0	1	0	1	0	1	1	0.246406570841889	0
BCENJHP	0HRA	2013-01-17	1	1	2013	2011	0	0	0	0	0	1	0	0	0	0	0	0	1	1	1	0	1	0	0	0	1	0	1	0	1	1	0.246406570841889	0
BCENJIL	1PPIs	2013-05-23	2	0	2013	2011	0	0	0	0	0	0	0	0	0	0	0	0	0	0	1	0	0	0	0	0	1	0	1	0	1	1	0.246406570841889	0
BCENJNI	1PPIs	2011-11-28	2	0	2012	2011	0	0	0	0	0	0	0	0	0	0	0	0	0	0	0	0	0	0	0	0	1	0	0	0	1	1	0.246406570841889	0
BCENKMN	1PPIs	2012-08-24	2	0	2012	2011	0	0	0	0	0	0	0	0	0	0	0	0	0	0	1	1	0	0	0	0	1	0	1	0	0.72992700729927	1	0.246406570841889	0
BCENLGP	1PPIs	2014-06-08	2	1	2014	2011	0	0	0	1	0	1	0	0	0	0	0	0	0	0	0	0	0	1	0	0	1	0	1	0	0.88	1	4.62149212867899	0
BCENLIJ	0HRA	2011-04-22	1	0	2011	2011	0	0	0	0	0	0	0	0	0	0	0	0	0	0	1	0	0	0	0	0	1	0	1	0	1	1	0.246406570841889	0
BCENLIK	1PPIs	2012-12-13	1	1	2013	2011	0	0	0	0	0	0	0	0	0	0	0	0	0	0	0	0	0	0	0	0	1	0	0	0	1	1	0.246406570841889	0
BCENLKM	1PPIs	2015-07-04	2	1	2015	2011	0	0	0	0	0	0	0	0	0	0	0	0	0	0	1	0	0	0	0	0	1	0	1	0	1	1	0.246406570841889	0
BCENLMI	1PPIs	2014-07-10	2	0	2014	2011	0	0	0	0	0	0	0	0	0	0	0	0	0	0	1	0	0	0	0	0	1	0	1	0	1	1	0.246406570841889	0
BCENLML	1PPIs	2011-10-11	2	0	2012	2011	0	0	0	0	0	0	0	0	0	0	0	0	0	0	0	0	0	0	0	0	1	0	0	0	1	1	0.246406570841889	0
BCENMGP	1PPIs	2014-05-28	2	1	2014	2011	0	0	0	0	0	1	0	0	0	0	0	0	0	0	0	1	1	0	0	1	1	0	1	0	1	1	0.246406570841889	0
BCENMHP	1PPIs	2016-10-04	2	1	2017	2011	0	0	0	0	0	1	0	0	0	0	0	0	0	0	1	0	0	0	0	0	1	0	1	0	0.526315789473684	1	0.246406570841889	0
BCENMIO	1PPIs	2012-08-22	1	0	2012	2011	0	0	0	0	0	0	0	0	0	0	0	0	0	0	0	0	0	0	0	0	1	0	0	0	1	1	0.246406570841889	0
BCENMJQ	1PPIs	2016-09-26	2	1	2016	2011	0	0	0	1	1	1	0	0	0	0	0	0	0	0	1	0	0	0	0	0	1	0	1	1	1	1	0.246406570841889	0
BCENMML	1PPIs	2012-11-29	2	1	2013	2011	0	0	0	0	0	1	0	0	0	0	0	0	0	0	0	0	0	0	0	0	1	0	1	0	1	1	0.246406570841889	0
BCENMPH	1PPIs	2010-11-08	2	0	2011	2011	0	0	0	0	0	1	0	0	0	0	0	0	0	0	0	0	0	0	0	0	1	0	1	0	1	1	0.246406570841889	0
BCENNGJ	1PPIs	2011-05-27	2	0	2011	2011	0	0	0	1	0	1	0	0	0	0	0	0	0	0	0	0	0	0	0	0	1	0	1	0	1	1	0.246406570841889	0
BCENNLJ	1PPIs	2010-12-30	1	1	2011	2011	0	0	0	0	0	0	0	0	0	0	0	0	0	0	0	0	0	0	0	0	1	0	1	1	1	1	0.246406570841889	0
BCENNLK	1PPIs	2016-02-25	2	1	2016	2011	0	0	0	0	0	1	0	0	0	0	0	0	0	0	0	0	0	0	0	0	1	0	1	0	1	1	0.246406570841889	0
BCENNLM	1PPIs	2014-09-05	2	1	2014	2011	0	0	0	0	0	1	0	0	0	0	0	0	0	0	1	0	0	0	0	0	1	0	1	0	1	1	0.246406570841889	0
BCENNLN	1PPIs	2015-01-20	2	0	2015	2011	0	0	0	0	0	0	0	0	0	0	0	0	0	0	1	0	0	0	0	1	1	0	1	0	1	1	0.246406570841889	0
BCENNMN	1PPIs	2013-12-23	2	0	2014	2011	0	0	0	0	0	0	0	0	0	0	0	0	0	0	1	0	0	0	0	0	1	0	1	1	1	1	0.246406570841889	0
BCENOKQ	1PPIs	2011-02-19	2	0	2011	2011	0	0	0	0	0	0	0	0	0	0	0	0	0	0	0	0	0	0	0	0	1	0	0	0	1	1	0.246406570841889	0
BCENOMJ	1PPIs	2014-01-30	2	0	2014	2011	0	0	0	0	0	0	0	0	0	0	0	0	0	0	0	0	0	0	0	0	1	0	1	0	1	1	0.246406570841889	0
BCENOMO	1PPIs	2011-10-13	2	0	2012	2011	0	0	0	0	0	0	0	0	0	0	0	0	0	0	0	1	0	0	0	0	1	0	1	0	0.454545454545455	0	0.246406570841889	0
BCENONH	1PPIs	2015-07-07	2	0	2015	2011	0	0	0	0	0	1	0	0	0	0	0	0	0	0	1	1	0	0	0	0	1	0	1	1	1	1	0.246406570841889	0
BCFEFHJ	1PPIs	2011-06-15	2	0	2011	2011	0	0	0	0	0	0	0	0	0	0	0	0	0	0	1	0	0	0	0	0	1	0	0	0	1	1	0.246406570841889	0
BCFEGGQ	1PPIs	2011-03-26	2	0	2011	2011	0	0	0	0	0	0	0	0	0	0	0	0	0	0	1	0	0	0	0	0	1	0	0	0	1	1	0.246406570841889	0
BCFEGHQ	1PPIs	2011-02-02	2	0	2011	2011	0	0	0	0	0	1	0	0	0	0	0	0	0	0	1	0	0	0	0	0	1	0	0	0	1	1	0.246406570841889	0
BCFEGKJ	1PPIs	2013-07-25	2	1	2013	2011	0	0	0	0	0	0	0	0	0	0	0	0	0	0	1	0	0	0	0	0	1	0	1	0	1	1	0.246406570841889	0
BCFEGMK	1PPIs	2013-03-29	2	1	2013	2011	0	0	0	0	0	0	0	0	0	0	0	0	0	0	1	0	0	0	0	0	1	0	1	0	1	1	0.246406570841889	0
BCFEHGH	1PPIs	2011-02-28	1	0	2011	2011	0	0	0	0	0	0	0	0	0	0	0	0	0	0	1	0	0	0	0	0	1	0	0	0	1	1	0.246406570841889	0
BCFEHMH	1PPIs	2011-09-08	2	0	2011	2011	0	0	0	0	0	1	0	1	0	0	0	0	0	0	0	0	0	0	0	0	1	0	1	0	0.870503597122302	1	0.246406570841889	0
BCFEIGN	1PPIs	2012-03-19	2	1	2012	2011	0	0	0	0	0	0	0	0	0	0	0	0	0	0	1	0	0	0	0	0	1	0	0	0	1	1	0.246406570841889	0
BCFEIIP	1PPIs	2011-03-14	1	1	2011	2011	0	0	0	1	0	0	0	0	0	0	0	0	0	0	0	0	0	0	0	0	1	0	0	0	1	1	0.246406570841889	0
BCFEIKN	1PPIs	2017-05-26	2	0	2017	2011	0	0	0	0	0	0	0	0	0	0	0	0	0	0	1	0	0	0	0	0	1	0	1	0	1	1	0.246406570841889	0
BCFEILP	1PPIs	2010-11-17	1	1	2011	2011	0	0	0	0	0	0	0	0	0	0	0	0	0	0	1	0	0	0	0	0	1	0	0	0	1	1	0.246406570841889	0
BCFEIMQ	0HRA	2014-02-28	2	1	2014	2011	0	0	0	0	0	1	0	0	0	0	0	0	0	1	1	1	0	0	0	1	1	0	1	0	1	1	0.246406570841889	0
BCFEION	0HRA	2012-11-21	2	0	2013	2011	0	0	0	0	0	1	0	0	0	0	0	0	0	0	1	0	0	0	0	0	1	0	1	0	1	1	0.246406570841889	0
BCFEJOO	1PPIs	2012-07-11	2	0	2012	2011	0	0	0	0	0	0	0	0	0	0	0	1	0	0	1	0	1	0	0	0	1	0	1	0	1	1	0.246406570841889	0
BCFEKGP	1PPIs	2016-09-14	2	1	2016	2011	0	0	0	1	0	0	0	0	0	0	0	1	0	1	1	0	0	1	0	0	1	0	1	0	1	1	0.246406570841889	0
BCFEKIN	1PPIs	2014-04-22	2	1	2014	2011	0	0	0	1	1	1	0	0	0	0	0	0	0	0	1	0	1	0	0	0	1	0	1	0	1	1	0.246406570841889	0
BCFEKNN	1PPIs	2014-03-05	2	0	2014	2011	0	0	0	0	0	0	0	0	0	0	0	0	0	0	1	0	0	0	0	0	1	0	1	0	1	1	0.246406570841889	0
BCFEKNP	1PPIs	2011-06-27	2	0	2011	2011	0	0	0	0	0	1	0	0	0	0	0	0	0	0	0	0	0	0	0	0	1	0	1	0	1	1	0.246406570841889	0
BCFELKQ	1PPIs	2011-12-10	2	0	2012	2011	0	0	0	0	0	0	0	0	0	0	0	0	0	0	0	0	0	0	0	0	1	0	0	0	1	1	2.43668720054757	0
BCFELLM	1PPIs	2011-03-22	1	1	2011	2011	0	1	0	0	0	0	0	0	0	0	0	0	0	0	1	0	0	0	0	0	1	0	0	0	1	1	0.246406570841889	0
BCFELLO	1PPIs	2011-01-24	1	0	2011	2011	0	0	0	0	0	0	0	0	0	0	0	0	0	0	1	0	0	0	0	0	1	0	0	0	1	1	0.246406570841889	0
BCFEMGL	1PPIs	2010-12-07	2	0	2011	2011	0	0	0	0	0	1	0	0	0	0	0	0	0	0	0	0	0	0	0	0	1	0	1	0	1	1	0.246406570841889	0
BCFEMHO	1PPIs	2011-07-22	2	0	2011	2011	0	0	0	0	0	0	0	0	0	0	0	0	0	0	1	0	0	0	0	0	1	0	1	0	1	1	0.246406570841889	0
BCFEMJK	1PPIs	2011-02-09	1	0	2011	2011	0	0	0	0	0	0	0	0	0	0	0	0	0	0	1	0	0	0	0	0	1	0	1	0	1	1	0.246406570841889	0
BCFEMNL	1PPIs	2011-07-12	2	0	2011	2011	0	0	0	0	0	0	0	0	0	0	0	0	0	0	0	0	0	0	0	0	1	0	1	0	1	1	0.246406570841889	0
BCFENKK	1PPIs	2011-04-06	2	0	2011	2011	0	0	0	0	0	1	0	0	0	0	0	0	0	0	0	0	0	0	0	0	1	0	1	0	0.595744680851064	1	0.246406570841889	0
BCFENKM	1PPIs	2011-07-25	1	1	2011	2011	0	0	0	0	0	0	0	0	0	0	0	0	0	0	0	0	0	0	0	0	1	0	1	1	1	1	0.246406570841889	0
BCFENKO	1PPIs	2015-01-08	1	0	2015	2011	0	0	0	0	0	0	0	0	0	0	0	0	0	0	1	1	0	0	0	0	1	0	1	0	1	1	0.246406570841889	0
BCFENNK	1PPIs	2013-08-04	2	1	2013	2011	0	0	0	0	0	1	0	0	0	0	0	0	0	0	1	0	1	0	0	0	1	0	1	0	1	1	0.246406570841889	0
BCFEOJK	1PPIs	2012-10-29	1	0	2013	2011	0	0	0	0	0	0	0	0	0	0	0	0	0	0	1	0	0	0	0	0	1	0	1	0	0.579710144927536	1	0.246406570841889	0
BCFEOJL	1PPIs	2012-03-25	2	0	2012	2011	0	0	0	1	1	1	0	0	0	0	0	0	0	0	0	0	0	0	0	0	1	0	1	0	1	1	0.246406570841889	0
BCFFFIN	1PPIs	2010-11-06	2	1	2011	2011	0	0	0	0	0	0	0	0	0	0	0	0	0	1	1	0	0	0	0	0	1	0	0	0	0.99609375	1	0.246406570841889	0
BCFFGNQ	1PPIs	2015-09-01	1	0	2015	2011	0	0	0	1	1	1	0	0	0	0	0	0	0	0	1	0	1	0	0	0	1	0	1	0	1	1	0.246406570841889	0
BCFFGOM	1PPIs	2013-07-22	1	0	2013	2011	0	0	0	0	0	0	0	0	0	0	0	0	0	0	1	1	0	0	0	0	1	0	1	0	1	1	0.246406570841889	0
BCFFHGH	1PPIs	2012-11-05	2	0	2013	2011	0	0	0	0	0	0	0	0	0	0	0	0	0	0	0	0	0	0	0	0	1	0	1	0	1	1	0.246406570841889	0
BCFFHHL	1PPIs	2011-01-25	2	1	2011	2011	0	0	0	0	0	0	0	0	0	0	0	0	0	0	0	1	0	0	0	0	1	0	1	0	0.8	1	0.246406570841889	0
BCFFILP	1PPIs	2010-10-06	2	1	2011	2011	0	0	0	0	0	0	0	0	0	0	0	0	0	0	1	0	0	0	0	0	1	0	0	0	0.727272727272727	1	0.246406570841889	0
BCFFIMN	1PPIs	2011-10-29	2	0	2012	2011	0	0	0	0	0	1	0	0	0	0	0	0	0	0	0	0	0	0	0	0	1	0	1	0	1	1	0.246406570841889	0
BCFFJIP	1PPIs	2013-09-24	2	1	2013	2011	0	0	0	1	0	1	0	0	0	0	0	1	0	0	1	0	1	0	0	0	1	0	1	0	1	1	0.246406570841889	0
BCFFJJH	1PPIs	2012-11-16	1	1	2013	2011	0	0	0	1	0	1	0	0	0	0	0	0	0	0	1	0	1	1	0	0	1	0	1	0	1	1	0.246406570841889	0
BCFFKGL	1PPIs	2010-10-01	2	0	2011	2011	0	0	0	0	0	0	0	0	0	0	0	0	0	0	0	1	0	0	0	0	1	0	0	0	1	1	0.246406570841889	0
BCFFKLJ	1PPIs	2014-01-20	2	1	2014	2011	0	0	0	0	0	0	0	0	0	0	0	0	0	0	1	0	0	0	0	0	1	0	1	0	1	1	0.246406570841889	0
BCFFMOK	1PPIs	2013-07-01	2	0	2013	2011	0	0	0	0	0	0	0	0	0	0	0	0	0	0	1	0	0	0	0	0	1	0	1	0	1	1	0.246406570841889	0
BCFFNIJ	1PPIs	2012-09-07	2	0	2012	2011	0	0	0	0	0	1	0	0	0	0	0	0	0	0	0	0	0	0	0	0	1	0	1	0	1	1	0.246406570841889	0
BCFFNML	1PPIs	2011-02-16	2	0	2011	2011	0	0	0	0	0	0	0	0	0	0	0	0	0	0	1	0	0	0	0	0	1	0	1	0	1	1	0.246406570841889	0
BCFFNOM	1PPIs	2011-02-03	2	0	2011	2011	0	0	0	0	0	0	0	0	0	0	0	0	0	0	1	0	0	0	0	0	1	0	0	0	1	1	0.246406570841889	0
BCFFONQ	1PPIs	2011-05-19	1	1	2011	2011	0	0	0	0	0	0	0	0	0	0	0	0	0	0	0	0	0	0	0	0	1	0	0	0	1	1	0.246406570841889	0
BCFFOPH	1PPIs	2011-04-14	1	0	2011	2011	0	0	0	0	0	0	0	0	0	0	0	0	0	0	0	1	0	0	0	0	1	0	1	0	1	1	0.246406570841889	0
BCFFOPI	1PPIs	2013-07-31	2	1	2013	2011	0	0	0	0	0	0	0	0	0	0	0	0	0	0	1	0	0	0	0	0	1	0	1	0	1	1	0.246406570841889	0
BCFGFHK	1PPIs	2011-11-10	1	1	2012	2011	0	0	0	1	1	1	0	0	0	0	0	0	0	0	1	0	1	0	0	0	1	0	1	0	0.740740740740741	1	0.246406570841889	0
BCFGFMH	1PPIs	2012-09-09	2	0	2012	2011	0	0	0	1	1	1	0	0	0	0	0	0	0	0	0	1	1	0	0	0	1	0	1	1	0.735042735042735	1	0.246406570841889	0
BCFGGNJ	1PPIs	2011-09-04	2	1	2011	2011	0	0	0	0	0	0	0	0	0	0	0	0	0	0	0	0	0	0	0	0	1	0	1	0	1	1	0.246406570841889	0
BCFGGPQ	1PPIs	2012-08-01	2	0	2012	2011	0	0	0	1	0	0	0	0	0	0	0	0	0	0	1	1	0	0	0	0	1	0	0	0	1	1	0.246406570841889	0
BCFGHIM	1PPIs	2015-02-15	1	0	2015	2011	0	0	0	0	0	0	0	0	0	0	0	0	0	0	0	0	0	0	0	0	1	0	1	0	1	1	0.246406570841889	0
BCFGHJN	1PPIs	2010-10-04	1	0	2011	2011	0	0	0	1	0	1	0	0	0	0	0	0	0	1	0	0	0	0	0	0	1	0	0	0	0.961643835616438	1	0.246406570841889	0
BCFGHMN	0HRA	2012-10-29	1	0	2013	2011	0	0	0	1	0	1	0	0	0	0	0	0	0	0	0	0	0	0	0	0	1	0	1	0	1	1	0.134154688569473	0
BCFGHNL	1PPIs	2011-05-02	2	0	2011	2011	0	0	0	0	0	0	0	0	0	0	0	0	0	0	0	0	0	0	0	0	1	0	1	0	0.428571428571429	0	0.246406570841889	0
BCFGHOI	1PPIs	2012-03-27	2	1	2012	2011	0	0	0	0	0	1	0	0	0	0	0	0	0	0	0	0	1	0	0	0	1	0	1	0	0.860759493670886	1	5.13620807665982	1
BCFGHOQ	1PPIs	2011-12-28	1	1	2012	2011	0	0	0	0	0	0	0	0	0	0	0	0	0	0	1	0	0	0	0	0	1	0	1	0	1	1	0.246406570841889	0
BCFGHPN	1PPIs	2011-03-10	1	0	2011	2011	0	0	0	0	0	1	0	0	0	0	0	0	0	0	0	0	0	0	0	0	1	0	0	0	1	1	0.246406570841889	0
BCFGJGO	1PPIs	2017-08-18	2	1	2017	2011	0	0	0	0	0	1	0	0	0	0	0	0	0	0	1	0	1	0	0	0	1	0	1	0	0.634146341463415	1	0.246406570841889	0
BCFGKIP	1PPIs	2016-03-31	2	1	2016	2011	0	0	0	1	0	1	0	0	0	0	0	0	0	0	1	0	1	0	0	0	1	0	1	0	1	1	0.246406570841889	0
BCFGKLN	1PPIs	2012-05-02	2	1	2012	2011	0	0	0	0	0	0	0	0	0	0	0	0	0	1	1	0	1	0	0	0	1	0	0	0	1	1	0.246406570841889	0
BCFGKON	1PPIs	2016-03-04	1	0	2016	2011	0	0	0	0	0	0	0	0	0	0	0	0	0	0	0	0	0	0	0	0	1	0	1	0	1	1	0.246406570841889	0
BCFGKOP	1PPIs	2013-11-17	1	0	2014	2011	0	0	0	0	0	1	0	0	0	0	0	0	0	0	0	0	0	0	0	0	1	0	1	0	1	1	0.246406570841889	0
BCFGLIN	1PPIs	2011-08-11	2	0	2011	2011	0	0	0	0	0	0	0	0	0	0	0	0	0	0	1	0	0	0	0	0	1	0	1	0	0.72	1	0.246406570841889	0
BCFGLON	1PPIs	2016-09-14	2	1	2016	2011	0	0	0	1	0	1	0	0	0	0	0	0	0	1	1	1	1	1	0	0	1	0	1	0	0.992063492063492	1	0.246406570841889	0
BCFGMLQ	1PPIs	2015-05-27	1	1	2015	2011	0	0	0	0	0	0	0	0	0	0	0	0	0	0	0	0	0	0	0	0	1	0	1	1	1	1	0.246406570841889	0
BCFGMMJ	1PPIs	2013-09-03	2	1	2013	2011	0	0	0	1	0	1	0	0	0	0	0	0	1	1	1	0	1	0	0	0	1	0	1	1	1	1	0.246406570841889	0
BCFGNIM	1PPIs	2016-03-16	2	1	2016	2011	0	0	0	0	0	0	0	0	0	0	0	0	0	0	1	0	0	0	0	0	1	0	1	1	1	1	0.246406570841889	0
BCFGNJN	1PPIs	2012-02-05	2	1	2012	2011	0	0	0	0	0	0	0	0	0	0	0	0	0	0	0	0	0	0	0	0	1	0	0	0	1	1	0.246406570841889	0
BCFGNLJ	1PPIs	2013-08-15	2	1	2013	2011	0	0	0	1	1	1	0	0	0	0	0	0	0	0	1	0	1	0	0	0	1	0	1	1	0.297872340425532	0	0.246406570841889	0
BCFGNOO	1PPIs	2016-01-25	2	1	2016	2011	0	0	0	1	0	0	0	0	0	0	0	0	0	0	1	0	1	1	0	0	1	0	1	0	1	1	0.246406570841889	0
BCFGOGP	1PPIs	2011-03-23	2	0	2011	2011	0	0	0	0	0	1	0	0	0	0	0	0	0	0	1	0	0	0	0	0	1	0	1	0	1	1	0.246406570841889	0
BCFGOLJ	1PPIs	2011-11-28	2	1	2012	2011	0	0	0	0	0	0	0	0	0	0	0	0	0	0	1	0	0	0	0	0	1	0	1	0	0.685185185185185	1	0.246406570841889	0
BCFHFHN	1PPIs	2010-10-16	2	0	2011	2011	0	0	0	0	0	0	0	0	0	0	0	0	0	0	1	0	0	0	0	0	1	0	0	0	1	1	0.246406570841889	0
BCFHFKK	1PPIs	2015-11-18	1	1	2016	2011	0	0	0	1	0	0	0	0	0	0	0	0	0	0	1	0	0	1	0	0	1	0	1	0	1	1	0.246406570841889	0
BCFHFNK	1PPIs	2012-03-11	2	1	2012	2011	0	0	0	0	0	0	0	0	0	0	0	0	0	0	0	0	0	0	0	0	1	0	1	0	1	1	0.246406570841889	0
BCFHFPM	1PPIs	2016-11-08	1	0	2017	2011	0	0	0	0	0	1	0	0	0	0	0	0	0	0	1	0	0	0	0	0	1	0	1	0	1	1	0.246406570841889	0
BCFHGOJ	1PPIs	2015-10-05	1	1	2016	2011	0	0	0	0	0	0	0	0	0	0	0	0	0	0	1	0	0	0	0	0	1	0	1	0	1	1	0.246406570841889	0
BCFHHGH	1PPIs	2010-10-28	2	0	2011	2011	0	0	0	0	0	0	0	0	0	0	0	0	0	0	0	0	0	0	0	0	1	0	0	0	1	1	0.246406570841889	0
BCFHHHN	0HRA	2011-03-23	1	0	2011	2011	0	0	0	0	0	0	0	0	0	0	0	0	0	0	0	0	0	0	0	0	1	0	1	0	1	1	0.246406570841889	0
BCFHHIJ	1PPIs	2013-07-23	2	0	2013	2011	0	0	0	0	0	0	0	0	0	0	0	0	0	0	0	0	0	0	0	0	1	0	1	0	1	1	0.246406570841889	0
BCFHHMH	1PPIs	2014-01-07	2	1	2014	2011	0	0	0	1	0	1	0	0	0	0	0	0	0	0	0	0	1	0	0	0	1	0	1	0	0.961643835616438	1	4.27378507871321	0
BCFHHNJ	1PPIs	2014-07-29	2	0	2014	2011	0	0	0	1	0	0	0	0	0	0	0	0	0	1	1	1	0	0	0	0	1	0	1	1	1	1	0.246406570841889	0
BCFHHPI	1PPIs	2010-12-28	1	1	2011	2011	0	0	0	0	0	1	0	0	0	0	0	0	0	0	0	0	0	0	0	0	1	0	0	0	1	1	2.49691991786448	0
BCFHIKH	1PPIs	2014-10-17	2	0	2015	2011	0	0	0	0	0	0	0	0	0	0	0	0	0	0	1	0	0	0	0	0	1	0	0	0	1	1	0.246406570841889	0
BCFHJGN	1PPIs	2011-10-12	1	0	2012	2011	0	0	0	0	0	0	0	0	0	0	0	0	0	0	1	0	0	0	0	0	1	0	0	0	1	1	0.246406570841889	0
BCFHJGP	1PPIs	2014-06-12	2	0	2014	2011	0	0	0	1	0	1	0	1	0	0	0	0	0	0	1	0	0	0	0	0	1	0	1	0	1	1	0.246406570841889	0
BCFHJJL	1PPIs	2010-10-20	2	1	2011	2011	0	0	0	1	0	1	0	0	0	0	0	0	0	0	1	0	1	1	0	0	1	0	1	0	1	1	0.246406570841889	0
BCFHJLJ	1PPIs	2012-05-25	2	1	2012	2011	0	0	0	0	0	0	0	0	0	0	0	0	0	0	1	0	0	0	0	0	1	0	1	0	1	1	0.246406570841889	0
BCFHJMM	1PPIs	2011-11-04	1	0	2012	2011	0	0	0	0	0	0	0	0	0	0	0	0	0	0	1	0	0	0	0	0	1	0	0	0	0.776699029126214	1	5.11978097193703	0
BCFHJMO	1PPIs	2014-02-13	2	0	2014	2011	0	0	0	0	0	0	0	0	0	0	0	0	0	0	1	0	0	0	0	0	1	0	1	0	1	1	0.246406570841889	0
BCFHJON	1PPIs	2011-02-01	1	0	2011	2011	0	0	0	0	0	0	0	0	0	0	0	0	0	0	0	0	0	0	0	0	1	0	0	0	0.798701298701299	1	0.246406570841889	0
BCFHKHJ	1PPIs	2011-04-29	2	0	2011	2011	0	0	0	0	0	0	0	0	0	0	0	0	0	0	0	0	0	0	0	0	1	0	1	0	1	1	0.246406570841889	0
BCFHKKK	1PPIs	2011-07-08	2	0	2011	2011	0	0	0	0	1	1	0	0	0	0	0	0	0	0	0	1	0	0	0	0	1	0	1	1	1	1	0.246406570841889	0
BCFHKKQ	1PPIs	2011-11-28	2	0	2012	2011	0	0	0	0	0	0	0	0	0	0	0	0	0	0	0	0	0	0	0	0	1	0	0	0	1	1	0.246406570841889	0
BCFHKML	1PPIs	2013-11-26	2	1	2014	2011	0	0	0	1	1	1	0	0	0	0	0	1	0	0	1	0	1	1	0	0	1	0	1	1	1	1	0.246406570841889	0
BCFHLGP	1PPIs	2014-04-27	2	1	2014	2011	0	0	0	1	0	0	0	0	0	0	0	0	0	0	1	0	0	0	0	0	1	0	1	0	1	1	0.246406570841889	0
BCFHLJK	1PPIs	2012-03-13	2	0	2012	2011	0	0	0	0	0	1	0	0	0	0	0	0	0	0	1	0	0	0	0	0	1	0	1	0	1	1	0.246406570841889	0
BCFHLOO	1PPIs	2014-08-25	2	0	2014	2011	0	0	0	1	0	1	0	0	0	0	0	0	0	0	0	0	1	1	0	0	1	0	1	0	1	1	0.246406570841889	0
BCFHNHH	1PPIs	2013-12-03	1	0	2014	2011	0	0	0	0	0	0	0	0	0	0	0	0	0	0	0	0	0	0	0	0	1	0	1	0	1	1	0.246406570841889	0
BCFHNIJ	1PPIs	2011-08-21	2	1	2011	2011	0	0	0	1	0	1	0	0	0	0	0	0	0	0	0	0	1	0	0	0	1	0	1	0	0.947368421052632	1	0.246406570841889	0
BCFHNJP	1PPIs	2014-02-12	2	0	2014	2011	0	0	0	0	0	0	0	0	0	0	0	0	0	0	1	0	0	0	0	0	1	0	1	0	1	1	0.246406570841889	0
BCFHNMO	1PPIs	2014-02-06	2	1	2014	2011	0	0	0	1	1	1	1	0	0	0	0	0	0	0	1	0	0	0	0	0	1	0	1	1	1	1	0.246406570841889	0
BCFHNPI	1PPIs	2011-02-25	1	0	2011	2011	0	0	0	0	0	0	0	0	0	0	0	0	0	0	0	0	0	0	0	0	1	0	1	1	1	1	0.246406570841889	0
BCFHOKQ	1PPIs	2017-07-12	2	0	2017	2011	0	0	0	1	0	1	0	0	0	0	0	0	0	0	0	0	1	1	0	0	1	0	1	0	1	1	0.246406570841889	0
BCFHOLQ	1PPIs	2014-12-06	2	0	2015	2011	0	0	0	0	0	1	0	0	0	0	0	0	0	0	1	0	0	0	0	0	1	0	1	0	1	1	5.3223819301848	0
BCFHOMK	1PPIs	2013-11-18	2	1	2014	2011	0	0	0	1	1	0	0	0	0	0	0	0	0	0	1	0	0	0	0	0	1	0	1	1	1	1	0.246406570841889	0
BCFHOOI	1PPIs	2016-04-27	1	1	2016	2011	0	0	0	1	0	0	0	0	0	0	0	0	0	0	1	0	0	0	0	0	1	0	1	0	1	1	0.246406570841889	0
BCFIFGP	1PPIs	2017-03-14	2	1	2017	2011	0	0	0	0	0	0	0	0	0	0	0	0	0	0	1	0	0	0	0	0	1	0	1	0	1	1	0.246406570841889	0
BCFIFII	1PPIs	2011-01-26	2	1	2011	2011	0	0	0	0	0	0	0	0	0	0	0	0	0	0	1	1	0	0	0	0	1	0	0	0	1	1	0.246406570841889	0
BCFIFJJ	1PPIs	2013-03-06	1	1	2013	2011	0	0	0	1	1	1	0	0	0	0	0	0	0	0	1	0	1	0	0	0	1	0	1	1	1	1	0.246406570841889	0
BCFIFMJ	1PPIs	2015-05-27	2	1	2015	2011	0	0	0	1	0	1	0	0	0	0	0	0	0	0	1	0	0	0	0	0	1	0	1	0	1	1	0.246406570841889	0
BCFIFMN	1PPIs	2015-02-20	2	1	2015	2011	0	0	0	1	0	1	0	0	0	0	0	0	0	0	1	0	1	1	0	0	1	0	1	0	0.862068965517241	1	0.246406570841889	0
BCFIGHL	1PPIs	2010-11-12	2	1	2011	2011	0	0	0	1	0	1	0	0	0	0	0	0	0	0	0	0	0	0	0	0	1	0	1	0	1	1	0.246406570841889	0
BCFIGIQ	1PPIs	2013-04-29	1	0	2013	2011	0	0	0	0	0	1	0	0	0	0	0	0	0	0	1	0	0	0	0	0	1	0	1	0	1	1	0.246406570841889	0
BCFIGJO	1PPIs	2014-04-10	2	1	2014	2011	0	0	0	1	0	1	0	0	0	0	0	0	0	0	1	0	1	0	0	0	1	0	1	0	1	1	0.246406570841889	0
BCFIGJP	1PPIs	2014-05-20	2	1	2014	2011	0	0	0	0	0	0	0	0	0	0	0	0	0	0	1	0	0	0	0	0	1	0	1	0	1	1	0.246406570841889	0
BCFIGPI	1PPIs	2012-04-04	2	1	2012	2011	0	0	0	0	1	1	0	0	0	0	0	1	0	0	1	1	1	0	0	0	1	0	1	1	1	1	0.246406570841889	0
BCFIHLJ	1PPIs	2014-05-27	2	1	2014	2011	0	0	0	0	1	0	0	0	0	0	0	0	0	0	1	0	0	0	0	0	1	0	1	1	0.542857142857143	1	0.246406570841889	0
BCFIHNL	1PPIs	2010-12-09	2	0	2011	2011	0	0	0	1	0	0	0	0	0	0	0	0	0	0	0	0	0	0	0	0	1	0	1	0	1	1	0.246406570841889	0
BCFIHOH	1PPIs	2014-02-07	1	0	2014	2011	0	0	0	0	0	1	0	0	0	0	0	0	0	1	1	0	1	0	0	0	1	0	1	0	1	1	0.246406570841889	0
BCFIIGN	1PPIs	2015-11-10	2	1	2016	2011	0	0	0	0	0	0	0	0	0	0	0	0	0	0	1	0	0	0	0	0	1	0	1	0	1	1	0.246406570841889	0
BCFIIMQ	1PPIs	2012-07-27	2	0	2012	2011	0	0	0	0	0	0	0	0	0	0	0	0	0	0	0	1	0	0	0	0	1	0	1	0	1	1	0.246406570841889	0
BCFIJGL	1PPIs	2014-07-04	2	0	2014	2011	0	0	0	0	0	1	0	0	0	0	0	0	0	0	1	1	0	0	0	0	1	0	1	0	1	1	0.246406570841889	0
BCFIJGQ	1PPIs	2010-10-29	2	1	2011	2011	0	0	0	0	0	1	0	0	0	0	0	0	0	0	1	0	0	0	0	0	1	0	0	0	0.390625	0	0.246406570841889	0
BCFIJKP	1PPIs	2011-10-26	1	1	2012	2011	0	0	0	0	0	1	0	0	0	0	0	0	0	0	1	0	1	0	0	0	1	0	1	0	0.576923076923077	1	0.246406570841889	0
BCFIJKQ	1PPIs	2011-10-20	2	0	2012	2011	0	0	0	0	0	0	0	0	0	0	0	0	0	0	1	0	0	0	0	0	1	0	0	0	1	1	0.246406570841889	0
BCFIJLJ	1PPIs	2011-12-30	1	1	2012	2011	0	0	0	0	0	0	0	0	0	0	0	0	0	1	0	0	1	0	0	0	1	0	0	0	1	1	0.246406570841889	0
BCFIJNM	1PPIs	2015-01-07	2	1	2015	2011	0	0	0	1	1	1	0	0	0	0	0	0	0	0	1	0	1	1	0	0	1	0	1	0	1	1	0.246406570841889	0
BCFIJPH	1PPIs	2010-10-29	2	1	2011	2011	0	0	0	1	1	1	0	0	0	0	0	0	0	0	0	1	0	0	0	0	1	0	0	0	1	1	0.246406570841889	0
BCFIJPM	1PPIs	2011-03-25	2	0	2011	2011	0	0	0	0	0	0	0	0	0	0	0	0	0	0	0	1	0	0	0	0	1	0	1	0	1	1	0.246406570841889	0
BCFIKHJ	1PPIs	2012-05-23	2	0	2012	2011	0	0	0	0	0	1	0	0	0	0	0	0	0	0	0	0	0	0	0	0	1	0	1	0	1	1	0.246406570841889	0
BCFIKNH	1PPIs	2013-09-02	2	1	2013	2011	0	0	0	1	1	1	1	0	0	0	0	0	1	1	1	0	1	1	0	1	1	0	1	1	1	1	0.246406570841889	0
BCFIKPJ	1PPIs	2016-02-12	2	1	2016	2011	0	0	0	0	0	0	0	0	0	0	0	0	0	0	0	0	0	0	0	0	1	0	1	0	1	1	0.246406570841889	0
BCFILHI	1PPIs	2017-03-29	2	0	2017	2011	0	0	0	0	0	0	0	0	0	0	0	0	0	0	1	0	0	0	0	0	1	0	1	0	1	1	0.246406570841889	0
BCFIMHP	1PPIs	2015-11-23	2	1	2016	2011	0	0	0	0	0	0	0	0	0	0	0	0	0	0	0	0	0	0	0	0	1	0	1	0	1	1	0.246406570841889	0
BCFIMJM	1PPIs	2014-06-18	2	1	2014	2011	0	0	0	0	0	0	0	0	0	0	0	0	0	0	0	0	0	0	0	0	1	0	1	0	1	1	6.23408624229979	0
BCFIMKK	1PPIs	2014-03-11	2	0	2014	2011	0	0	0	0	0	0	0	0	0	0	0	0	0	0	1	0	0	0	0	0	1	0	1	0	1	1	0.246406570841889	0
BCFIMMI	1PPIs	2012-02-22	1	0	2012	2011	0	0	0	0	0	0	0	0	0	0	0	0	0	0	0	0	0	0	0	0	1	0	0	0	1	1	0.246406570841889	0
BCFIMMK	1PPIs	2012-10-08	2	0	2013	2011	0	0	0	0	0	1	0	0	0	0	0	0	0	0	0	0	0	0	0	0	1	0	1	0	0.666666666666667	1	0.246406570841889	0
BCFIMNL	1PPIs	2011-09-22	2	0	2011	2011	0	0	0	0	0	1	0	0	0	0	0	0	0	0	0	0	1	0	0	0	1	0	1	0	1	1	0.246406570841889	0
BCFINGO	1PPIs	2016-03-14	2	0	2016	2011	0	0	0	0	0	0	0	0	0	0	0	0	0	0	0	0	0	0	0	0	1	0	1	0	1	1	0.246406570841889	0
BCFINLL	1PPIs	2011-07-26	2	1	2011	2011	0	0	0	1	0	0	0	0	0	0	0	0	0	1	1	0	1	0	0	0	1	1	1	0	1	1	0.246406570841889	0
BCFINLO	1PPIs	2015-11-05	2	1	2016	2011	0	0	0	0	0	0	0	0	0	0	0	0	0	0	0	0	0	0	0	0	1	0	1	0	1	1	0.246406570841889	0
BCFINMI	0HRA	2015-11-30	1	1	2016	2011	0	0	0	1	0	0	0	0	0	0	0	0	0	0	0	0	0	0	0	0	1	0	1	0	1	1	0.246406570841889	0
BCFINOM	1PPIs	2012-10-09	2	1	2013	2011	0	0	0	0	0	1	0	0	0	0	0	0	0	0	0	0	0	0	1	0	1	0	1	1	0.887671232876712	1	0.246406570841889	0
BCFJFHM	1PPIs	2011-08-26	2	0	2011	2011	0	0	0	0	0	0	0	0	0	0	0	0	0	0	1	0	0	0	0	0	1	0	0	0	1	1	0.246406570841889	0
BCFJFMQ	1PPIs	2017-09-04	2	0	2017	2011	0	0	0	0	0	0	0	0	0	0	0	0	0	0	1	0	0	0	0	0	1	0	1	0	1	1	0.246406570841889	0
BCFJFNP	1PPIs	2011-07-19	2	1	2011	2011	0	0	0	0	0	0	0	0	0	0	0	0	0	0	0	0	0	0	0	0	1	0	1	0	0.897435897435897	1	0.246406570841889	0
BCFJGJI	1PPIs	2012-01-21	2	1	2012	2011	0	0	0	0	0	0	0	0	0	0	0	0	0	0	1	0	0	0	0	0	1	0	0	0	1	1	0.246406570841889	0
BCFJGON	1PPIs	2013-01-21	2	1	2013	2011	0	0	0	1	1	1	0	0	0	0	0	0	0	1	1	0	0	0	0	0	1	0	1	0	1	1	0.246406570841889	0
BCFJHMN	1PPIs	2011-06-01	2	0	2011	2011	0	0	0	0	0	1	0	0	0	0	0	0	0	0	0	0	1	0	0	0	1	0	0	0	1	1	0.246406570841889	0
BCFJHOO	1PPIs	2012-05-21	2	1	2012	2011	0	0	0	1	0	1	0	0	0	0	0	0	0	0	1	0	0	1	0	0	1	0	1	0	1	1	0.246406570841889	0
BCFJHPN	1PPIs	2010-11-08	1	0	2011	2011	0	0	0	0	0	0	0	0	0	0	0	0	0	0	0	0	0	0	0	0	1	0	1	0	1	1	0.246406570841889	0
BCFJIKN	1PPIs	2011-09-06	2	0	2011	2011	0	0	0	0	0	0	0	0	0	0	0	0	0	0	0	1	0	0	0	0	1	0	1	0	0.731707317073171	1	0.246406570841889	0
BCFJIMO	1PPIs	2012-11-24	2	0	2013	2011	0	0	0	0	0	0	0	0	0	0	0	0	0	0	1	0	0	0	0	0	1	0	1	0	1	1	0.246406570841889	0
BCFJIOP	1PPIs	2011-02-25	2	1	2011	2011	0	0	0	0	0	0	0	0	0	0	0	0	0	0	1	0	0	0	0	0	1	0	0	0	1	1	0.246406570841889	0
BCFJJGM	1PPIs	2015-09-03	2	0	2015	2011	0	0	0	0	0	0	0	0	0	0	0	0	0	0	1	1	0	0	0	0	1	0	1	0	1	1	0.246406570841889	0
BCFJJGN	1PPIs	2012-09-20	2	0	2012	2011	0	0	0	1	0	1	0	0	0	0	0	0	0	0	1	0	1	0	0	0	1	0	1	0	1	1	0.246406570841889	0
BCFJJHP	1PPIs	2011-08-25	1	1	2011	2011	0	0	0	1	1	1	0	0	0	0	0	1	0	0	1	0	1	0	0	0	1	0	1	0	1	1	0.246406570841889	0
BCFJJMJ	1PPIs	2011-03-29	2	1	2011	2011	0	0	0	1	0	0	0	0	0	0	0	0	0	0	0	0	0	0	0	0	1	0	1	1	1	1	0.246406570841889	0
BCFJJMM	1PPIs	2014-09-10	1	1	2014	2011	0	0	1	0	0	0	0	0	0	0	0	0	0	0	1	0	0	0	0	0	1	0	1	0	1	1	0.246406570841889	0
BCFJJNH	1PPIs	2012-03-14	2	0	2012	2011	0	0	1	0	0	1	0	0	0	0	0	0	0	0	1	0	1	0	0	0	1	0	1	0	1	1	0.246406570841889	0
BCFJKKK	1PPIs	2014-03-29	2	0	2014	2011	0	0	0	1	0	1	0	0	0	0	0	0	0	0	0	0	1	0	0	0	1	0	1	0	1	1	0.246406570841889	0
BCFJLHH	1PPIs	2015-08-18	2	1	2015	2011	0	0	0	1	0	1	0	0	0	0	0	1	0	0	1	0	1	1	0	0	1	0	1	0	0.862068965517241	1	0.246406570841889	0
BCFJLIN	1PPIs	2011-01-19	2	0	2011	2011	0	0	0	0	0	0	0	0	0	0	0	0	0	0	1	0	0	0	0	0	1	0	1	0	1	1	0.246406570841889	0
BCFJLOL	1PPIs	2012-05-11	2	1	2012	2011	0	0	0	0	0	0	0	0	0	0	0	0	0	0	1	0	0	0	0	0	1	0	0	0	0.46875	0	0.246406570841889	0
BCFJLOM	1PPIs	2016-12-14	2	1	2017	2011	0	0	0	0	0	0	0	0	0	0	0	0	0	0	1	0	0	0	0	0	1	0	1	0	1	1	0.246406570841889	0
BCFJLPI	1PPIs	2010-12-21	2	0	2011	2011	0	0	0	0	0	0	0	1	0	0	0	0	0	0	0	0	0	0	0	0	1	0	0	0	1	1	0.246406570841889	0
BCFJMJN	1PPIs	2013-10-21	2	1	2014	2011	0	0	0	0	0	0	0	0	0	0	0	0	0	0	0	1	0	0	0	0	1	0	1	0	1	1	0.246406570841889	0
BCFJNLK	1PPIs	2014-03-25	2	1	2014	2011	0	0	0	1	0	1	0	0	0	0	0	0	0	0	1	0	0	0	0	0	1	0	1	0	1	1	0.246406570841889	0
BCFJNMH	1PPIs	2013-05-16	2	1	2013	2011	0	0	0	0	0	0	0	0	0	0	0	0	0	0	1	1	0	0	0	0	1	0	1	0	0.483870967741935	0	0.246406570841889	0
BCFJNPO	1PPIs	2013-12-19	1	0	2014	2011	0	0	0	0	0	1	0	0	0	0	0	0	0	0	1	0	1	0	0	0	1	0	1	0	1	1	0.246406570841889	0
BCFKFJL	1PPIs	2011-01-24	2	1	2011	2011	0	0	0	0	0	0	0	0	0	0	0	0	0	0	0	0	0	0	0	0	1	0	1	0	1	1	0.246406570841889	0
BCFKGIL	0HRA	2012-02-20	2	0	2012	2011	0	0	0	0	0	0	0	0	0	0	0	0	0	0	0	0	0	0	0	0	1	0	0	0	1	1	0.246406570841889	0
BCFKGNH	1PPIs	2011-06-25	1	0	2011	2011	0	0	0	0	0	0	0	0	0	0	0	0	0	0	0	0	0	0	0	0	1	0	0	0	1	1	0.246406570841889	0
BCFKHNP	1PPIs	2011-11-29	1	0	2012	2011	0	0	0	0	0	0	0	0	0	0	0	0	0	0	0	0	0	0	0	0	1	0	1	0	1	1	0.246406570841889	0
BCFKHPQ	1PPIs	2011-08-08	2	0	2011	2011	0	0	0	0	0	0	0	0	0	0	0	0	0	0	0	0	0	0	0	0	1	0	1	0	1	1	0.246406570841889	0
BCFKIHN	1PPIs	2010-10-13	2	0	2011	2011	0	0	0	0	0	0	0	0	0	0	0	0	0	0	1	0	0	0	0	0	1	0	0	0	1	1	0.246406570841889	0
BCFKJHP	1PPIs	2011-06-21	2	0	2011	2011	0	0	0	0	0	0	0	0	0	0	0	0	0	0	0	0	0	0	0	0	1	0	0	0	1	1	0.246406570841889	0
BCFKJMJ	1PPIs	2012-12-14	2	0	2013	2011	0	0	0	0	0	0	0	0	0	0	0	0	0	0	0	0	0	0	0	0	1	0	1	0	1	1	0.246406570841889	0
BCFKJNO	1PPIs	2011-08-18	2	1	2011	2011	0	0	0	0	0	0	0	0	0	0	0	0	0	0	0	0	0	0	0	0	1	0	1	0	1	1	0.246406570841889	0
BCFKKKM	1PPIs	2017-08-30	1	1	2017	2011	0	0	0	0	0	0	0	0	0	0	0	0	0	0	1	1	0	0	0	0	1	0	1	0	1	1	0.246406570841889	0
BCFKKLN	0HRA	2012-11-29	2	0	2013	2011	0	0	0	0	0	0	0	0	0	0	0	0	0	0	0	0	0	0	0	0	1	0	1	0	1	1	0.246406570841889	0
BCFKMJK	1PPIs	2012-01-10	2	1	2012	2011	0	0	0	0	0	1	0	0	0	0	0	0	0	0	1	0	1	1	0	0	1	0	1	0	1	1	0.246406570841889	0
BCFKMOL	1PPIs	2012-09-14	2	0	2012	2011	0	0	0	0	0	0	0	0	0	0	0	0	0	0	1	0	0	0	0	0	1	0	0	0	1	1	0.246406570841889	0
BCFKMPN	1PPIs	2013-08-10	2	1	2013	2011	0	0	0	1	0	1	0	0	0	0	0	1	0	1	1	0	1	1	0	0	1	0	1	1	1	1	0.246406570841889	0
BCFKOMH	1PPIs	2013-08-17	1	1	2013	2011	0	1	0	1	1	0	0	0	0	0	0	0	0	1	0	0	0	1	0	0	1	0	1	1	0.296296296296296	0	0.246406570841889	0
BCFKOPM	1PPIs	2013-03-29	2	1	2013	2011	0	0	0	0	0	0	0	0	0	0	0	0	0	0	0	0	0	0	0	0	1	0	1	0	1	1	0.246406570841889	0
BCFKOPP	1PPIs	2010-10-21	1	1	2011	2011	0	0	0	0	0	0	0	0	0	0	0	0	0	0	1	0	1	0	0	0	1	0	1	0	0.789473684210526	1	0.246406570841889	0
BCFLFLL	1PPIs	2011-05-25	2	1	2011	2011	0	0	0	0	0	0	0	0	0	0	0	0	0	0	1	0	0	1	0	0	1	0	1	0	1	1	0.246406570841889	0
BCFLFML	1PPIs	2012-06-05	2	0	2012	2011	0	0	0	0	0	0	0	0	0	0	0	0	0	0	1	0	0	0	0	0	1	0	0	0	1	1	0.246406570841889	0
BCFLFNN	1PPIs	2011-01-21	2	0	2011	2011	0	0	0	0	0	0	0	0	0	0	0	0	0	0	0	0	0	0	0	0	1	0	1	0	1	1	0.246406570841889	0
BCFLGGK	1PPIs	2015-12-19	2	0	2016	2011	0	0	0	0	0	0	0	0	0	0	0	0	0	0	1	0	0	0	0	0	1	0	1	0	1	1	0.246406570841889	0
BCFLGHQ	1PPIs	2017-06-20	2	0	2017	2011	0	0	0	0	0	0	1	0	0	0	0	1	0	0	1	1	0	0	0	0	1	0	1	0	1	1	0.246406570841889	0
BCFLGNI	1PPIs	2017-09-08	2	0	2017	2011	0	0	0	0	0	0	0	0	0	0	0	0	0	0	1	0	0	0	0	0	1	0	1	0	1	1	0.246406570841889	0
BCFLGOI	1PPIs	2013-05-20	2	0	2013	2011	0	0	0	0	0	0	0	0	0	0	0	0	0	0	1	0	0	0	0	0	1	0	1	0	1	1	0.246406570841889	0
BCFLGOP	1PPIs	2013-06-19	2	1	2013	2011	0	0	0	0	1	0	0	0	0	0	0	0	0	0	1	0	0	0	0	0	1	0	1	0	1	1	0.246406570841889	0
BCFLHGJ	1PPIs	2014-05-19	2	1	2014	2011	0	0	0	0	0	1	0	0	1	0	0	0	0	0	0	0	1	0	0	0	1	0	1	0	1	1	4.07939767282683	1
BCFLHIP	1PPIs	2013-12-18	1	1	2014	2011	0	0	0	1	1	1	1	0	0	0	0	0	0	0	0	0	1	0	0	0	1	0	1	1	0.7	1	0.246406570841889	0
BCFLIIQ	1PPIs	2012-01-13	2	1	2012	2011	0	0	0	0	0	1	0	0	0	0	0	0	0	0	0	0	1	0	0	0	1	0	1	0	0.545454545454545	1	4.8104038329911	1
BCFLIJO	1PPIs	2012-09-24	2	1	2012	2011	0	0	0	0	0	0	0	0	0	0	0	0	0	0	1	0	0	0	0	0	1	0	0	0	0.541871921182266	1	1.30321697467488	0
BCFLIOJ	1PPIs	2011-12-30	2	1	2012	2011	0	0	0	0	0	0	0	0	0	0	0	0	0	0	0	0	0	0	0	0	1	0	1	0	1	1	0.246406570841889	0
BCFLJMI	1PPIs	2016-09-28	2	1	2016	2011	0	0	0	1	1	1	0	0	0	0	0	0	0	1	1	0	1	0	0	0	1	0	1	0	1	1	0.246406570841889	0
BCFLJON	1PPIs	2014-05-08	1	1	2014	2011	0	0	0	1	1	1	1	0	0	0	0	0	0	0	1	0	1	0	0	0	1	0	1	1	1	1	0.246406570841889	0
BCFLJOP	1PPIs	2014-10-24	1	1	2015	2011	0	0	0	0	0	0	0	0	0	0	0	0	0	0	1	0	0	0	0	0	1	0	1	0	1	1	0.246406570841889	0
BCFLLNP	1PPIs	2012-07-06	2	1	2012	2011	0	0	0	0	0	0	0	0	0	0	0	0	0	0	1	0	0	0	0	0	1	0	0	0	1	1	0.246406570841889	0
BCFLLNQ	1PPIs	2014-05-16	2	0	2014	2011	0	0	0	0	0	0	0	0	0	0	0	0	0	0	1	0	0	0	0	0	1	0	1	0	0.599173553719008	1	0.246406570841889	0
BCFLMHI	1PPIs	2011-07-28	2	1	2011	2011	0	0	0	1	0	0	0	1	0	0	0	0	0	0	1	1	0	1	0	0	1	0	1	0	1	1	4.05201916495551	1
BCFLMNH	1PPIs	2010-10-26	2	0	2011	2011	0	0	0	0	0	0	0	0	0	0	0	0	0	0	0	0	0	0	0	0	1	0	0	0	0.997093023255814	1	0.246406570841889	0
BCFLMPM	1PPIs	2012-03-27	2	1	2012	2011	0	0	0	1	0	0	0	0	0	0	0	0	0	0	0	0	0	0	0	0	1	0	1	0	1	1	0.246406570841889	0
BCFLNHQ	1PPIs	2011-01-25	1	0	2011	2011	0	0	0	1	0	0	0	0	0	0	0	0	0	0	0	0	0	0	0	0	1	0	1	0	1	1	0.246406570841889	0
BCFLNKQ	1PPIs	2013-02-14	2	0	2013	2011	0	0	0	0	0	0	0	0	0	0	0	0	0	0	1	0	0	0	0	0	1	0	1	0	1	1	0.246406570841889	0
BCFLOLM	1PPIs	2016-04-19	1	1	2016	2011	0	0	0	0	0	0	0	0	0	0	0	0	0	0	0	0	0	0	0	0	1	0	1	0	1	1	0.246406570841889	0
BCFLOOL	1PPIs	2011-10-23	2	1	2012	2011	0	0	0	0	0	0	0	0	0	0	0	0	0	0	0	0	0	0	0	0	1	0	0	0	1	1	0.246406570841889	0
BCFLOPH	1PPIs	2016-03-10	2	1	2016	2011	0	0	0	0	0	1	0	0	0	0	0	0	0	0	1	1	0	0	0	0	1	0	1	1	1	1	0.246406570841889	0
BCFLOPM	1PPIs	2012-09-14	2	1	2012	2011	0	0	0	0	0	1	0	0	0	0	0	0	0	0	0	0	0	0	0	0	1	0	1	0	0.657303370786517	1	0.246406570841889	0
BCFMFJO	1PPIs	2015-03-03	2	0	2015	2011	0	0	0	0	0	0	0	0	0	0	0	0	0	0	1	1	0	0	0	0	1	0	1	0	0.810810810810811	1	0.246406570841889	0
BCFMFMI	1PPIs	2012-08-04	1	1	2012	2011	0	0	0	0	0	0	0	0	0	0	0	0	0	0	0	1	0	0	0	0	1	0	1	0	0.964383561643836	1	0.246406570841889	0
BCFMGHJ	1PPIs	2012-06-30	2	0	2012	2011	0	0	0	0	0	0	0	0	0	0	0	0	0	0	0	0	0	0	0	0	1	0	0	0	1	1	0.246406570841889	0
BCFMGJL	1PPIs	2010-12-11	1	1	2011	2011	0	0	0	0	0	0	0	0	0	0	0	0	0	0	0	0	0	0	0	0	1	0	0	0	1	1	0.246406570841889	0
BCFMGNO	1PPIs	2015-02-24	2	0	2015	2011	0	0	0	0	0	0	0	0	0	0	0	0	0	0	1	0	0	0	0	0	1	0	1	0	1	1	0.246406570841889	0
BCFMHHH	1PPIs	2014-05-13	2	0	2014	2011	0	0	0	0	0	1	0	0	0	0	0	0	0	0	1	0	0	0	0	0	1	0	1	0	1	1	0.246406570841889	0
BCFMHIL	1PPIs	2012-01-27	1	0	2012	2011	0	0	0	0	0	0	0	0	0	0	0	0	0	0	1	0	0	0	0	0	1	0	1	0	0.888888888888889	1	0.246406570841889	0
BCFMHLJ	1PPIs	2015-03-17	2	1	2015	2011	0	0	0	0	0	1	0	0	0	0	0	0	0	0	1	0	1	0	0	0	1	0	1	0	1	1	0.246406570841889	0
BCFMIMI	1PPIs	2011-02-22	2	1	2011	2011	0	0	0	0	0	0	0	0	0	0	0	0	0	0	0	0	0	0	0	0	1	0	0	0	1	1	0.246406570841889	0
BCFMINH	1PPIs	2013-01-16	2	0	2013	2011	0	0	0	0	0	0	1	0	0	0	0	0	0	0	1	0	0	0	0	0	1	0	1	0	1	1	0.246406570841889	0
BCFMIOH	1PPIs	2014-02-07	2	1	2014	2011	0	0	0	0	0	0	0	0	0	0	0	0	0	0	1	0	0	0	0	0	1	0	1	0	1	1	0.246406570841889	0
BCFMIOP	1PPIs	2012-09-05	2	0	2012	2011	0	0	0	0	0	0	0	0	0	0	0	0	0	0	1	0	0	0	0	0	1	0	0	0	1	1	0.246406570841889	0
BCFMJIO	1PPIs	2014-09-16	2	0	2014	2011	0	0	0	0	0	1	0	0	0	0	0	0	0	0	1	0	0	0	0	0	1	0	1	0	1	1	0.246406570841889	0
BCFMJKH	1PPIs	2011-09-26	2	0	2011	2011	0	0	0	0	0	1	0	0	0	0	0	0	0	0	0	0	1	0	0	0	1	0	1	0	1	1	0.246406570841889	0
BCFMJMP	1PPIs	2014-02-18	2	1	2014	2011	0	0	0	0	0	0	0	0	0	0	0	0	0	0	1	0	0	0	0	0	1	0	1	0	1	1	0.246406570841889	0
BCFMJMQ	1PPIs	2011-02-02	2	0	2011	2011	0	0	0	1	0	0	0	0	0	0	0	0	0	0	1	0	0	0	0	0	1	0	1	0	1	1	0.246406570841889	0
BCFMKHI	1PPIs	2011-07-25	2	1	2011	2011	0	0	0	0	0	0	0	0	0	0	0	0	0	1	1	0	1	0	0	0	1	0	1	0	1	1	2.2861054072553	1
BCFMLHI	1PPIs	2011-11-15	2	1	2012	2011	0	0	0	0	0	0	0	0	0	0	0	0	0	0	0	0	0	0	0	0	1	0	1	0	1	1	0.246406570841889	0
BCFMLJH	1PPIs	2011-05-17	2	0	2011	2011	0	0	0	0	0	0	0	0	0	0	0	0	0	0	0	0	0	0	0	0	1	0	0	0	1	1	0.246406570841889	0
BCFMLLJ	1PPIs	2016-08-26	1	1	2016	2011	0	0	0	1	0	1	1	0	0	0	0	0	0	0	1	0	1	0	0	0	1	0	1	0	1	1	0.246406570841889	0
BCFMLLN	1PPIs	2011-09-12	1	0	2011	2011	0	0	0	0	0	1	0	0	0	0	0	0	0	0	0	0	0	0	0	0	1	0	1	0	1	1	0.246406570841889	0
BCFMLLQ	1PPIs	2012-07-10	2	0	2012	2011	0	0	0	0	0	1	0	0	0	0	0	0	0	0	1	0	0	0	0	0	1	0	1	0	1	1	0.246406570841889	0
BCFMMGK	1PPIs	2011-04-12	1	1	2011	2011	0	0	0	1	0	0	0	0	0	0	0	0	0	0	0	0	0	0	0	0	1	0	1	0	0.766423357664234	1	0.246406570841889	0
BCFMMGM	1PPIs	2013-10-13	2	1	2014	2011	0	0	0	1	1	1	1	0	0	0	0	0	0	0	0	0	1	0	0	0	1	0	1	1	1	1	0.246406570841889	0
BCFMMGN	1PPIs	2013-08-18	2	0	2013	2011	0	0	0	0	1	1	0	0	0	0	0	0	0	1	1	1	0	1	0	0	1	0	1	1	1	1	0.246406570841889	0
BCFMMHP	1PPIs	2014-05-12	2	1	2014	2011	0	0	0	0	1	1	0	0	0	0	0	0	0	0	1	0	1	0	0	0	1	0	1	1	1	1	0.246406570841889	0
BCFMMPH	1PPIs	2017-09-16	2	1	2017	2011	0	0	0	0	0	0	0	0	0	0	0	0	0	0	1	1	0	0	0	0	1	0	1	0	1	1	0.246406570841889	0
BCFMNGN	1PPIs	2012-03-17	1	1	2012	2011	0	0	0	1	1	1	0	0	0	0	0	0	0	0	1	0	0	0	0	0	1	0	1	0	1	1	0.246406570841889	0
BCFMNHI	1PPIs	2016-10-09	2	1	2017	2011	0	0	0	0	0	0	0	0	0	0	0	0	0	0	1	0	1	0	0	0	1	0	1	0	1	1	0.246406570841889	0
BCFMOIM	1PPIs	2012-03-11	1	1	2012	2011	0	0	0	0	0	0	0	0	0	0	0	0	0	0	0	0	0	0	0	0	1	0	0	0	0.833333333333333	1	0.246406570841889	0
BCFMOLN	1PPIs	2015-07-13	2	1	2015	2011	0	0	0	0	0	1	0	0	0	0	0	0	0	0	1	0	1	0	0	0	1	0	1	1	1	1	5.25667351129363	1
BCFMOON	1PPIs	2016-03-23	2	0	2016	2011	0	0	0	0	0	1	0	0	0	0	0	0	0	0	0	0	0	0	0	0	1	0	1	0	1	1	0.246406570841889	0
BCFMOPH	1PPIs	2014-12-29	2	0	2015	2011	0	0	0	0	1	1	0	0	0	0	0	0	0	0	0	0	0	0	0	0	1	0	1	1	1	1	0.246406570841889	0
BCFNFPH	1PPIs	2013-10-13	2	0	2014	2011	0	0	0	0	0	0	0	0	0	0	0	0	0	0	0	0	0	0	0	0	1	0	1	0	0.818181818181818	1	0.246406570841889	0
BCFNGGN	1PPIs	2017-05-19	1	1	2017	2011	0	0	0	0	0	1	0	0	0	0	0	0	0	0	1	0	1	0	0	0	1	0	1	0	1	1	0.246406570841889	0
BCFNGGO	1PPIs	2012-04-18	2	0	2012	2011	0	0	0	0	0	0	0	0	0	0	0	0	0	0	0	0	0	0	0	0	1	0	1	0	1	1	0.246406570841889	0
BCFNGHI	1PPIs	2013-04-01	1	0	2013	2011	0	0	0	1	0	0	0	0	0	0	0	0	0	0	1	0	0	0	0	0	1	0	1	0	1	1	0.246406570841889	0
BCFNIHI	1PPIs	2015-01-30	2	1	2015	2011	0	0	0	0	1	0	0	0	0	0	0	0	0	0	0	0	0	1	0	1	1	0	1	1	1	1	0.246406570841889	0
BCFNIJK	1PPIs	2012-11-02	1	1	2013	2011	0	0	0	0	1	1	0	0	0	0	0	0	0	1	0	0	1	0	0	0	1	0	1	1	1	1	0.246406570841889	0
BCFNIPK	1PPIs	2012-01-26	2	0	2012	2011	0	0	0	0	0	0	0	0	0	0	0	0	0	0	0	1	0	0	0	0	1	0	1	0	1	1	0.246406570841889	0
BCFNJIN	1PPIs	2010-11-15	2	0	2011	2011	0	0	0	1	0	0	0	1	0	0	0	0	0	0	0	0	0	1	0	0	1	0	1	0	1	1	0.246406570841889	0
BCFNJKL	1PPIs	2011-08-22	2	1	2011	2011	0	0	0	1	0	1	0	0	0	0	0	0	0	0	0	0	1	1	0	0	1	0	1	0	1	1	0.246406570841889	0
BCFNJMP	1PPIs	2015-06-11	2	1	2015	2011	0	0	0	1	0	1	0	0	0	0	0	0	0	0	0	0	1	0	0	0	1	0	1	0	1	1	0.246406570841889	0
BCFNJMQ	1PPIs	2017-08-03	1	1	2017	2011	0	0	0	1	1	0	0	0	0	0	0	0	0	0	0	0	1	0	0	0	1	0	1	0	1	1	0.246406570841889	0
BCFNJNL	1PPIs	2011-05-25	2	0	2011	2011	0	0	0	0	0	0	0	0	0	0	0	0	0	0	0	0	0	0	0	0	1	0	0	0	1	1	0.246406570841889	0
BCFNJOK	1PPIs	2012-03-06	1	1	2012	2011	0	0	0	0	0	0	0	0	0	0	0	0	0	0	0	0	0	0	0	0	1	0	0	0	0.900826446280992	1	0.246406570841889	0
BCFNKJL	1PPIs	2011-12-01	2	1	2012	2011	0	0	0	1	0	1	0	0	0	0	0	0	0	0	0	0	0	0	0	0	1	0	1	0	1	1	0.246406570841889	0
BCFNKKK	1PPIs	2012-07-30	2	0	2012	2011	0	0	0	1	0	0	0	0	0	0	0	0	0	0	0	0	1	0	0	0	1	0	1	0	1	1	0.246406570841889	0
BCFNKMI	1PPIs	2017-07-03	1	1	2017	2011	0	0	0	0	0	0	0	0	0	0	0	0	0	0	1	0	0	0	0	0	1	0	1	0	1	1	0.246406570841889	0
BCFNKON	1PPIs	2015-07-04	2	1	2015	2011	0	0	0	1	0	0	0	0	0	0	0	0	0	0	1	0	0	0	0	0	1	0	1	0	1	1	0.246406570841889	0
BCFNLMJ	1PPIs	2011-12-09	2	0	2012	2011	0	0	0	0	0	1	0	0	0	0	0	0	0	0	0	0	0	0	0	0	1	0	1	0	0.823529411764706	1	0.246406570841889	0
BCFNLPK	1PPIs	2011-03-02	2	1	2011	2011	0	0	0	1	0	1	0	0	0	0	0	1	0	0	0	0	1	0	0	0	1	0	1	0	1	1	0.246406570841889	0
BCFNLPP	1PPIs	2012-01-04	1	0	2012	2011	0	0	0	0	0	1	0	0	0	0	0	0	0	1	1	0	0	0	0	0	1	0	1	1	1	1	0.246406570841889	0
BCFNMHK	1PPIs	2013-12-06	1	1	2014	2011	0	0	0	0	0	0	0	1	0	0	0	0	0	0	1	0	0	0	0	0	1	0	1	0	0.890756302521008	1	0.246406570841889	0
BCFNMIL	1PPIs	2012-10-10	2	0	2013	2011	0	0	0	1	0	1	0	0	0	0	0	0	0	0	1	0	0	0	0	0	1	0	1	0	1	1	0.246406570841889	0
BCFNMIN	1PPIs	2015-09-11	1	1	2015	2011	0	0	0	1	1	1	0	0	0	0	0	1	0	0	1	0	1	0	0	0	1	0	1	1	0.838356164383562	1	0.246406570841889	0
BCFNMJM	1PPIs	2011-01-17	2	1	2011	2011	0	0	0	1	1	0	0	0	0	0	0	0	0	1	1	0	1	0	0	0	1	0	1	1	0.963730569948187	1	0.246406570841889	0
BCFNMMJ	1PPIs	2012-02-23	1	1	2012	2011	0	0	0	1	1	0	0	0	0	0	0	0	0	0	1	0	0	0	0	0	1	0	1	0	0.432692307692308	0	0.246406570841889	0
BCFNMMM	1PPIs	2016-03-25	2	0	2016	2011	0	0	0	0	0	0	0	0	0	0	0	0	0	0	1	0	0	0	0	0	1	0	1	0	1	1	0.246406570841889	0
BCFNMNM	1PPIs	2013-03-14	2	1	2013	2011	0	0	0	1	1	1	0	0	0	0	0	0	0	1	0	0	1	0	0	0	1	0	1	1	1	1	0.246406570841889	0
BCFNMOM	1PPIs	2010-12-09	2	1	2011	2011	0	0	0	1	1	0	0	0	0	0	0	0	0	0	0	0	1	0	0	0	1	0	1	1	1	1	0.246406570841889	0
BCFNNGO	1PPIs	2011-03-01	2	0	2011	2011	0	0	0	1	0	1	0	0	0	0	0	0	0	0	1	0	0	0	0	0	1	0	0	0	1	1	0.246406570841889	0
BCFNNNN	1PPIs	2015-05-22	2	1	2015	2011	0	0	0	0	0	1	0	0	0	0	0	0	0	0	1	0	0	0	0	0	1	0	1	0	1	1	0.246406570841889	0
BCFNNPP	1PPIs	2012-06-07	2	1	2012	2011	0	0	0	0	0	0	0	0	0	0	0	0	0	0	1	1	0	0	0	0	1	0	1	0	1	1	0.246406570841889	0
BCFNOHI	1PPIs	2015-11-25	1	1	2016	2011	0	1	0	1	0	0	0	0	0	0	0	0	0	0	1	0	0	1	0	0	1	0	1	1	0.741228070175439	1	0.246406570841889	0
BCFNOIP	1PPIs	2013-09-19	2	1	2013	2011	0	0	0	0	0	0	0	0	0	0	0	0	0	0	0	0	0	0	0	0	1	0	1	0	1	1	0.246406570841889	0
BCFNOMP	1PPIs	2011-05-07	1	0	2011	2011	0	0	0	0	0	0	0	0	0	0	0	0	0	0	0	0	0	0	0	0	1	0	1	0	1	1	0.246406570841889	0
BCGEFHI	1PPIs	2016-11-07	1	1	2017	2011	0	0	0	0	0	1	0	0	0	0	0	0	0	0	1	1	1	0	0	0	1	0	1	0	0.736196319018405	1	0.246406570841889	0
BCGEFIJ	1PPIs	2011-04-25	1	0	2011	2011	0	0	0	0	0	1	0	0	0	0	0	0	0	0	0	0	0	0	0	0	1	0	1	0	1	1	0.246406570841889	0
BCGEFML	1PPIs	2014-11-25	2	1	2015	2011	0	0	0	1	1	1	0	0	0	0	0	0	0	0	0	0	1	0	0	0	1	0	1	1	1	1	0.246406570841889	0
BCGEFNM	1PPIs	2010-11-23	2	1	2011	2011	0	0	0	0	0	0	0	0	0	0	0	0	0	0	1	0	0	0	0	0	1	0	0	0	1	1	0.246406570841889	0
BCGEFNO	1PPIs	2012-07-08	2	1	2012	2011	0	0	0	0	0	0	0	0	0	0	0	0	0	0	0	0	0	0	0	0	1	0	1	0	0.313725490196078	0	0.246406570841889	0
BCGEGNK	1PPIs	2012-04-03	2	1	2012	2011	0	0	0	0	0	1	0	0	0	0	0	0	0	0	0	0	1	0	0	0	1	0	1	0	0.695890410958904	1	0.246406570841889	0
BCGEGOL	1PPIs	2013-03-17	2	0	2013	2011	0	0	0	0	0	0	0	0	0	0	0	0	0	0	0	0	0	0	0	0	1	0	1	0	1	1	0.246406570841889	0
BCGEGOO	1PPIs	2012-12-06	2	1	2013	2011	0	0	0	1	0	1	0	0	0	0	0	0	0	0	0	0	1	1	0	0	1	0	1	0	0.874564459930314	1	0.246406570841889	0
BCGEHIM	1PPIs	2011-06-02	1	0	2011	2011	0	0	0	0	0	0	0	0	0	0	0	0	0	0	1	0	0	0	0	0	1	0	1	0	1	1	0.246406570841889	0
BCGEHMP	1PPIs	2012-09-07	2	0	2012	2011	0	0	0	0	0	1	0	0	0	0	0	0	0	0	1	0	0	0	0	0	1	0	1	0	1	1	0.246406570841889	0
BCGEIII	1PPIs	2014-06-06	2	1	2014	2011	0	0	0	1	0	1	0	0	0	0	0	0	0	0	1	1	0	0	0	0	1	0	1	0	0.727272727272727	1	0.246406570841889	0
BCGEIIO	1PPIs	2010-12-20	1	0	2011	2011	0	0	0	0	0	0	0	0	0	0	0	0	0	0	0	0	0	0	0	0	1	0	0	0	1	1	5.01300479123888	0
BCGEIJK	1PPIs	2011-07-04	2	1	2011	2011	0	0	0	1	0	1	0	0	0	0	0	0	0	0	1	0	1	0	0	0	1	0	1	0	1	1	0.246406570841889	0
BCGEJGM	1PPIs	2014-05-20	1	1	2014	2011	0	0	0	1	0	1	0	0	0	0	0	0	0	0	1	0	1	0	0	0	1	0	1	0	1	1	0.246406570841889	0
BCGEJGQ	1PPIs	2014-05-23	2	1	2014	2011	0	0	0	1	0	1	0	0	0	0	0	1	0	0	1	0	1	0	0	0	1	0	1	0	1	1	0.246406570841889	0
BCGEJHH	1PPIs	2015-01-28	2	1	2015	2011	0	0	0	0	0	0	0	0	0	0	0	0	0	0	0	0	0	0	0	0	1	0	1	0	1	1	0.246406570841889	0
BCGEJJI	1PPIs	2010-12-20	2	1	2011	2011	0	0	0	1	1	0	0	0	0	0	0	0	0	0	1	0	0	0	0	0	1	0	1	0	1	1	0.246406570841889	0
BCGEJMM	1PPIs	2011-07-21	1	0	2011	2011	0	0	0	0	1	0	0	0	0	0	0	0	0	0	1	0	0	0	0	0	1	0	1	0	1	1	0.246406570841889	0
BCGEKHI	1PPIs	2011-07-02	2	0	2011	2011	0	0	0	0	0	1	0	0	0	0	0	0	0	0	0	0	0	0	0	0	1	0	1	0	1	1	0.246406570841889	0
BCGEKJM	1PPIs	2012-01-14	2	0	2012	2011	0	0	0	0	0	0	0	0	0	0	0	0	0	0	1	0	0	0	0	0	1	0	1	0	1	1	0.246406570841889	0
BCGEKLJ	0HRA	2016-12-23	2	0	2017	2011	0	0	0	0	0	1	0	0	0	0	0	0	0	0	0	0	0	0	0	0	1	0	1	0	1	1	5.31416837782341	0
BCGEKOP	1PPIs	2011-09-13	2	0	2011	2011	0	0	0	0	0	1	0	0	0	0	0	0	0	0	1	0	0	0	0	0	1	0	1	0	1	1	0.246406570841889	0
BCGELMI	1PPIs	2012-01-13	1	1	2012	2011	0	0	0	0	0	0	0	0	0	0	0	0	0	0	0	0	0	0	0	0	1	0	0	0	1	1	0.246406570841889	0
BCGELOQ	1PPIs	2014-03-19	1	1	2014	2011	0	0	0	0	0	1	0	0	0	0	0	0	0	0	0	0	0	0	0	0	1	0	1	0	0.806451612903226	1	0.246406570841889	0
BCGEMHM	1PPIs	2012-05-23	2	0	2012	2011	0	0	0	0	0	0	0	0	0	0	0	0	0	0	0	0	0	0	0	0	1	0	0	0	1	1	0.246406570841889	0
BCGEMJK	1PPIs	2013-07-12	2	1	2013	2011	0	0	0	1	1	1	0	0	0	0	0	0	0	1	1	0	0	1	0	0	1	0	1	0	1	1	0.246406570841889	0
BCGEMLH	1PPIs	2012-01-04	2	0	2012	2011	0	0	0	1	1	1	0	0	0	0	0	0	0	0	0	0	1	1	0	0	1	0	1	1	0.639024390243902	1	0.246406570841889	0
BCGEMNO	1PPIs	2011-02-27	2	1	2011	2011	0	0	0	0	0	0	0	0	0	0	0	0	0	0	1	0	0	0	0	0	1	0	1	0	0.833333333333333	1	0.246406570841889	0
BCGENHN	1PPIs	2014-02-09	1	0	2014	2011	0	0	0	0	0	1	0	0	0	0	0	0	0	0	0	0	0	0	0	0	1	0	1	0	1	1	0.246406570841889	0
BCGENJI	1PPIs	2011-07-14	2	1	2011	2011	0	0	0	1	0	1	0	0	0	0	0	1	0	0	0	0	1	1	0	0	1	0	1	0	1	1	0.246406570841889	0
BCGENPH	1PPIs	2012-08-20	2	0	2012	2011	0	0	0	0	0	0	0	0	0	0	0	0	0	0	1	0	0	0	0	0	1	0	1	0	1	1	0.246406570841889	0
BCGEOHK	1PPIs	2012-01-09	2	0	2012	2011	0	0	0	1	1	1	0	0	0	0	0	0	0	0	0	0	0	0	0	0	1	0	1	0	1	1	0.246406570841889	0
BCGEOOJ	1PPIs	2011-01-10	1	0	2011	2011	0	0	0	0	0	0	0	0	0	0	0	0	0	0	1	0	0	0	0	0	1	0	0	0	0.592592592592593	1	0.246406570841889	0
BCGFFKH	1PPIs	2017-03-01	2	0	2017	2011	0	0	0	0	0	0	0	1	0	0	0	0	0	0	1	0	0	0	0	0	1	0	1	0	1	1	0.246406570841889	0
BCGFFLK	1PPIs	2012-08-23	2	0	2012	2011	0	0	0	1	1	0	0	0	0	0	0	1	0	0	1	0	1	0	0	0	1	0	1	1	1	1	0.246406570841889	0
BCGFFLM	1PPIs	2016-10-13	2	0	2017	2011	0	0	0	0	0	0	0	0	0	0	0	0	0	0	1	0	0	0	0	0	1	0	1	0	1	1	0.246406570841889	0
BCGFFMI	1PPIs	2015-11-11	2	1	2016	2011	0	0	0	1	0	1	0	0	0	0	0	0	0	0	1	0	1	0	0	0	1	0	1	0	1	1	0.246406570841889	0
BCGFFNK	1PPIs	2012-11-12	2	1	2013	2011	0	0	0	0	0	0	0	0	0	0	0	0	0	0	1	0	0	0	0	0	1	0	1	0	0.986725663716814	1	0.246406570841889	0
BCGFFNN	1PPIs	2011-10-14	2	1	2012	2011	0	0	0	1	0	0	0	0	0	0	0	0	0	0	1	0	0	0	0	0	1	0	1	0	1	1	0.246406570841889	0
BCGFFOP	1PPIs	2014-10-16	1	0	2015	2011	0	0	0	0	0	0	0	0	0	0	0	0	0	0	1	0	0	0	0	0	1	0	1	0	0.495049504950495	0	0.246406570841889	0
BCGFGKM	1PPIs	2015-02-19	1	0	2015	2011	0	0	0	1	0	1	0	0	0	0	0	0	0	0	0	0	0	0	0	0	1	0	1	1	1	1	0.246406570841889	0
BCGFGOO	1PPIs	2012-03-08	2	0	2012	2011	0	0	0	1	0	1	0	0	0	0	0	0	0	0	0	0	0	0	0	0	1	0	1	0	1	1	0.246406570841889	0
BCGFHGN	1PPIs	2010-11-12	2	0	2011	2011	0	0	0	0	0	0	0	0	0	0	0	0	0	0	0	0	0	0	0	0	1	0	0	0	1	1	0.246406570841889	0
BCGFHIO	1PPIs	2010-10-05	1	0	2011	2011	0	0	0	0	0	1	0	0	0	0	0	0	0	0	0	1	0	0	0	0	1	0	0	0	1	1	5.38809034907598	0
BCGFHJJ	0HRA	2012-02-08	2	1	2012	2011	0	0	0	0	0	0	0	0	0	0	0	0	0	0	1	1	0	0	0	0	1	0	1	0	1	1	0.246406570841889	0
BCGFHJQ	1PPIs	2015-10-14	2	0	2016	2011	0	0	0	1	0	1	0	0	0	0	0	0	0	1	0	0	1	0	0	0	1	0	1	1	1	1	0.246406570841889	0
BCGFHNK	1PPIs	2014-06-11	2	1	2014	2011	0	0	0	0	0	1	0	0	0	0	0	0	0	0	1	0	0	0	0	0	1	0	1	0	1	1	0.246406570841889	0
BCGFIIN	1PPIs	2012-08-28	2	0	2012	2011	0	0	0	0	1	0	0	0	0	0	0	0	0	0	0	0	1	0	0	0	1	0	1	0	1	1	0.246406570841889	0
BCGFIKK	1PPIs	2016-03-15	1	1	2016	2011	0	0	0	0	0	1	0	0	0	0	0	0	0	0	1	0	1	0	0	0	1	0	1	0	1	1	0.246406570841889	0
BCGFILN	1PPIs	2012-01-13	2	0	2012	2011	0	0	0	0	0	1	0	0	0	0	0	0	0	0	0	0	0	0	0	0	1	0	1	0	1	1	0.246406570841889	0
BCGFIMQ	1PPIs	2012-07-10	2	0	2012	2011	0	0	0	0	0	0	0	0	0	0	0	0	0	0	1	0	0	0	0	0	1	0	1	0	1	1	0.246406570841889	0
BCGFJIN	1PPIs	2015-02-26	1	0	2015	2011	0	0	0	0	1	1	0	0	0	0	0	0	0	0	0	0	1	0	0	0	1	0	1	0	1	1	0.246406570841889	0
BCGFJKL	1PPIs	2011-04-18	2	0	2011	2011	0	0	0	0	0	0	0	0	0	0	0	0	0	0	0	0	0	0	0	0	1	0	0	0	1	1	0.246406570841889	0
BCGFJOO	1PPIs	2015-01-09	2	0	2015	2011	0	0	0	0	1	1	0	0	0	0	0	0	0	0	1	0	1	0	0	0	1	0	1	0	1	1	0.246406570841889	0
BCGFKJQ	0HRA	2012-11-07	1	1	2013	2011	0	0	0	0	0	0	0	0	0	0	0	0	0	0	0	0	0	0	0	0	1	0	0	0	1	1	0.246406570841889	0
BCGFKNO	1PPIs	2013-02-27	2	1	2013	2011	0	0	0	0	0	1	0	0	0	0	0	0	0	0	1	0	1	0	0	0	1	0	1	0	1	1	0.246406570841889	0
BCGFMOH	1PPIs	2010-11-18	2	0	2011	2011	0	0	0	0	0	0	0	0	0	0	0	0	0	0	0	0	0	0	0	0	1	0	1	0	1	1	0.246406570841889	0
BCGFMOO	1PPIs	2014-08-18	2	0	2014	2011	0	0	0	0	0	0	0	0	0	0	0	0	0	0	1	1	0	0	0	0	1	0	1	0	1	1	0.246406570841889	0
BCGFNHM	1PPIs	2010-11-08	2	0	2011	2011	0	0	0	0	0	0	0	0	0	0	0	0	0	0	0	0	0	0	0	0	1	0	1	0	1	1	4.52566735112936	0
BCGFOHQ	1PPIs	2016-08-23	2	1	2016	2011	0	0	0	0	1	1	0	0	0	0	0	0	0	0	0	0	1	0	0	0	1	0	1	0	1	1	0.246406570841889	0
BCGFOMI	1PPIs	2014-09-30	1	1	2014	2011	0	0	0	1	1	0	1	0	0	0	0	0	0	1	1	0	1	1	0	0	1	0	1	1	0.574074074074074	1	0.246406570841889	0
BCGGFGP	1PPIs	2015-07-10	2	1	2015	2011	0	0	0	0	0	0	0	0	0	0	0	0	0	1	1	0	1	0	0	0	1	0	1	0	1	1	0.246406570841889	0
BCGGFHO	1PPIs	2013-03-29	2	1	2013	2011	0	0	0	0	0	0	0	0	0	0	0	0	0	0	1	0	0	0	0	0	1	0	1	0	1	1	0.246406570841889	0
BCGGFKH	1PPIs	2012-06-20	2	1	2012	2011	0	0	0	0	1	1	1	0	0	0	0	0	0	1	1	0	1	0	0	0	1	0	1	0	1	1	0.246406570841889	0
BCGGGGJ	1PPIs	2012-11-26	2	0	2013	2011	0	0	0	0	0	0	0	0	0	0	0	0	0	0	0	0	1	1	0	0	1	0	1	0	1	1	0.246406570841889	0
BCGGHHM	1PPIs	2016-09-26	2	1	2016	2011	0	0	0	0	0	1	0	0	0	0	0	0	0	0	0	0	0	1	0	0	1	0	1	0	1	1	0.246406570841889	0
BCGGHJK	1PPIs	2010-10-04	2	0	2011	2011	0	0	0	0	0	0	0	0	0	0	0	0	0	0	1	0	0	0	0	0	1	0	0	0	1	1	0.246406570841889	0
BCGGIMI	1PPIs	2011-08-30	1	0	2011	2011	0	0	0	0	0	0	0	0	0	0	0	0	0	0	1	0	0	0	0	0	1	0	1	0	1	1	0.246406570841889	0
BCGGJIO	1PPIs	2011-12-08	2	1	2012	2011	0	0	0	0	0	0	0	0	0	0	0	0	0	0	1	0	0	0	0	0	1	0	1	0	1	1	0.246406570841889	0
BCGGKGM	1PPIs	2013-09-13	1	1	2013	2011	0	0	0	0	0	0	0	0	0	0	0	0	0	0	1	0	0	0	0	0	1	0	1	0	1	1	0.246406570841889	0
BCGGKHH	1PPIs	2010-10-01	2	0	2011	2011	0	0	0	0	0	0	0	0	0	0	0	0	0	0	0	0	0	0	0	0	1	0	0	0	1	1	0.246406570841889	0
BCGGKKK	1PPIs	2011-10-06	2	0	2012	2011	0	0	0	0	0	0	0	0	0	0	0	0	0	0	1	0	0	0	0	0	1	0	0	0	1	1	0.246406570841889	0
BCGGLGO	1PPIs	2016-01-05	1	1	2016	2011	0	0	0	0	0	0	0	0	0	0	0	0	0	0	1	0	0	0	0	0	1	0	1	0	1	1	0.246406570841889	0
BCGGLMJ	1PPIs	2011-07-04	2	1	2011	2011	0	0	0	1	0	0	0	0	0	0	0	0	0	0	0	0	0	0	0	0	1	0	1	0	1	1	2.75975359342916	0
BCGGMHH	1PPIs	2014-04-17	2	1	2014	2011	0	0	1	0	0	1	0	0	0	0	0	0	0	0	1	0	0	0	0	0	1	0	1	0	1	1	0.246406570841889	0
BCGGNGJ	1PPIs	2012-10-31	1	0	2013	2011	0	0	0	0	1	1	0	0	0	0	0	0	0	0	1	0	1	0	0	0	1	0	1	1	1	1	0.246406570841889	0
BCGGNIJ	1PPIs	2011-05-03	2	0	2011	2011	0	0	0	0	0	0	0	0	0	0	0	0	0	0	1	0	0	0	0	0	1	0	0	0	1	1	0.246406570841889	0
BCGHFKM	1PPIs	2012-02-09	1	0	2012	2011	0	0	0	0	0	0	0	0	0	0	0	0	0	0	0	0	0	0	0	0	1	0	0	0	1	1	0.246406570841889	0
BCGHFON	1PPIs	2013-12-04	2	1	2014	2011	0	0	0	1	1	0	0	0	0	0	0	0	0	1	1	0	0	0	0	0	1	0	1	1	0.980392156862745	1	0.246406570841889	0
BCGHGMQ	1PPIs	2013-05-20	2	0	2013	2011	0	0	0	1	0	1	0	0	0	0	0	1	0	0	1	0	1	0	0	0	1	0	1	0	1	1	0.246406570841889	0
BCGHGNO	1PPIs	2013-02-22	1	1	2013	2011	0	0	0	0	0	0	0	0	0	0	0	0	0	0	1	0	0	0	0	0	1	0	1	0	1	1	0.246406570841889	0
BCGHHGN	1PPIs	2011-01-11	2	1	2011	2011	0	0	0	0	0	0	0	0	0	0	0	0	0	0	0	0	0	0	0	0	1	0	0	0	1	1	0.246406570841889	0
BCGHHIO	1PPIs	2012-06-13	2	0	2012	2011	0	0	0	1	0	0	0	0	0	0	0	0	0	0	0	0	0	0	0	0	1	0	1	0	1	1	0.246406570841889	0
BCGHHKH	1PPIs	2015-07-08	2	0	2015	2011	0	0	0	0	0	0	0	0	0	0	0	0	0	0	0	1	0	0	0	0	1	0	1	0	0.862068965517241	1	0.246406570841889	0
BCGHHLH	1PPIs	2012-04-15	2	0	2012	2011	0	0	0	0	0	0	0	0	0	0	0	0	0	0	1	0	0	0	0	0	1	0	0	0	0.59375	1	0.246406570841889	0
BCGHIJI	1PPIs	2013-10-16	2	0	2014	2011	0	0	0	0	0	0	0	0	0	0	0	0	0	0	1	1	0	0	0	0	1	0	1	0	1	1	0.246406570841889	0
BCGHIMI	1PPIs	2012-02-13	1	1	2012	2011	0	0	0	0	0	0	0	0	0	0	0	0	0	0	0	0	0	0	0	0	1	0	0	0	1	1	0.246406570841889	0
BCGHIOH	1PPIs	2013-11-23	2	0	2014	2011	0	0	0	0	0	0	0	0	0	0	0	0	0	0	0	0	0	0	0	0	1	0	1	0	1	1	0.246406570841889	0
BCGHIPI	1PPIs	2014-03-10	1	1	2014	2011	0	0	0	0	0	0	0	0	0	0	0	0	0	0	1	0	0	0	0	0	1	0	1	0	1	1	0.246406570841889	0
BCGHIPP	1PPIs	2011-08-18	1	1	2011	2011	0	0	0	1	0	0	0	0	0	0	0	0	0	0	1	0	0	0	0	0	1	0	1	0	0.769230769230769	1	0.246406570841889	0
BCGHJGH	0HRA	2015-04-19	2	0	2015	2011	0	0	0	0	0	0	0	0	0	0	0	0	0	0	0	0	0	0	0	0	1	0	1	0	1	1	3.40862422997947	0
BCGHJGM	1PPIs	2013-07-31	2	0	2013	2011	0	0	0	0	0	0	0	0	0	0	0	0	0	0	1	0	0	0	0	0	1	0	1	0	1	1	0.246406570841889	0
BCGHJGP	1PPIs	2016-02-17	2	1	2016	2011	0	0	0	1	0	0	0	0	0	0	0	1	0	0	1	0	0	1	0	0	1	0	1	0	1	1	0.246406570841889	0
BCGHJIJ	1PPIs	2012-01-27	1	0	2012	2011	0	0	0	1	0	1	0	0	0	0	0	0	0	0	1	0	0	0	0	0	1	0	1	0	0.515151515151515	1	0.246406570841889	0
BCGHJIP	1PPIs	2011-04-25	2	0	2011	2011	0	0	0	0	0	1	0	0	0	0	0	0	0	0	0	0	0	0	0	0	1	0	1	0	0.653846153846154	1	0.246406570841889	0
BCGHJLQ	1PPIs	2017-01-26	1	1	2017	2011	0	0	0	0	0	0	0	0	0	0	0	0	0	0	1	0	0	0	0	0	1	0	0	0	1	1	9.25667351129363	0
BCGHJMJ	1PPIs	2015-08-13	1	1	2015	2011	0	0	0	0	0	0	0	0	0	0	0	0	1	1	0	0	1	0	0	0	1	0	1	1	1	1	0.246406570841889	0
BCGHJOJ	1PPIs	2012-09-21	1	1	2012	2011	0	0	0	1	0	1	0	0	0	0	0	1	0	0	0	0	1	0	0	0	1	0	0	0	1	1	0.246406570841889	0
BCGHKGL	1PPIs	2014-08-03	2	1	2014	2011	0	0	0	1	0	1	0	0	0	0	0	1	0	1	1	0	1	0	0	0	1	0	1	1	0.789473684210526	1	0.246406570841889	0
BCGHKIQ	1PPIs	2013-05-10	2	1	2013	2011	0	0	0	1	0	0	0	0	0	0	0	1	1	0	1	0	1	0	0	0	1	0	1	1	0.731707317073171	1	6.6776180698152	0
BCGHKPP	1PPIs	2012-10-08	2	0	2013	2011	0	0	0	1	0	1	0	0	0	0	0	0	0	1	1	0	1	0	0	0	1	0	1	0	1	1	0.246406570841889	0
BCGHLGP	1PPIs	2011-07-27	2	1	2011	2011	0	0	0	0	0	0	0	0	0	0	0	0	0	0	0	0	0	0	0	0	1	0	0	0	1	1	0.246406570841889	0
BCGHLJI	1PPIs	2014-05-29	2	1	2014	2011	0	0	0	1	0	0	0	0	0	0	0	1	0	0	1	0	0	0	0	0	1	0	1	0	0.968888888888889	1	0.246406570841889	0
BCGHLKM	1PPIs	2015-05-20	2	0	2015	2011	0	0	1	0	0	0	0	0	0	0	0	0	0	0	0	0	0	0	0	0	1	0	1	0	0.412371134020619	0	0.246406570841889	0
BCGHLLJ	1PPIs	2011-01-28	2	0	2011	2011	0	0	0	0	0	1	0	0	0	0	0	0	0	0	0	0	0	0	0	0	1	0	1	0	1	1	0.246406570841889	0
BCGHMHI	1PPIs	2011-12-27	2	1	2012	2011	0	0	0	0	0	1	0	0	0	0	0	0	0	0	0	0	1	0	0	0	1	0	1	0	1	1	3.44695414099932	0
BCGHMKM	1PPIs	2013-08-26	1	0	2013	2011	0	0	0	1	0	0	0	0	0	0	0	0	0	0	1	0	1	0	0	0	1	0	1	0	1	1	0.246406570841889	0
BCGHMNH	1PPIs	2013-04-26	1	0	2013	2011	0	0	0	1	0	0	0	0	0	0	0	0	0	1	1	0	0	0	0	0	1	0	1	0	1	1	0.246406570841889	0
BCGHMNI	1PPIs	2011-01-20	2	1	2011	2011	0	0	0	1	1	1	0	0	0	0	0	0	0	0	0	0	1	0	0	0	1	0	1	1	1	1	0.246406570841889	0
BCGHNGN	1PPIs	2016-08-27	2	0	2016	2011	0	0	0	0	0	0	0	0	0	0	0	0	0	0	1	0	0	0	0	0	1	0	1	0	1	1	0.246406570841889	0
BCGHNNN	1PPIs	2011-02-08	2	0	2011	2011	0	0	0	0	0	0	0	0	0	0	0	0	0	0	1	1	0	0	0	0	1	0	1	0	1	1	0.246406570841889	0
BCGHOKO	1PPIs	2012-06-25	2	0	2012	2011	0	0	0	0	0	1	0	0	0	0	0	0	0	0	0	0	1	0	0	0	1	0	1	0	0.792307692307692	1	0.246406570841889	0
BCGHONM	1PPIs	2012-02-06	1	1	2012	2011	0	0	0	1	0	1	0	0	0	0	0	0	0	1	0	0	1	1	0	0	1	0	1	0	0.909090909090909	1	0.246406570841889	0
BCGIFLJ	1PPIs	2012-05-19	2	1	2012	2011	0	0	0	0	1	1	0	0	0	0	0	0	0	0	0	0	1	0	0	0	1	0	1	0	1	1	0.246406570841889	0
BCGIFPH	1PPIs	2011-03-11	2	0	2011	2011	0	0	0	0	0	0	0	0	0	0	0	0	0	0	0	0	0	0	0	0	1	0	0	0	1	1	0.246406570841889	0
BCGIFPI	1PPIs	2010-10-21	2	0	2011	2011	0	0	0	0	0	0	0	0	0	0	0	0	0	0	1	0	0	0	0	0	1	0	0	0	0.606060606060606	1	0.246406570841889	0
BCGIGGL	1PPIs	2012-09-03	2	0	2012	2011	0	0	0	0	0	1	0	0	0	0	0	0	0	0	0	0	0	0	0	0	1	0	1	0	0.882352941176471	1	0.246406570841889	0
BCGIGHM	1PPIs	2011-07-08	1	0	2011	2011	0	0	0	1	0	1	0	0	0	0	0	0	0	1	1	0	1	0	0	0	1	0	1	0	1	1	0.246406570841889	0
BCGIGIN	1PPIs	2013-05-09	2	0	2013	2011	0	0	0	0	0	0	0	0	0	0	0	0	0	0	1	0	0	0	0	0	1	0	0	0	1	1	0.246406570841889	0
BCGIGLK	1PPIs	2012-04-11	2	0	2012	2011	0	0	0	0	0	0	0	0	0	0	0	0	0	0	1	0	0	0	0	0	1	0	0	0	1	1	0.246406570841889	0
BCGIGMO	0HRA	2012-04-23	2	1	2012	2011	0	0	0	1	1	1	0	0	0	0	0	0	0	1	1	0	1	1	0	0	1	0	1	1	1	1	0.246406570841889	0
BCGIGMP	1PPIs	2014-01-14	2	0	2014	2011	0	0	0	1	1	0	0	0	0	0	0	0	0	0	1	0	0	0	0	0	1	0	1	0	0.5	0	0.246406570841889	0
BCGIGNJ	1PPIs	2010-11-16	2	0	2011	2011	0	0	0	1	1	1	0	0	0	0	0	0	0	1	1	0	0	0	0	0	1	0	0	0	1	1	0.246406570841889	0
BCGIHHL	1PPIs	2016-06-16	1	1	2016	2011	0	0	0	0	1	0	0	0	0	0	0	0	0	1	1	0	1	0	0	0	1	0	1	1	1	1	0.246406570841889	0
BCGIHIN	1PPIs	2010-10-08	2	0	2011	2011	0	0	0	0	0	1	0	0	0	0	0	0	0	0	0	0	0	0	0	0	1	0	0	0	1	1	0.246406570841889	0
BCGIIHP	1PPIs	2010-11-08	1	0	2011	2011	0	0	0	0	0	0	0	0	0	0	0	0	0	0	1	0	0	0	0	0	1	0	0	0	1	1	0.246406570841889	0
BCGIIIQ	1PPIs	2011-08-17	2	0	2011	2011	0	0	0	0	0	0	0	0	0	0	0	0	0	0	0	0	0	0	0	0	1	0	0	0	1	1	2.88021902806297	0
BCGIJIL	1PPIs	2011-05-26	2	1	2011	2011	0	0	0	1	0	1	0	0	0	0	0	0	0	0	0	0	1	0	0	0	1	0	1	0	1	1	0.246406570841889	0
BCGIJLJ	1PPIs	2010-11-04	2	0	2011	2011	0	0	0	0	0	0	0	0	0	0	0	0	0	0	0	0	0	0	0	0	1	0	0	0	1	1	0.246406570841889	0
BCGIJNI	1PPIs	2012-12-17	1	1	2013	2011	0	0	0	0	1	0	0	0	0	0	0	0	0	0	0	0	0	0	0	0	1	0	0	1	0.525252525252525	1	0.618754277891855	0
BCGIKLK	1PPIs	2011-05-10	2	0	2011	2011	0	0	0	0	0	1	0	0	0	0	0	0	0	0	0	0	0	0	0	0	1	0	1	0	1	1	0.246406570841889	0
BCGILMI	1PPIs	2011-12-21	2	0	2012	2011	0	0	0	0	0	1	0	0	0	0	0	0	0	0	0	0	0	0	0	0	1	0	1	0	0.437125748502994	0	0.246406570841889	0
BCGIMGK	1PPIs	2014-01-21	2	0	2014	2011	0	0	0	0	0	0	0	0	0	0	0	0	0	0	1	0	0	0	0	0	1	0	1	0	1	1	0.246406570841889	0
BCGIMIO	1PPIs	2013-06-21	2	0	2013	2011	0	0	0	0	0	1	0	0	0	0	0	0	0	0	1	0	0	0	0	0	1	0	1	0	1	1	0.246406570841889	0
BCGIMKH	1PPIs	2010-11-10	2	1	2011	2011	0	0	0	1	0	0	0	0	0	0	0	0	0	1	1	0	1	0	0	0	1	0	0	0	1	1	0.246406570841889	0
BCGIMKO	1PPIs	2011-10-07	1	1	2012	2011	0	0	0	0	1	0	0	0	0	0	0	0	0	1	0	0	1	0	0	0	1	0	0	1	0.901369863013699	1	0.246406570841889	0
BCGIMOH	1PPIs	2013-05-01	2	0	2013	2011	0	0	0	1	1	0	0	0	0	0	0	0	0	0	1	0	0	0	0	0	1	0	1	0	1	1	0.246406570841889	0
BCGINLJ	1PPIs	2011-08-31	1	0	2011	2011	0	0	0	0	0	0	0	0	0	1	0	0	0	0	0	0	0	0	0	0	1	0	1	1	0.938271604938272	1	0.246406570841889	0
BCGINLK	1PPIs	2015-02-16	2	1	2015	2011	0	0	0	1	0	1	0	0	0	0	0	0	0	1	1	1	1	0	0	1	1	0	1	1	0.980821917808219	1	0.246406570841889	0
BCGINNK	1PPIs	2011-09-20	1	1	2011	2011	0	0	0	0	0	0	0	0	0	0	0	0	0	0	0	0	0	0	0	0	1	0	1	0	0.689655172413793	1	0.246406570841889	0
BCGINPK	1PPIs	2011-05-05	2	1	2011	2011	0	0	0	1	1	1	0	0	0	0	0	0	0	0	0	0	0	0	0	0	1	0	1	0	0.915068493150685	1	0.246406570841889	0
BCGIOGO	1PPIs	2011-05-19	1	0	2011	2011	0	0	0	1	1	1	0	0	0	0	0	0	0	0	0	0	1	1	0	0	1	0	1	0	0.670391061452514	1	0.246406570841889	0
BCGIOIM	1PPIs	2011-05-09	2	0	2011	2011	0	0	0	0	0	0	0	1	0	0	0	0	0	0	0	1	0	0	0	0	1	0	1	1	1	1	0.246406570841889	0
BCGJFJK	1PPIs	2011-03-01	2	1	2011	2011	0	0	0	0	0	0	0	0	0	0	0	0	0	0	1	0	0	0	0	0	1	0	0	0	1	1	4.91444216290212	0
BCGJFLO	1PPIs	2012-05-08	2	0	2012	2011	0	0	0	0	0	0	0	0	0	0	0	0	0	0	0	0	0	0	0	0	1	0	0	0	1	1	0.246406570841889	0
BCGJFPN	1PPIs	2010-12-21	2	0	2011	2011	0	0	0	0	0	0	0	0	0	0	0	0	0	0	1	0	0	0	0	0	1	0	0	0	0.678571428571429	1	0.246406570841889	0
BCGJFPO	1PPIs	2011-06-24	2	1	2011	2011	0	0	0	1	0	1	0	0	0	0	0	0	0	1	0	0	1	0	0	0	1	0	1	1	1	1	0.246406570841889	0
BCGJGKK	1PPIs	2013-10-30	2	1	2014	2011	0	0	0	1	0	0	0	0	0	0	0	1	0	0	1	0	1	1	0	0	1	0	1	0	1	1	0.246406570841889	0
BCGJGMK	1PPIs	2016-06-24	2	1	2016	2011	0	0	0	0	1	0	0	0	0	0	0	1	0	1	1	1	1	0	0	0	1	0	1	1	1	1	0.246406570841889	0
BCGJHOJ	1PPIs	2013-09-23	2	1	2013	2011	0	0	0	0	1	1	0	0	0	0	0	0	0	0	1	0	1	0	0	0	1	0	1	1	0.497737556561086	0	0.246406570841889	0
BCGJHOO	1PPIs	2014-11-13	2	0	2015	2011	0	0	0	0	0	0	0	0	0	0	0	0	0	0	1	0	0	0	0	0	1	0	1	0	1	1	0.246406570841889	0
BCGJIIH	1PPIs	2012-12-29	2	0	2013	2011	0	0	0	0	0	0	0	0	0	0	0	0	0	0	0	0	0	0	0	0	1	0	1	0	1	1	2.08624229979466	0
BCGJIJK	1PPIs	2011-03-05	2	0	2011	2011	0	0	0	0	0	0	0	0	0	0	0	0	0	0	1	0	0	0	0	0	1	0	1	0	1	1	0.246406570841889	0
BCGJIKN	1PPIs	2011-05-10	2	0	2011	2011	0	0	0	0	0	0	0	0	0	0	0	0	0	0	1	0	0	0	0	0	1	0	0	0	0.361904761904762	0	0.246406570841889	0
BCGJIOK	1PPIs	2010-12-15	2	1	2011	2011	0	0	0	0	1	0	0	0	0	0	0	0	0	0	0	0	0	0	0	0	1	0	1	1	1	1	6.48596851471595	0
BCGJJMI	1PPIs	2016-04-22	1	1	2016	2011	0	0	0	0	0	0	0	0	0	0	0	0	0	0	0	0	0	0	0	0	1	0	1	0	0.847457627118644	1	0.246406570841889	0
BCGJJOK	1PPIs	2011-08-22	2	1	2011	2011	0	0	0	0	0	1	0	0	0	0	0	0	0	0	1	0	0	0	0	0	1	0	1	0	1	1	0.246406570841889	0
BCGJJPN	1PPIs	2013-05-01	2	1	2013	2011	0	0	0	0	0	0	0	0	0	0	0	0	0	0	0	0	0	0	0	0	1	0	1	0	1	1	0.246406570841889	0
BCGJKGH	1PPIs	2015-02-12	1	1	2015	2011	0	0	0	1	1	0	0	0	0	0	0	0	0	0	0	1	0	1	0	0	1	0	1	1	1	1	0.246406570841889	0
BCGJLGH	1PPIs	2013-06-14	2	0	2013	2011	0	0	0	1	0	0	1	0	0	0	0	0	0	0	1	1	0	0	0	0	1	0	1	0	1	1	0.246406570841889	0
BCGJLGK	1PPIs	2014-12-03	1	0	2015	2011	0	0	0	0	0	0	0	0	0	0	0	0	0	0	1	0	0	0	0	0	1	0	1	0	0.459459459459459	0	0.246406570841889	0
BCGJLJL	1PPIs	2013-03-11	2	0	2013	2011	0	0	0	0	0	0	0	0	0	0	0	0	0	0	0	1	0	0	0	0	1	0	1	0	0.785714285714286	1	0.246406570841889	0
BCGJLJN	1PPIs	2011-07-25	2	0	2011	2011	0	0	0	0	0	0	0	0	0	0	0	0	0	0	1	0	0	0	0	0	1	0	1	0	1	1	0.246406570841889	0
BCGJLNM	1PPIs	2013-08-01	1	1	2013	2011	0	0	0	0	0	0	0	0	0	0	0	1	0	0	1	1	0	0	0	0	1	0	1	0	0.571428571428571	1	0.246406570841889	0
BCGJLON	1PPIs	2014-03-28	2	1	2014	2011	0	0	0	1	0	1	0	0	0	0	0	0	0	0	1	0	1	0	0	0	1	0	1	0	1	1	0.246406570841889	0
BCGJMGK	1PPIs	2011-06-22	2	0	2011	2011	0	0	0	0	0	0	0	0	0	0	0	0	0	0	0	0	0	0	0	0	1	0	0	0	0.763779527559055	1	0.246406570841889	0
BCGJMJJ	1PPIs	2016-12-26	2	0	2017	2011	0	0	0	0	0	0	0	0	0	0	0	0	0	0	1	0	0	0	0	0	1	0	1	0	1	1	0.246406570841889	0
BCGJMJO	1PPIs	2012-06-15	2	1	2012	2011	0	0	0	1	0	1	0	0	0	0	0	1	0	1	1	0	1	0	0	0	1	0	1	0	0.915068493150685	1	0.246406570841889	0
BCGJNGK	1PPIs	2014-07-24	1	0	2014	2011	0	0	0	0	0	0	0	0	0	0	0	0	0	1	1	0	0	1	0	0	1	0	0	0	1	1	0.246406570841889	0
BCGJNLM	1PPIs	2015-04-30	2	0	2015	2011	0	0	0	0	0	0	0	0	0	0	0	0	0	0	1	1	0	0	0	0	1	0	1	0	0.645161290322581	1	0.246406570841889	0
BCGJOHK	1PPIs	2013-06-25	2	0	2013	2011	0	0	0	1	0	1	0	0	0	0	0	1	0	0	1	1	0	0	0	0	1	0	1	0	1	1	0.246406570841889	0
BCGJOJI	1PPIs	2013-07-02	2	0	2013	2011	0	0	0	0	0	0	0	0	0	0	0	0	0	0	1	1	0	0	0	0	1	0	1	0	1	1	0.246406570841889	0
BCGJOLO	1PPIs	2011-10-18	1	1	2012	2011	0	0	0	0	0	0	0	0	0	0	0	0	0	0	0	0	0	0	0	0	1	0	0	0	1	1	0.246406570841889	0
BCGKFGK	1PPIs	2011-04-25	1	0	2011	2011	0	0	0	0	0	0	0	0	0	0	0	0	0	0	0	0	0	0	0	0	1	0	0	0	1	1	0.246406570841889	0
BCGKFJM	1PPIs	2012-12-12	2	0	2013	2011	0	0	1	0	0	0	0	0	0	0	0	0	0	0	0	0	0	0	0	0	1	0	1	0	1	1	0.246406570841889	0
BCGKFNK	1PPIs	2016-12-26	2	1	2017	2011	0	0	0	1	1	1	0	0	0	0	0	0	0	0	1	0	1	1	0	0	1	0	1	1	1	1	0.246406570841889	0
BCGKFNO	1PPIs	2011-11-03	1	0	2012	2011	0	0	0	0	0	0	0	0	0	0	0	0	0	0	1	0	0	0	0	0	1	0	0	0	1	1	0.246406570841889	0
BCGKGLP	1PPIs	2010-10-13	2	0	2011	2011	0	0	0	0	0	0	0	0	0	0	0	0	0	0	1	0	0	0	0	0	1	0	0	0	1	1	0.246406570841889	0
BCGKHIH	1PPIs	2014-04-04	2	1	2014	2011	0	0	0	1	0	1	0	0	0	0	0	1	0	0	0	1	1	1	0	0	1	0	1	0	1	1	0.246406570841889	0
BCGKHIL	1PPIs	2013-03-09	1	1	2013	2011	0	0	0	0	0	1	0	0	0	0	0	0	0	0	0	0	0	0	0	0	1	0	1	0	0.930232558139535	1	0.246406570841889	0
BCGKHJQ	1PPIs	2011-04-08	2	0	2011	2011	0	0	0	0	0	0	0	0	0	0	0	0	0	0	0	0	0	0	0	0	1	0	1	0	1	1	0.246406570841889	0
BCGKHMM	1PPIs	2013-03-22	1	0	2013	2011	0	0	0	1	0	1	0	0	0	0	0	0	0	0	1	0	1	0	0	0	1	0	1	0	0.483660130718954	0	0.246406570841889	0
BCGKHNH	1PPIs	2011-12-29	2	0	2012	2011	0	0	0	0	0	0	0	0	0	0	0	0	0	0	0	0	0	0	0	0	1	0	1	0	1	1	0.246406570841889	0
BCGKIGH	1PPIs	2011-09-07	2	1	2011	2011	0	0	0	1	0	1	0	0	0	0	0	0	0	0	0	0	0	1	0	0	1	0	1	0	1	1	0.246406570841889	0
BCGKIHN	1PPIs	2013-03-12	2	0	2013	2011	0	0	0	0	0	1	0	0	0	0	0	0	0	0	1	0	0	0	0	0	1	0	1	0	0.785714285714286	1	0.246406570841889	0
BCGKINI	1PPIs	2011-06-14	1	0	2011	2011	0	0	0	0	0	0	0	0	0	0	0	0	0	0	0	0	0	0	0	0	1	0	0	0	1	1	0.246406570841889	0
BCGKINN	1PPIs	2015-03-19	2	1	2015	2011	0	0	0	1	0	1	0	0	0	0	0	0	0	0	0	1	1	0	0	0	1	0	1	0	1	1	0.246406570841889	0
BCGKJIQ	1PPIs	2011-08-08	2	0	2011	2011	0	0	0	0	0	0	0	0	0	0	0	0	0	0	0	0	0	0	0	0	1	0	0	0	1	1	0.246406570841889	0
BCGKJJH	1PPIs	2016-05-23	2	1	2016	2011	0	0	0	1	0	0	0	0	0	0	0	0	0	0	1	0	0	0	0	0	1	0	1	0	1	1	0.246406570841889	0
BCGKJOJ	1PPIs	2013-06-02	2	0	2013	2011	0	0	0	0	0	1	0	0	0	0	0	0	0	0	1	1	0	0	0	0	1	0	1	0	1	1	0.246406570841889	0
BCGKJOK	1PPIs	2012-09-04	2	0	2012	2011	0	0	0	0	0	0	0	0	0	0	0	0	0	0	0	0	0	0	0	0	1	0	1	0	1	1	0.246406570841889	0
BCGKKGN	1PPIs	2010-12-08	2	0	2011	2011	0	0	0	0	0	0	0	0	0	0	0	0	0	0	0	0	0	0	0	0	1	0	1	0	1	1	0.246406570841889	0
BCGKKKK	1PPIs	2016-04-28	2	1	2016	2011	0	0	0	0	0	1	0	0	0	0	0	0	1	0	0	1	1	0	0	0	1	0	1	1	1	1	0.246406570841889	0
BCGKKNK	1PPIs	2013-05-11	2	0	2013	2011	0	0	0	1	1	1	1	0	0	0	0	0	0	0	1	1	1	1	0	0	1	0	1	1	1	1	0.246406570841889	0
BCGKKPN	1PPIs	2011-03-05	2	0	2011	2011	0	0	0	0	0	0	0	0	0	0	0	0	0	0	0	0	0	0	0	0	1	0	0	0	1	1	0.246406570841889	0
BCGKLJN	1PPIs	2014-02-27	1	0	2014	2011	0	0	0	0	0	0	0	0	0	0	0	0	0	0	0	0	0	0	0	0	1	0	1	1	1	1	0.246406570841889	0
BCGKLLI	1PPIs	2011-01-24	2	1	2011	2011	0	0	0	0	0	0	0	0	0	0	0	0	0	0	1	0	0	0	0	0	1	0	1	0	1	1	0.246406570841889	0
BCGKMJH	1PPIs	2012-12-19	2	1	2013	2011	0	0	0	1	0	0	0	0	0	0	0	0	0	0	1	0	0	0	0	0	1	0	1	0	1	1	0.246406570841889	0
BCGKMKI	0HRA	2012-11-28	2	1	2013	2011	0	0	0	0	0	1	0	0	0	0	0	0	0	0	0	0	0	0	0	0	1	0	0	0	1	1	0	0
BCGKNGO	1PPIs	2014-02-15	1	0	2014	2011	0	0	1	0	0	0	0	0	0	0	0	0	0	0	0	0	0	0	0	0	1	0	1	0	1	1	0.246406570841889	0
BCGKOGN	1PPIs	2012-06-01	2	1	2012	2011	0	0	0	0	0	0	0	0	0	0	0	0	0	0	1	0	0	0	0	0	1	0	0	0	1	1	0.246406570841889	0
BCGKOPL	1PPIs	2011-07-13	2	1	2011	2011	0	0	0	1	0	1	0	0	0	0	0	0	0	0	0	1	1	1	0	0	1	0	1	0	0.377777777777778	0	0.246406570841889	0
BCGLFJQ	1PPIs	2014-04-22	1	0	2014	2011	0	0	0	1	0	1	0	0	0	0	0	0	0	0	1	0	0	0	0	0	1	0	1	0	0.301204819277108	0	0.246406570841889	0
BCGLFLL	1PPIs	2014-01-09	1	0	2014	2011	0	0	0	1	0	1	0	0	0	0	0	0	0	0	0	0	1	0	0	0	1	0	1	0	1	1	0.246406570841889	0
BCGLGGO	1PPIs	2011-03-03	2	0	2011	2011	0	0	0	0	0	0	0	0	0	0	0	0	0	0	0	0	0	0	0	0	1	0	0	0	1	1	0.246406570841889	0
BCGLGJJ	1PPIs	2011-03-25	1	0	2011	2011	0	0	0	0	0	0	0	0	0	0	0	0	0	0	1	0	0	0	0	0	1	0	1	0	1	1	3.99452429842574	0
BCGLGKI	1PPIs	2010-12-20	2	1	2011	2011	0	0	0	0	0	0	0	0	0	0	0	0	0	0	1	0	0	0	0	0	1	0	0	0	1	1	0.246406570841889	0
BCGLGML	1PPIs	2012-05-30	1	1	2012	2011	0	0	0	0	1	1	0	0	0	0	0	0	0	0	1	0	1	0	0	0	1	0	1	0	1	1	0.246406570841889	0
BCGLGON	1PPIs	2010-11-23	2	0	2011	2011	0	0	0	0	0	1	0	0	0	0	0	0	0	0	1	0	0	0	0	0	1	0	1	0	0.8	1	0.246406570841889	0
BCGLHOI	1PPIs	2014-07-10	2	0	2014	2011	0	0	0	0	0	1	0	0	0	0	0	0	0	0	1	0	0	0	0	0	1	0	1	0	1	1	0.246406570841889	0
BCGLHPJ	1PPIs	2011-08-01	2	0	2011	2011	0	0	0	0	0	0	0	0	0	0	0	0	0	0	1	0	0	0	0	0	1	0	1	0	1	1	0.246406570841889	0
BCGLIHQ	1PPIs	2013-12-27	2	0	2014	2011	0	0	0	0	0	1	0	0	0	0	0	0	0	0	1	0	0	0	0	0	1	0	1	0	1	1	0.246406570841889	0
BCGLIJO	1PPIs	2014-03-26	2	1	2014	2011	0	0	0	0	0	1	0	0	0	0	0	0	0	0	0	0	0	0	0	0	1	0	1	1	1	1	0.246406570841889	0
BCGLIPN	1PPIs	2013-03-14	2	1	2013	2011	0	0	0	0	0	1	0	0	0	0	0	0	0	0	1	1	1	0	0	0	1	0	1	1	1	1	5.12251882272416	1
BCGLJHK	1PPIs	2013-06-11	2	1	2013	2011	0	0	0	0	0	1	0	0	0	0	0	0	0	1	0	1	1	1	1	0	1	0	1	0	1	1	0.246406570841889	0
BCGLJOI	1PPIs	2016-04-11	2	0	2016	2011	0	0	0	0	0	0	0	0	0	0	0	0	0	0	1	0	0	0	0	0	1	0	1	0	1	1	0.246406570841889	0
BCGLJPI	1PPIs	2013-12-03	1	0	2014	2011	0	0	0	0	0	0	0	0	0	0	0	0	1	1	0	0	1	0	0	0	1	0	1	0	1	1	0.246406570841889	0
BCGLKIN	1PPIs	2013-01-25	2	0	2013	2011	0	0	0	1	1	1	1	0	0	0	0	1	0	0	1	0	0	0	0	0	1	0	1	1	1	1	0.246406570841889	0
BCGLMJK	1PPIs	2011-09-26	2	0	2011	2011	0	0	0	1	0	0	0	0	0	0	0	0	0	0	1	0	0	0	0	0	1	0	1	0	1	1	0.246406570841889	0
BCGLNHL	1PPIs	2011-11-11	2	0	2012	2011	0	0	0	1	0	1	0	0	0	0	0	0	0	0	0	0	1	0	0	0	1	0	1	0	1	1	0.246406570841889	0
BCGLNPH	1PPIs	2011-07-29	1	1	2011	2011	0	0	0	1	0	1	0	0	0	0	0	0	0	0	1	0	0	0	0	0	1	0	1	1	1	1	0.246406570841889	0
BCGLOIN	1PPIs	2014-10-03	2	0	2015	2011	0	0	0	0	0	0	0	0	0	0	0	0	0	0	0	0	0	0	0	0	1	0	1	0	1	1	0.246406570841889	0
BCGLOIQ	1PPIs	2013-04-19	2	0	2013	2011	0	0	0	0	0	1	0	0	0	0	0	0	0	0	0	0	0	1	0	0	1	0	1	0	1	1	0.246406570841889	0
BCGLOKQ	1PPIs	2013-07-13	1	1	2013	2011	0	0	0	1	1	1	0	0	0	0	0	0	0	0	0	0	1	0	0	0	1	0	1	1	1	1	0.246406570841889	0
BCGLOPL	1PPIs	2013-01-22	1	0	2013	2011	0	0	0	1	0	1	0	0	0	0	0	0	0	0	0	0	0	0	0	0	1	0	1	0	0.846153846153846	1	0.246406570841889	0
BCGMFGK	1PPIs	2011-02-21	2	1	2011	2011	0	0	0	0	0	0	0	0	0	0	0	0	0	0	0	0	0	0	0	0	1	0	0	0	0.60952380952381	1	3.44421629021218	0
BCGMFOP	1PPIs	2013-04-19	2	1	2013	2011	0	0	0	0	0	0	0	0	0	0	0	0	0	0	1	0	0	0	0	0	1	0	0	0	1	1	0.246406570841889	0
BCGMFPJ	1PPIs	2010-11-22	2	0	2011	2011	0	0	0	0	0	0	0	0	0	0	0	0	0	0	1	1	0	0	0	0	1	0	0	0	1	1	0.246406570841889	0
BCGMFPQ	1PPIs	2012-05-15	2	1	2012	2011	0	0	0	0	0	0	0	0	0	0	0	0	0	0	0	0	0	0	0	0	1	0	1	0	1	1	0.246406570841889	0
BCGMGGN	1PPIs	2011-06-14	2	1	2011	2011	0	0	0	0	0	0	0	0	0	0	0	0	0	0	1	0	0	0	0	0	1	0	0	0	1	1	0.246406570841889	0
BCGMGHP	1PPIs	2011-12-19	2	1	2012	2011	0	0	0	0	0	0	0	0	0	0	0	0	0	0	1	0	0	0	0	0	1	0	0	0	1	1	0.246406570841889	0
BCGMGIM	1PPIs	2012-05-09	2	1	2012	2011	0	0	0	0	0	0	0	0	0	0	0	1	0	0	0	0	0	1	1	0	1	0	0	0	1	1	0.246406570841889	0
BCGMGLM	1PPIs	2011-07-20	2	1	2011	2011	0	0	0	0	0	1	0	0	0	0	0	0	0	0	0	0	0	0	0	0	1	0	1	0	0.53030303030303	1	0.246406570841889	0
BCGMGPH	1PPIs	2015-06-03	2	0	2015	2011	0	0	0	0	0	0	0	0	0	0	0	0	0	0	1	1	0	0	0	0	1	0	0	0	0.789473684210526	1	0.246406570841889	0
BCGMHOL	1PPIs	2011-01-04	2	0	2011	2011	0	0	0	0	0	1	0	1	0	0	0	0	0	0	0	0	1	0	0	0	1	0	0	0	0.833333333333333	1	0.246406570841889	0
BCGMHPO	1PPIs	2011-02-25	1	1	2011	2011	0	0	0	0	0	0	0	0	0	0	0	0	0	0	1	0	0	0	0	0	1	0	0	0	1	1	0.246406570841889	0
BCGMIHI	1PPIs	2014-09-01	2	1	2014	2011	0	0	0	0	0	0	0	0	0	0	0	0	0	0	1	0	0	0	0	0	1	0	1	0	1	1	0.246406570841889	0
BCGMIHK	1PPIs	2017-08-08	2	1	2017	2011	0	0	0	0	0	0	0	0	0	0	0	0	0	0	1	0	0	0	0	0	1	0	1	0	1	1	0.246406570841889	0
BCGMIIO	1PPIs	2010-12-13	2	0	2011	2011	0	0	0	0	0	1	0	0	0	0	0	0	0	0	1	0	0	0	0	0	1	0	0	0	1	1	0.246406570841889	0
BCGMION	1PPIs	2013-05-29	2	1	2013	2011	0	0	0	1	0	0	0	0	0	0	0	0	0	0	0	0	0	0	0	0	1	0	1	0	1	1	0.246406570841889	0
BCGMJHH	1PPIs	2011-12-28	1	1	2012	2011	0	0	0	1	0	1	0	0	0	0	0	0	0	0	1	0	0	0	0	0	1	0	1	0	1	1	0.246406570841889	0
BCGMJMJ	1PPIs	2015-05-31	2	1	2015	2011	0	0	0	0	0	1	0	0	0	0	0	0	0	0	1	1	1	0	0	0	1	0	1	0	1	1	0.246406570841889	0
BCGMKMQ	1PPIs	2014-07-02	1	1	2014	2011	0	0	0	1	1	1	0	0	0	0	0	0	0	0	1	0	1	0	0	0	1	0	1	0	0.709677419354839	1	0.246406570841889	0
BCGMKOP	1PPIs	2011-10-16	2	0	2012	2011	0	0	0	0	0	0	0	0	0	0	0	0	0	0	1	0	0	0	0	0	1	0	0	0	1	1	0.246406570841889	0
BCGMKPM	1PPIs	2012-08-29	2	0	2012	2011	0	0	0	0	0	0	0	0	0	0	0	0	0	0	1	0	0	0	0	0	1	0	1	0	1	1	0.246406570841889	0
BCGMLHQ	1PPIs	2010-11-19	2	0	2011	2011	0	0	0	0	0	0	0	0	0	0	0	0	0	0	0	0	0	0	0	0	1	0	1	0	1	1	0.246406570841889	0
BCGMLIP	1PPIs	2012-06-23	1	0	2012	2011	0	0	0	0	0	0	0	0	0	0	0	0	0	0	0	0	0	1	0	0	1	0	1	0	0.975342465753425	1	0.246406570841889	0
BCGMMIN	1PPIs	2011-02-17	1	0	2011	2011	0	0	0	0	0	0	0	0	0	0	0	0	0	0	1	0	0	0	0	0	1	0	0	0	1	1	0.246406570841889	0
BCGMMKJ	1PPIs	2014-12-10	2	0	2015	2011	0	0	0	0	0	0	0	0	0	0	0	0	0	0	0	0	0	0	0	0	1	0	1	0	1	1	6.34360027378508	0
BCGMMKK	1PPIs	2011-07-27	2	0	2011	2011	0	0	0	1	1	1	0	0	0	0	0	0	0	0	0	0	0	0	0	0	1	0	0	0	1	1	0.246406570841889	0
BCGMMON	1PPIs	2012-05-17	1	1	2012	2011	0	0	0	0	0	1	0	0	0	0	0	0	0	0	1	0	1	0	0	0	1	0	1	0	1	1	0.246406570841889	0
BCGMNGK	1PPIs	2016-08-16	2	1	2016	2011	0	0	0	1	1	0	1	0	0	0	0	0	1	1	0	0	1	0	0	0	1	0	1	1	1	1	5.98767967145791	1
BCGMNHP	1PPIs	2011-10-26	2	1	2012	2011	0	0	0	0	0	0	0	0	0	0	0	0	0	0	1	0	0	0	0	0	1	0	0	0	1	1	0.246406570841889	0
BCGMNJQ	1PPIs	2012-08-17	2	0	2012	2011	0	0	1	0	0	1	0	0	0	0	0	0	0	0	0	0	0	0	0	0	1	0	1	0	1	1	0.246406570841889	0
BCGMOIN	0HRA	2014-11-09	1	1	2015	2011	0	0	0	1	0	0	0	0	0	0	0	0	0	0	0	0	0	0	0	0	1	0	1	0	1	1	0.246406570841889	0
BCGMOLL	1PPIs	2011-01-17	2	0	2011	2011	0	0	0	0	0	0	0	0	0	0	0	0	0	0	1	0	0	0	0	0	1	0	0	0	0.833333333333333	1	0.246406570841889	0
BCGMONK	1PPIs	2012-02-19	2	0	2012	2011	0	0	0	0	0	1	0	0	0	0	0	0	0	0	1	0	0	0	0	0	1	0	1	0	1	1	0.246406570841889	0
BCGNFGH	1PPIs	2011-05-11	2	0	2011	2011	0	0	0	0	0	0	0	0	0	0	0	0	0	0	0	0	0	0	0	0	1	0	0	0	0.52112676056338	1	0.246406570841889	0
BCGNGHQ	1PPIs	2012-06-12	2	1	2012	2011	0	0	0	1	0	0	0	0	0	0	0	0	0	0	0	0	0	0	0	0	1	0	1	0	1	1	0.246406570841889	0
BCGNGIK	1PPIs	2012-05-30	2	1	2012	2011	0	0	0	1	0	0	0	0	0	0	0	0	0	1	1	0	0	0	0	0	1	0	1	0	0.636363636363636	1	0.246406570841889	0
BCGNGLH	1PPIs	2012-05-30	2	0	2012	2011	0	0	0	1	0	0	0	0	0	0	0	0	0	0	0	0	0	0	0	0	1	0	1	0	0.821917808219178	1	0.246406570841889	0
BCGNGMK	1PPIs	2013-02-22	2	1	2013	2011	0	0	0	0	0	0	0	0	0	0	0	0	0	0	0	0	0	0	0	0	1	0	1	0	1	1	0.246406570841889	0
BCGNGPP	1PPIs	2013-01-02	2	1	2013	2011	0	0	0	0	0	0	0	0	0	0	0	0	0	0	0	0	0	0	0	0	1	0	1	0	1	1	5.14442162902122	0
BCGNHIO	1PPIs	2015-01-09	2	0	2015	2011	0	0	0	0	0	0	0	0	0	0	0	0	0	0	1	0	0	0	0	0	1	0	1	0	1	1	0.246406570841889	0
BCGNIIK	1PPIs	2010-11-09	2	0	2011	2011	0	0	0	0	0	0	0	0	0	0	0	0	0	0	0	0	0	0	0	0	1	0	1	0	0.949554896142433	1	0.246406570841889	0
BCGNILO	1PPIs	2014-04-08	2	0	2014	2011	0	0	0	0	0	1	0	0	0	0	0	0	0	0	0	0	0	0	0	0	1	0	1	0	1	1	0.246406570841889	0
BCGNIMJ	1PPIs	2013-04-14	1	0	2013	2011	0	0	0	0	0	0	0	0	0	0	0	0	0	0	1	0	0	0	0	0	1	0	1	0	1	1	0.246406570841889	0
BCGNIOJ	1PPIs	2014-05-12	2	0	2014	2011	0	0	0	0	0	0	0	0	0	0	0	0	0	0	1	0	0	0	0	0	1	0	1	0	1	1	0.246406570841889	0
BCGNIOK	1PPIs	2013-01-07	2	1	2013	2011	0	0	0	0	0	0	0	0	0	0	0	0	0	0	0	0	0	0	0	0	1	0	1	0	1	1	0.246406570841889	0
BCGNIPQ	1PPIs	2011-09-11	2	0	2011	2011	0	0	0	0	0	0	0	0	0	0	0	0	0	0	0	0	0	0	0	0	1	0	0	0	0.409638554216867	0	0.246406570841889	0
BCGNJHN	1PPIs	2012-08-16	2	0	2012	2011	0	0	0	0	0	0	0	0	0	0	0	0	0	0	1	1	0	0	0	0	1	0	1	0	1	1	0.246406570841889	0
BCGNJIM	1PPIs	2013-07-07	2	1	2013	2011	0	0	0	1	0	1	1	0	0	0	0	0	0	0	1	0	0	1	0	0	1	0	1	0	1	1	0.246406570841889	0
BCGNJLM	1PPIs	2012-08-07	2	0	2012	2011	0	0	0	0	0	0	0	0	0	0	0	0	0	0	0	0	0	0	0	0	1	0	1	0	1	1	0.246406570841889	0
BCGNJOL	1PPIs	2017-09-29	1	1	2017	2011	0	0	0	0	0	0	0	0	0	0	0	0	0	0	0	0	0	0	0	0	1	0	1	0	1	1	0.246406570841889	0
BCGNJON	1PPIs	2012-10-02	2	1	2013	2011	0	0	0	0	0	0	0	0	0	0	0	0	0	0	0	0	0	0	0	0	1	0	0	0	1	1	0.246406570841889	0
BCGNKHL	1PPIs	2011-05-02	2	0	2011	2011	0	0	0	0	0	0	0	0	0	0	0	0	0	0	0	0	0	0	0	0	1	0	1	0	1	1	0.246406570841889	0
BCGNKIP	1PPIs	2012-11-19	2	0	2013	2011	0	0	0	0	0	1	0	0	0	0	0	0	0	0	1	0	1	0	0	0	1	0	1	0	1	1	0.246406570841889	0
BCGNKJJ	1PPIs	2013-03-04	1	1	2013	2011	0	0	0	0	0	0	0	0	0	0	0	0	0	0	1	0	0	0	0	0	1	0	1	0	0.770642201834862	1	0.246406570841889	0
BCGNKJP	1PPIs	2011-05-09	2	1	2011	2011	0	0	0	0	0	0	0	0	0	0	0	0	0	0	1	1	0	0	0	0	1	0	1	0	1	1	0.246406570841889	0
BCGNKJQ	1PPIs	2013-02-18	2	0	2013	2011	0	0	0	0	0	0	0	0	0	0	0	0	0	0	0	1	0	0	0	0	1	0	1	0	0.978260869565217	1	2.18206707734428	0
BCGNLGN	1PPIs	2010-12-28	2	1	2011	2011	0	0	0	0	0	0	0	0	0	0	0	0	0	0	0	0	0	0	0	0	1	0	0	0	1	1	0.246406570841889	0
BCGNMGQ	1PPIs	2015-06-18	2	1	2015	2011	0	0	0	0	0	0	0	0	0	0	0	0	0	0	1	0	0	0	0	0	1	0	1	0	1	1	0.246406570841889	0
BCGNNGQ	1PPIs	2014-09-12	2	1	2014	2011	0	0	0	0	0	0	0	0	0	0	0	0	0	0	1	0	0	0	0	0	1	0	1	0	1	1	0.246406570841889	0
BCGNNHN	0HRA	2012-03-13	2	1	2012	2011	0	0	0	0	0	1	0	0	0	0	0	0	0	0	0	0	0	0	0	0	1	0	1	0	1	1	0.246406570841889	0
BCGNOGP	1PPIs	2014-01-21	2	1	2014	2011	0	0	0	1	0	1	0	0	0	0	0	0	0	0	1	0	0	0	0	0	1	0	1	0	0.909090909090909	1	0.246406570841889	0
BCGNOHH	1PPIs	2014-10-17	2	0	2015	2011	0	0	0	1	0	1	0	0	0	0	0	0	0	0	0	0	1	1	0	0	1	0	1	0	1	1	0.246406570841889	0
BCGNOII	1PPIs	2017-09-22	2	1	2017	2011	0	0	0	0	0	1	0	0	0	0	0	0	0	0	1	0	0	1	0	0	1	0	1	0	1	1	0.246406570841889	0
BCGNOKK	1PPIs	2015-02-24	2	1	2015	2011	0	0	0	1	0	1	0	0	0	0	0	0	0	0	1	0	1	1	0	0	1	0	1	0	0.508474576271186	1	0.246406570841889	0
BCGNONP	1PPIs	2011-01-24	2	0	2011	2011	0	0	0	0	0	0	0	0	0	0	0	0	0	0	0	0	0	0	0	0	1	0	0	0	1	1	0.246406570841889	0
BCGNOPK	1PPIs	2014-06-10	2	0	2014	2011	0	0	0	0	0	1	0	0	0	0	0	0	0	0	1	0	0	0	0	0	1	0	1	0	1	1	0.246406570841889	0
BCHEFGN	1PPIs	2013-06-04	2	0	2013	2011	0	0	0	1	0	1	0	0	0	0	0	0	0	0	1	0	1	1	0	0	1	0	1	0	1	1	0.246406570841889	0
BCHEFHQ	1PPIs	2014-01-07	1	1	2014	2011	0	0	0	1	1	1	1	0	0	0	0	0	0	0	1	0	0	0	0	0	1	0	1	1	1	1	0.246406570841889	0
BCHEFJQ	1PPIs	2010-11-01	1	1	2011	2011	0	0	0	0	0	0	0	0	0	0	0	0	0	1	1	0	1	0	0	0	1	0	0	0	1	1	0.246406570841889	0
BCHEFOO	1PPIs	2013-05-27	2	0	2013	2011	0	0	0	1	0	1	0	0	0	0	0	0	0	0	1	0	0	1	0	0	1	0	1	0	1	1	0.246406570841889	0
BCHEGHM	1PPIs	2010-10-09	2	0	2011	2011	0	0	0	0	0	0	0	0	0	0	0	0	0	0	0	0	0	0	0	0	1	0	0	0	1	1	0.246406570841889	0
BCHEGIL	1PPIs	2011-10-13	2	1	2012	2011	0	0	0	1	0	1	0	0	0	0	0	0	0	0	0	0	1	1	0	0	1	0	1	0	1	1	0.246406570841889	0
BCHEGLI	1PPIs	2013-06-24	2	1	2013	2011	0	0	0	1	0	0	0	0	0	0	0	0	0	1	1	0	0	1	0	0	1	0	1	1	1	1	0.246406570841889	0
BCHEGNO	1PPIs	2010-11-22	2	0	2011	2011	0	0	0	0	0	0	0	0	0	0	0	0	0	0	0	1	0	0	0	0	1	0	1	0	0.223880597014925	0	0.246406570841889	0
BCHEHHQ	1PPIs	2014-05-26	1	1	2014	2011	0	0	0	1	0	1	0	0	0	0	0	0	0	0	1	0	0	0	0	0	1	0	1	0	1	1	0.246406570841889	0
BCHEHIH	0HRA	2010-10-19	2	1	2011	2011	0	0	0	0	0	1	0	0	0	0	0	0	0	0	0	1	0	0	0	0	1	0	1	0	1	1	0.246406570841889	0
BCHEHII	1PPIs	2010-11-13	2	0	2011	2011	0	0	0	0	0	0	0	0	0	0	0	0	0	0	1	0	0	0	0	0	1	0	0	0	1	1	3.95893223819302	0
BCHEHMK	1PPIs	2011-10-11	2	0	2012	2011	0	0	0	1	0	1	0	0	0	0	0	0	0	0	0	0	1	0	0	0	1	0	1	0	1	1	0.246406570841889	0
BCHEHMO	1PPIs	2015-08-04	2	1	2015	2011	0	0	0	0	0	0	0	0	0	0	0	0	0	0	0	0	0	0	0	0	1	0	1	0	0.543589743589744	1	0.246406570841889	0
BCHEILJ	1PPIs	2011-06-29	2	1	2011	2011	0	0	0	0	0	1	0	0	0	0	0	0	0	0	0	0	0	0	0	0	1	0	1	0	0.346666666666667	0	0.246406570841889	0
BCHEJMN	1PPIs	2012-04-10	2	0	2012	2011	0	0	0	0	0	0	0	0	0	0	0	0	0	0	1	0	0	0	0	0	1	0	0	0	1	1	0.246406570841889	0
BCHEJMP	1PPIs	2010-11-29	2	1	2011	2011	0	0	0	0	0	0	0	0	0	0	0	0	0	0	0	0	0	0	0	0	1	0	0	0	1	1	0.246406570841889	0
BCHEKGP	0HRA	2014-05-18	2	1	2014	2011	0	0	0	1	0	0	0	0	0	0	0	0	0	0	0	0	0	0	0	0	1	0	1	0	1	1	0.246406570841889	0
BCHEKHI	1PPIs	2012-03-13	1	0	2012	2011	0	0	0	0	0	0	0	0	0	0	0	0	0	0	0	0	0	0	0	0	1	0	0	0	1	1	0.246406570841889	0
BCHELII	1PPIs	2010-12-27	2	1	2011	2011	0	0	0	0	0	1	0	0	0	0	0	0	0	1	1	0	1	0	0	0	1	0	1	0	1	1	0.125941136208077	1
BCHELIP	1PPIs	2014-11-11	2	0	2015	2011	0	0	0	0	0	0	0	0	0	0	0	0	0	0	1	0	0	0	0	0	1	0	1	0	1	1	0.246406570841889	0
BCHELON	0HRA	2011-03-10	2	1	2011	2011	0	0	0	0	0	0	0	0	0	0	0	0	0	0	0	0	0	0	0	0	1	0	0	0	1	1	0.246406570841889	0
BCHEMHK	1PPIs	2011-03-29	2	0	2011	2011	0	0	0	0	0	1	0	0	0	0	0	0	0	0	0	0	0	0	0	0	1	0	0	0	1	1	0.246406570841889	0
BCHEMML	1PPIs	2015-01-06	1	1	2015	2011	0	0	0	0	0	1	0	0	0	0	0	0	0	0	1	0	0	0	0	0	1	0	1	0	1	1	0.246406570841889	0
BCHEMMM	1PPIs	2014-06-20	2	1	2014	2011	0	0	0	0	0	1	0	0	0	0	0	0	0	0	1	0	1	0	0	0	1	0	1	0	1	1	0.246406570841889	0
BCHEMOM	1PPIs	2012-11-21	2	1	2013	2011	0	0	0	0	0	0	0	0	0	0	0	0	0	0	0	1	0	0	0	0	1	0	1	0	1	1	0.246406570841889	0
BCHENII	1PPIs	2015-10-09	2	1	2016	2011	0	0	0	0	0	1	0	0	0	0	0	0	0	0	1	0	1	0	0	0	1	0	1	0	1	1	0.246406570841889	0
BCHENMN	1PPIs	2011-05-28	2	1	2011	2011	0	0	0	1	0	0	0	0	0	0	0	0	0	0	0	0	0	1	0	0	1	0	1	0	1	1	0.246406570841889	0
BCHENOK	1PPIs	2011-08-31	2	0	2011	2011	0	0	0	0	0	0	0	0	0	0	0	0	0	0	0	0	0	0	0	0	1	0	0	0	1	1	0.246406570841889	0
BCHENPQ	1PPIs	2012-07-11	2	0	2012	2011	0	0	0	0	0	0	0	0	0	0	0	0	0	0	1	0	0	0	0	0	1	0	0	0	1	1	0.246406570841889	0
BCHEOPH	1PPIs	2013-10-13	2	0	2014	2011	0	0	0	0	1	0	1	0	0	0	0	0	0	1	1	0	0	0	0	0	1	0	1	1	1	1	5.18001368925394	0
BCHEOPN	1PPIs	2011-03-10	2	1	2011	2011	0	0	0	1	1	0	0	0	0	0	0	0	0	1	0	0	1	0	0	0	1	0	0	1	0.989041095890411	1	0.246406570841889	0
BCHFFKM	1PPIs	2016-11-14	2	0	2017	2011	0	0	0	0	0	0	0	0	0	0	0	0	0	0	1	0	0	0	0	0	1	0	1	0	1	1	0.246406570841889	0
BCHFFPI	1PPIs	2016-01-13	2	0	2016	2011	0	0	0	0	0	0	0	0	0	0	0	0	0	0	1	0	0	0	0	0	1	0	1	0	1	1	0.246406570841889	0
BCHFGHN	0HRA	2012-11-05	2	1	2013	2011	0	0	0	0	0	1	0	0	0	0	0	0	0	0	0	0	0	0	0	0	1	0	1	0	1	1	0.246406570841889	0
BCHFGHP	1PPIs	2012-02-21	2	0	2012	2011	0	0	0	0	0	0	0	0	0	0	0	0	0	0	0	0	0	0	0	0	1	0	0	0	1	1	0.246406570841889	0
BCHFGJJ	1PPIs	2016-12-06	1	0	2017	2011	0	0	0	0	0	0	0	0	0	0	0	0	0	0	0	0	0	0	0	0	1	0	1	0	1	1	0.246406570841889	0
BCHFHHI	1PPIs	2011-11-29	2	0	2012	2011	0	0	0	0	0	0	0	0	0	0	0	0	0	0	0	0	0	0	0	0	1	0	0	0	1	1	0.246406570841889	0
BCHFHPO	1PPIs	2017-03-14	1	1	2017	2011	0	0	0	0	1	0	1	0	0	0	0	0	0	0	1	0	0	0	0	0	1	0	1	1	1	1	0.246406570841889	0
BCHFIJO	1PPIs	2015-07-14	2	1	2015	2011	0	0	0	0	0	0	0	0	0	0	0	0	0	0	1	1	0	0	0	0	1	0	1	0	1	1	0.246406570841889	0
BCHFIKJ	1PPIs	2010-11-29	2	0	2011	2011	0	0	0	0	0	0	0	0	0	0	0	0	0	0	0	0	0	0	0	0	1	0	0	0	1	1	0.246406570841889	0
BCHFINM	1PPIs	2013-12-25	2	0	2014	2011	0	0	0	0	0	0	0	0	0	0	0	0	0	0	0	0	1	0	0	0	1	0	1	0	1	1	0.246406570841889	0
BCHFIOI	1PPIs	2013-08-13	2	0	2013	2011	0	0	0	1	1	1	0	0	0	0	0	0	0	1	0	0	1	0	0	0	1	0	1	1	1	1	0.246406570841889	0
BCHFIOM	1PPIs	2012-05-18	2	1	2012	2011	0	0	0	0	0	0	0	0	0	0	0	0	0	0	0	0	0	0	0	0	1	0	1	0	1	1	0.246406570841889	0
BCHFJIP	1PPIs	2011-07-23	2	0	2011	2011	0	0	0	0	0	0	0	0	0	0	0	0	0	0	0	0	0	0	0	0	1	0	1	0	0.693877551020408	1	0.246406570841889	0
BCHFJLJ	1PPIs	2013-04-26	2	1	2013	2011	0	0	0	0	0	0	0	0	0	0	0	0	0	0	1	0	0	0	0	0	1	0	1	0	1	1	0.246406570841889	0
BCHFKII	1PPIs	2011-11-10	2	0	2012	2011	0	0	0	1	1	1	0	0	0	0	0	0	0	0	0	0	1	0	0	0	1	0	1	1	1	1	0.246406570841889	0
BCHFKIM	1PPIs	2016-12-14	2	1	2017	2011	0	0	0	0	0	0	0	0	0	0	0	0	0	0	1	0	0	1	0	0	1	0	1	1	1	1	0.246406570841889	0
BCHFKMM	1PPIs	2014-07-23	2	1	2014	2011	0	0	0	0	1	1	0	0	0	0	0	0	0	0	1	0	1	0	0	0	1	0	1	0	1	1	0.246406570841889	0
BCHFLGN	0HRA	2012-10-07	2	0	2013	2011	0	0	0	0	0	1	0	0	0	0	0	0	0	0	0	0	0	0	0	0	1	0	1	0	1	1	1.89733059548255	0
BCHFLGO	1PPIs	2012-05-24	2	0	2012	2011	0	0	0	0	0	0	0	0	0	0	0	0	0	0	1	0	0	0	0	0	1	0	1	0	1	1	6.2861054072553	0
BCHFLHH	1PPIs	2017-01-09	1	1	2017	2011	0	0	0	0	1	1	1	0	0	0	0	0	0	0	1	0	0	0	0	0	1	0	1	1	1	1	0.246406570841889	0
BCHFLIO	0HRA	2017-01-30	1	0	2017	2011	0	0	0	0	0	1	0	1	0	0	0	0	0	0	0	1	1	0	0	0	1	0	1	1	1	1	0.246406570841889	0
BCHFLMK	1PPIs	2010-12-20	2	0	2011	2011	0	0	0	0	0	1	0	0	0	0	0	0	0	0	0	0	0	0	0	0	1	0	0	0	1	1	0.246406570841889	0
BCHFMGK	1PPIs	2014-03-31	2	0	2014	2011	0	0	0	0	0	0	0	0	0	0	0	0	0	0	0	0	0	0	0	0	1	0	1	0	1	1	0.246406570841889	0
BCHFMII	1PPIs	2014-05-20	2	0	2014	2011	0	0	0	1	1	1	0	0	0	0	0	0	0	0	1	1	1	0	0	0	1	0	1	1	1	1	0.246406570841889	0
BCHFMLM	1PPIs	2010-10-28	2	1	2011	2011	0	0	0	0	0	0	0	0	0	0	0	0	0	0	0	0	0	0	0	0	1	0	0	0	0.480349344978166	0	0.246406570841889	0
BCHFMOO	1PPIs	2011-01-14	2	1	2011	2011	0	0	0	0	0	0	0	0	0	0	0	0	0	0	0	0	0	0	0	0	1	0	0	0	1	1	0.246406570841889	0
BCHFMOQ	1PPIs	2013-01-23	2	0	2013	2011	0	0	0	0	0	0	0	0	0	0	0	0	0	0	0	0	0	0	0	0	1	0	1	0	1	1	0.246406570841889	0
BCHFNJJ	1PPIs	2011-03-30	2	0	2011	2011	0	0	0	1	0	1	0	0	0	0	0	0	0	0	1	0	0	0	0	0	1	0	0	0	1	1	0.246406570841889	0
BCHFNMO	1PPIs	2013-07-24	1	1	2013	2011	0	0	0	0	0	1	1	0	0	0	0	0	0	0	1	0	1	0	0	0	1	0	1	1	1	1	0.246406570841889	0
BCHFOGH	1PPIs	2011-09-30	2	0	2011	2011	0	0	0	0	0	0	0	0	0	0	0	0	0	0	1	0	0	0	0	0	1	0	0	0	0.625850340136054	1	0.246406570841889	0
BCHFONM	1PPIs	2011-02-08	2	0	2011	2011	0	0	0	1	0	1	0	0	0	0	0	0	0	0	0	0	1	0	0	0	1	0	1	0	0.884931506849315	1	0.246406570841889	0
BCHFOPH	0HRA	2013-11-27	2	0	2014	2011	0	0	0	0	0	0	0	0	0	0	0	0	0	0	1	0	0	0	0	0	1	0	1	0	1	1	0.246406570841889	0
BCHFOPL	1PPIs	2013-08-10	2	1	2013	2011	0	0	0	1	1	1	0	0	0	0	0	0	0	0	0	0	0	0	0	0	1	0	0	1	0.540540540540541	1	0.246406570841889	0
BCHGFJO	1PPIs	2011-01-25	2	1	2011	2011	0	0	0	0	0	1	0	0	0	0	0	0	0	0	0	0	1	0	0	0	1	0	1	0	1	1	0.246406570841889	0
BCHGFKJ	1PPIs	2011-10-28	2	0	2012	2011	0	0	1	1	1	1	0	0	0	0	0	0	0	0	0	0	1	0	0	0	1	0	1	0	0.333333333333333	0	0.246406570841889	0
BCHGFNK	1PPIs	2012-08-15	2	0	2012	2011	0	0	0	0	0	0	0	0	0	0	0	0	0	0	0	0	0	0	0	0	1	0	1	0	1	1	0.246406570841889	0
BCHGGLP	1PPIs	2011-04-27	2	0	2011	2011	0	0	0	0	0	0	0	0	0	0	0	0	0	0	1	0	0	0	0	0	1	0	1	0	1	1	0.246406570841889	0
BCHGGMJ	1PPIs	2012-06-27	2	0	2012	2011	0	0	1	0	0	0	0	0	0	0	0	0	0	0	1	0	0	0	0	0	1	0	1	0	1	1	0.246406570841889	0
BCHGHNI	1PPIs	2011-05-10	2	1	2011	2011	0	0	0	1	1	1	0	0	0	0	0	0	0	1	0	0	1	0	0	0	1	0	1	0	0.273972602739726	0	0.246406570841889	0
BCHGIJO	0HRA	2013-02-08	2	0	2013	2011	0	0	0	0	0	0	0	0	0	0	0	0	0	0	0	0	0	0	0	0	1	0	1	0	1	1	0.246406570841889	0
BCHGIKN	0HRA	2017-09-05	2	0	2017	2011	0	0	0	0	0	1	0	0	0	0	0	0	0	0	0	0	1	0	0	0	1	0	1	0	1	1	0.246406570841889	0
BCHGIOQ	1PPIs	2017-09-04	1	1	2017	2011	0	0	1	0	0	1	0	0	0	0	0	0	0	0	1	0	1	0	0	0	1	0	1	0	1	1	0.246406570841889	0
BCHGKGQ	1PPIs	2013-04-23	2	0	2013	2011	0	0	0	0	0	1	0	0	0	0	0	0	0	0	0	1	0	0	0	0	1	0	1	0	0.822695035460993	1	0.246406570841889	0
BCHGKHK	1PPIs	2010-10-26	2	0	2011	2011	0	0	0	1	1	1	0	0	0	0	0	0	0	0	0	0	0	0	0	0	1	0	0	0	1	1	0.246406570841889	0
BCHGKIQ	1PPIs	2011-08-09	2	0	2011	2011	0	0	0	0	0	1	0	0	0	0	0	0	0	0	0	0	0	0	0	0	1	0	0	0	1	1	0.246406570841889	0
BCHGKMI	0HRA	2014-05-15	2	0	2014	2011	0	0	0	0	0	0	0	0	0	0	0	0	0	0	0	0	0	0	0	0	1	0	1	0	1	1	0.246406570841889	0
BCHGLLL	1PPIs	2011-03-04	2	1	2011	2011	0	0	0	0	0	1	0	0	0	0	0	0	0	0	0	0	0	0	0	0	1	0	1	0	1	1	0.246406570841889	0
BCHGLPO	1PPIs	2010-10-20	2	0	2011	2011	0	0	0	1	0	0	0	0	0	0	0	0	0	1	1	0	1	0	0	0	1	0	1	0	1	1	0.246406570841889	0
BCHGMGH	1PPIs	2010-12-22	1	0	2011	2011	0	0	0	1	0	1	0	0	0	0	0	0	0	0	0	0	0	0	0	0	1	0	1	0	1	1	0.246406570841889	0
BCHGMIJ	1PPIs	2017-04-02	2	0	2017	2011	0	0	0	0	0	0	0	0	0	0	0	0	0	0	1	0	0	0	0	0	1	0	1	0	1	1	0.246406570841889	0
BCHGMIL	1PPIs	2014-11-12	2	1	2015	2011	0	0	0	0	0	0	0	0	0	0	0	0	0	0	1	0	0	0	0	0	1	0	1	0	1	1	0.246406570841889	0
BCHGOGJ	1PPIs	2012-12-27	2	1	2013	2011	0	0	0	1	1	0	1	0	0	0	0	0	0	0	0	0	0	1	0	0	1	0	0	1	1	1	0.246406570841889	0
BCHGONO	1PPIs	2012-04-04	2	0	2012	2011	0	0	0	0	0	1	0	0	0	0	0	0	0	0	0	0	0	0	0	0	1	0	0	0	0.676328502415459	1	0.246406570841889	0
BCHGOPH	1PPIs	2011-02-28	2	0	2011	2011	0	0	0	0	0	0	0	0	0	0	0	0	0	0	1	0	0	0	0	0	1	0	0	0	1	1	0.246406570841889	0
BCHHGJI	1PPIs	2011-10-12	2	0	2012	2011	0	0	0	0	0	1	0	0	0	0	0	0	0	0	0	0	0	0	0	0	1	0	1	0	0.465116279069767	0	0.246406570841889	0
BCHHHLP	1PPIs	2014-11-05	2	0	2015	2011	0	0	0	1	0	1	0	0	0	0	0	0	0	0	0	1	1	0	0	0	1	0	1	0	0.397350993377483	0	0.246406570841889	0
BCHHHOL	1PPIs	2012-09-12	1	1	2012	2011	0	0	0	0	0	0	0	0	0	0	0	0	0	0	0	0	0	0	0	0	1	0	0	1	0.936986301369863	1	0.246406570841889	0
BCHHILH	1PPIs	2011-02-22	1	1	2011	2011	0	0	0	1	1	1	0	0	0	0	0	0	0	1	1	0	1	0	0	0	1	0	1	1	0.993079584775087	1	0.246406570841889	0
BCHHIMH	1PPIs	2014-04-25	1	0	2014	2011	0	0	0	0	0	0	0	0	0	0	0	0	0	0	1	0	0	0	0	0	1	0	1	0	0.703125	1	0.246406570841889	0
BCHHINM	1PPIs	2011-02-07	2	1	2011	2011	0	0	0	1	1	1	0	0	0	0	0	1	0	1	1	0	1	0	0	0	1	0	1	0	0.926027397260274	1	0.246406570841889	0
BCHHJJQ	1PPIs	2013-01-22	2	0	2013	2011	0	0	0	0	0	0	0	0	0	0	0	0	0	0	1	0	0	0	0	0	1	0	1	0	1	1	0.246406570841889	0
BCHHJNQ	1PPIs	2016-03-29	1	1	2016	2011	0	0	0	0	0	0	0	0	0	0	0	0	0	0	1	0	0	0	0	0	1	0	1	0	0.80952380952381	1	0.246406570841889	0
BCHHKPL	1PPIs	2010-12-27	2	1	2011	2011	0	0	0	0	0	0	0	1	0	0	0	0	0	0	1	1	0	0	0	0	1	0	1	0	1	1	0.246406570841889	0
BCHHLIN	1PPIs	2014-02-24	1	1	2014	2011	0	0	0	0	0	1	0	0	0	0	0	0	0	0	1	0	0	0	0	0	1	0	1	0	1	1	0.246406570841889	0
BCHHLLP	1PPIs	2011-07-29	2	1	2011	2011	0	0	0	1	1	0	1	0	0	0	0	0	0	1	1	0	0	0	0	0	1	0	1	1	1	1	0.246406570841889	0
BCHHLMI	1PPIs	2013-01-14	2	1	2013	2011	0	0	0	0	0	0	0	0	0	0	0	0	0	0	1	1	0	0	0	0	1	0	0	0	1	1	0.246406570841889	0
BCHHLPJ	1PPIs	2010-12-06	1	1	2011	2011	0	0	0	1	0	0	0	0	0	0	0	0	0	0	0	1	0	0	0	0	1	0	1	0	1	1	0.246406570841889	0
BCHHLPQ	1PPIs	2016-02-12	2	0	2016	2011	0	0	0	0	0	1	0	0	0	0	0	0	0	0	1	1	0	0	0	0	1	0	1	0	1	1	0.246406570841889	0
BCHHMGN	1PPIs	2013-02-17	1	1	2013	2011	0	0	0	0	0	0	0	0	0	0	0	0	0	0	1	0	0	0	0	0	1	0	1	0	1	1	0.246406570841889	0
BCHHMLH	1PPIs	2011-10-17	2	1	2012	2011	0	0	0	0	0	0	0	0	0	0	0	0	0	0	0	1	0	0	0	0	1	0	1	0	1	1	0.246406570841889	0
BCHHMPQ	1PPIs	2010-10-27	2	0	2011	2011	0	0	0	0	0	0	0	0	0	0	0	0	0	0	1	0	0	0	0	0	1	0	0	0	0.618556701030928	1	0.246406570841889	0
BCHHNJO	1PPIs	2017-08-01	2	0	2017	2011	0	0	0	1	0	1	0	0	0	0	0	0	0	0	0	0	0	0	0	0	1	0	1	0	1	1	0.246406570841889	0
BCHHNLH	1PPIs	2012-09-05	1	1	2012	2011	0	0	0	1	0	0	0	0	0	0	0	1	0	1	1	1	1	0	0	0	1	0	1	0	1	1	0.246406570841889	0
BCHHNLK	1PPIs	2011-01-18	2	0	2011	2011	0	0	0	0	0	0	0	0	0	0	0	0	0	0	0	0	0	0	0	0	1	0	0	0	0.535714285714286	1	0.246406570841889	0
BCHHNMO	1PPIs	2017-05-03	2	0	2017	2011	0	0	0	0	0	0	0	0	0	0	0	0	0	0	1	0	0	0	0	0	1	0	1	0	1	1	0.246406570841889	0
BCHHNNI	1PPIs	2013-01-08	2	0	2013	2011	0	0	0	0	0	0	0	0	0	0	0	0	0	0	1	0	0	0	0	0	1	0	1	0	1	1	0.246406570841889	0
BCHHNNJ	1PPIs	2015-11-02	2	1	2016	2011	0	0	0	0	0	1	0	0	0	0	0	0	0	0	1	0	0	0	0	0	1	0	1	0	0.745762711864407	1	0.246406570841889	0
BCHHNNL	0HRA	2011-01-03	2	0	2011	2011	0	0	0	0	0	0	0	0	0	0	0	0	0	0	0	0	0	0	0	0	1	0	1	0	1	1	0.246406570841889	0
BCHHNPJ	1PPIs	2012-05-26	2	0	2012	2011	0	0	0	0	0	0	0	0	0	0	0	0	0	0	0	0	0	0	0	0	1	0	0	0	1	1	0.246406570841889	0
BCHHOIM	0HRA	2013-01-30	1	0	2013	2011	0	0	0	1	1	1	1	0	0	0	0	1	0	1	1	0	1	0	0	0	1	0	1	1	1	1	0.246406570841889	0
BCHHOMN	1PPIs	2013-07-16	2	0	2013	2011	0	0	0	0	0	0	0	0	0	0	0	0	0	0	1	0	0	0	0	0	1	0	1	0	1	1	0.246406570841889	0
BCHIFIQ	1PPIs	2012-10-19	2	1	2013	2011	0	0	0	0	0	0	0	0	0	0	0	0	0	0	1	0	0	0	0	0	1	0	1	0	1	1	0.246406570841889	0
BCHIFKN	1PPIs	2012-10-04	1	1	2013	2011	0	0	0	0	0	0	0	0	0	0	0	0	0	0	1	0	0	0	0	0	1	0	1	0	1	1	0.246406570841889	0
BCHIFNH	1PPIs	2017-07-20	2	1	2017	2011	0	0	0	0	0	0	0	0	0	0	0	0	0	0	1	0	0	0	0	0	1	0	1	0	1	1	0.246406570841889	0
BCHIGII	1PPIs	2010-11-22	1	0	2011	2011	0	0	0	0	0	0	0	0	0	0	0	0	0	0	1	0	0	0	0	0	1	0	1	0	1	1	0.246406570841889	0
BCHIGJM	1PPIs	2015-08-24	1	0	2015	2011	0	0	0	1	1	0	1	0	0	0	0	0	0	1	1	1	1	0	0	0	1	0	1	1	1	1	0.246406570841889	0
BCHIGKH	1PPIs	2010-11-09	1	1	2011	2011	0	0	0	0	1	1	1	0	0	0	0	0	0	0	1	0	0	0	0	0	1	0	1	1	1	1	0.246406570841889	0
BCHIHGN	0HRA	2011-06-28	2	0	2011	2011	0	0	0	0	0	0	0	0	0	0	0	0	0	0	0	1	0	0	0	0	1	0	0	0	1	1	0.246406570841889	0
BCHIHPN	1PPIs	2011-01-24	1	1	2011	2011	0	0	0	1	1	1	1	0	0	0	0	0	0	0	0	0	1	0	0	0	1	0	1	1	0.909090909090909	1	0.246406570841889	0
BCHIHPP	1PPIs	2017-05-02	2	1	2017	2011	0	0	0	0	0	0	0	0	0	0	0	0	0	0	1	0	0	0	0	0	1	0	1	0	1	1	0.246406570841889	0
BCHIIHN	1PPIs	2012-11-27	2	0	2013	2011	0	0	0	0	0	0	0	0	0	0	0	0	0	0	1	0	0	0	0	0	1	0	1	0	1	1	0.246406570841889	0
BCHIIIJ	1PPIs	2011-03-30	1	0	2011	2011	0	0	0	0	0	0	0	0	0	0	0	0	0	0	1	0	0	0	0	0	1	0	0	0	1	1	0.246406570841889	0
BCHIIKP	1PPIs	2014-07-21	2	1	2014	2011	0	0	0	0	0	1	0	0	0	0	0	0	1	1	1	0	1	1	0	0	1	0	1	0	1	1	0.246406570841889	0
BCHIJKI	1PPIs	2011-11-07	2	0	2012	2011	0	0	0	0	0	1	0	0	0	0	0	0	0	0	1	0	0	0	0	0	1	0	1	0	0.289855072463768	0	0.246406570841889	0
BCHIJNJ	1PPIs	2016-07-23	2	0	2016	2011	0	0	0	0	1	0	0	0	0	0	0	0	0	1	1	0	1	0	0	0	1	0	1	0	1	1	0.246406570841889	0
BCHIKHL	1PPIs	2011-08-05	2	1	2011	2011	0	0	0	0	0	0	0	0	0	0	0	0	0	0	0	1	0	0	0	0	1	0	1	0	1	1	0.246406570841889	0
BCHILLI	1PPIs	2012-11-30	1	0	2013	2011	0	0	0	0	0	1	0	0	0	0	0	0	0	0	0	0	1	0	0	0	1	0	1	0	0.774193548387097	1	0.246406570841889	0
BCHILNK	1PPIs	2011-05-30	1	1	2011	2011	0	0	0	0	0	0	0	0	0	0	0	0	0	0	0	0	0	0	0	0	1	0	1	0	1	1	0.246406570841889	0
BCHILOL	1PPIs	2013-12-02	2	1	2014	2011	0	0	0	0	0	0	0	0	0	0	0	0	0	0	1	0	1	0	0	0	1	0	0	0	1	1	0.246406570841889	0
BCHIMMJ	1PPIs	2012-01-25	2	1	2012	2011	0	0	0	0	0	0	0	0	0	0	0	0	0	0	0	0	0	0	0	0	1	0	0	0	1	1	0.246406570841889	0
BCHIMNH	1PPIs	2012-07-15	2	0	2012	2011	0	0	0	0	0	0	0	0	0	0	0	0	0	0	1	0	0	0	0	0	1	0	0	0	0.549450549450549	1	0.246406570841889	0
BCHINHI	1PPIs	2011-09-15	2	1	2011	2011	0	0	0	0	0	0	0	0	0	0	0	0	0	0	1	0	0	0	0	0	1	0	0	0	1	1	0.246406570841889	0
BCHINJL	1PPIs	2017-01-27	2	1	2017	2011	0	0	0	1	1	0	0	0	0	0	0	0	0	0	1	0	0	0	0	0	1	0	1	0	0.6	1	0.246406570841889	0
BCHINMJ	1PPIs	2010-10-29	1	1	2011	2011	0	0	0	1	0	0	0	0	0	0	0	0	0	0	0	0	1	0	0	0	1	0	0	1	1	1	0.246406570841889	0
BCHINPJ	1PPIs	2011-10-04	2	1	2012	2011	0	0	0	0	0	0	0	0	0	0	0	0	0	0	0	0	0	0	0	0	1	0	1	0	1	1	0.246406570841889	0
BCHIOGO	1PPIs	2010-10-26	2	0	2011	2011	0	0	0	0	0	0	0	0	0	0	0	0	0	0	1	0	0	0	0	0	1	0	0	0	1	1	0.246406570841889	0
BCHIOHK	1PPIs	2015-08-21	2	0	2015	2011	0	0	0	0	0	0	0	0	0	0	0	0	0	0	0	0	1	0	0	0	1	0	1	0	1	1	0.246406570841889	0
BCHIOIQ	1PPIs	2016-01-15	2	1	2016	2011	0	0	0	0	0	0	0	0	0	0	0	0	0	0	0	0	0	0	0	0	1	0	1	0	1	1	0.246406570841889	0
BCHIOLP	1PPIs	2015-05-22	1	1	2015	2011	0	0	0	1	0	1	0	0	0	0	0	0	0	0	1	0	0	0	0	0	1	0	1	0	1	1	0.246406570841889	0
BCHJFLK	0HRA	2017-07-31	2	1	2017	2011	0	0	0	0	0	1	0	0	0	0	0	0	0	0	0	0	1	0	0	0	1	0	1	0	1	1	0.246406570841889	0
BCHJFPL	1PPIs	2011-02-23	2	1	2011	2011	0	0	0	0	0	0	0	0	0	0	0	0	0	0	0	0	0	0	0	0	1	0	0	0	0.831168831168831	1	0.246406570841889	0
BCHJGML	1PPIs	2012-09-20	1	0	2012	2011	0	0	0	0	0	0	0	0	0	0	0	0	0	0	0	0	0	0	0	0	1	0	0	0	1	1	0.246406570841889	0
BCHJGOK	1PPIs	2012-07-05	1	0	2012	2011	0	0	0	0	0	1	0	0	0	0	0	0	0	0	1	1	0	0	0	0	1	0	1	0	1	1	0.246406570841889	0
BCHJGPL	1PPIs	2017-04-02	2	1	2017	2011	0	0	0	1	0	1	0	0	0	0	0	1	0	0	0	0	1	0	0	0	1	0	1	0	1	1	0.246406570841889	0
BCHJHOI	1PPIs	2011-07-06	2	1	2011	2011	0	0	0	0	0	1	0	0	0	0	0	0	0	0	1	0	0	0	0	0	1	0	1	0	1	1	5.79329226557153	0
BCHJIHM	1PPIs	2011-07-06	1	0	2011	2011	0	0	0	1	0	1	0	0	0	0	0	0	0	0	1	0	0	0	0	0	1	0	1	0	1	1	0.246406570841889	0
BCHJILM	1PPIs	2011-11-13	2	0	2012	2011	0	0	0	0	0	1	0	0	0	0	0	0	0	0	1	0	0	0	0	0	1	0	1	0	1	1	0.246406570841889	0
BCHJIOQ	1PPIs	2010-10-26	2	1	2011	2011	0	0	0	0	0	0	0	0	0	0	0	0	0	0	0	0	0	0	0	0	1	0	0	0	1	1	0.246406570841889	0
BCHJJNL	1PPIs	2010-11-22	2	1	2011	2011	0	0	0	0	1	1	0	0	0	0	0	0	0	0	1	0	0	0	0	0	1	0	0	1	1	1	0.246406570841889	0
BCHJJOQ	1PPIs	2014-01-16	1	1	2014	2011	0	0	0	1	1	1	0	0	0	0	0	0	0	0	0	0	0	0	0	0	1	0	1	0	1	1	0.246406570841889	0
BCHJKIK	1PPIs	2011-01-31	2	0	2011	2011	0	0	0	0	0	0	0	0	0	0	0	0	0	0	1	0	0	0	0	0	1	0	1	0	0.785714285714286	1	0.246406570841889	0
BCHJKKQ	1PPIs	2010-10-08	2	1	2011	2011	0	0	0	0	0	0	0	0	0	0	0	0	0	0	1	0	0	0	0	0	1	0	0	0	1	1	0.246406570841889	0
BCHJKOO	1PPIs	2011-06-30	2	1	2011	2011	0	0	0	0	0	0	0	0	0	0	0	0	0	0	0	0	0	0	0	0	1	0	0	0	1	1	0.246406570841889	0
BCHJKPI	1PPIs	2011-06-24	2	0	2011	2011	0	0	0	0	0	0	0	0	0	0	0	0	0	0	1	0	0	0	0	0	1	0	0	0	1	1	0.246406570841889	0
BCHJLIO	1PPIs	2011-01-01	2	0	2011	2011	0	0	0	0	0	1	0	0	0	0	0	0	0	0	1	0	0	0	0	0	1	0	1	0	1	1	0.246406570841889	0
BCHJLKJ	1PPIs	2012-02-08	1	0	2012	2011	0	0	0	0	0	0	0	0	0	0	0	0	0	0	1	1	0	0	0	0	1	0	0	0	1	1	0.246406570841889	0
BCHJLKO	1PPIs	2012-10-04	2	1	2013	2011	0	0	0	1	0	1	0	0	0	0	0	0	0	0	0	1	0	1	1	0	1	0	1	1	0.863013698630137	1	0.246406570841889	0
BCHJLLL	0HRA	2015-12-27	1	0	2016	2011	0	0	0	1	1	1	0	0	0	0	0	0	0	0	0	0	0	0	0	0	1	0	1	0	1	1	0.246406570841889	0
BCHJLLP	1PPIs	2012-12-26	2	0	2013	2011	0	0	0	1	0	1	0	0	0	0	0	0	0	0	0	0	1	0	0	0	1	0	1	0	1	1	0.246406570841889	0
BCHJLLQ	1PPIs	2011-12-06	2	0	2012	2011	0	0	0	0	0	0	0	0	0	0	0	0	0	0	0	0	0	0	0	0	1	0	0	0	0.811881188118812	1	0.246406570841889	0
BCHJMHJ	1PPIs	2012-05-18	2	0	2012	2011	0	0	0	0	0	1	0	0	0	0	0	0	0	0	0	0	1	0	0	0	1	0	1	0	1	1	0.246406570841889	0
BCHJMHN	1PPIs	2013-09-30	1	1	2013	2011	0	0	0	0	0	0	0	0	0	0	0	0	0	0	1	0	0	0	0	0	1	0	1	0	1	1	0.246406570841889	0
BCHJMKN	0HRA	2012-10-28	2	0	2013	2011	0	0	0	0	0	0	0	0	0	0	0	0	0	0	0	0	0	0	0	0	1	0	1	0	1	1	0.246406570841889	0
BCHJMML	1PPIs	2017-06-23	2	1	2017	2011	0	0	0	1	0	1	0	0	0	0	0	0	0	0	1	0	1	0	0	0	1	0	1	0	1	1	0.246406570841889	0
BCHJNLL	1PPIs	2017-02-17	2	1	2017	2011	0	0	0	1	0	0	0	0	0	0	0	0	0	0	0	0	0	0	0	0	1	0	1	1	1	1	0.246406570841889	0
BCHJOGK	1PPIs	2011-10-13	2	1	2012	2011	0	0	0	1	1	1	0	0	0	0	0	1	0	0	0	0	1	0	0	0	1	0	1	0	1	1	0.246406570841889	0
BCHJOHL	1PPIs	2014-06-13	2	1	2014	2011	0	0	0	1	1	1	0	0	0	0	0	0	0	1	1	0	1	1	0	0	1	0	1	1	1	1	0.246406570841889	0
BCHJOHN	1PPIs	2011-05-12	2	1	2011	2011	0	0	0	1	1	1	0	0	0	0	0	0	0	1	1	0	1	0	0	0	1	0	1	1	1	1	0.246406570841889	0
BCHKFOQ	0HRA	2014-02-24	2	1	2014	2011	0	1	0	0	0	0	0	0	0	0	0	0	0	0	0	0	0	0	0	0	1	0	1	0	1	1	0.246406570841889	0
BCHKGKQ	0HRA	2012-06-23	1	0	2012	2011	0	0	0	1	0	1	0	0	0	0	0	0	0	1	0	0	0	0	0	0	1	0	1	1	1	1	0.246406570841889	0
BCHKGPQ	1PPIs	2011-06-17	2	1	2011	2011	0	0	0	1	0	1	0	0	0	0	0	0	0	0	1	0	0	0	0	0	1	0	1	0	1	1	0.246406570841889	0
BCHKHKM	1PPIs	2011-01-12	2	0	2011	2011	0	0	0	0	0	1	0	0	0	0	0	0	0	0	1	0	0	0	0	0	1	0	0	0	1	1	0.246406570841889	0
BCHKHLQ	1PPIs	2015-11-23	2	1	2016	2011	0	0	0	1	0	1	0	0	0	0	0	1	0	1	1	0	1	1	0	0	1	0	1	0	1	1	0.246406570841889	0
BCHKIHK	1PPIs	2011-11-09	2	1	2012	2011	0	0	0	0	0	0	0	0	0	0	0	0	0	0	1	0	0	0	0	0	1	0	1	0	1	1	0.246406570841889	0
BCHKIMM	1PPIs	2013-11-27	1	0	2014	2011	0	0	0	1	0	1	0	0	0	0	0	0	0	0	0	0	0	0	0	0	1	0	1	0	1	1	0.246406570841889	0
BCHKIOK	1PPIs	2013-03-04	1	0	2013	2011	0	0	0	1	1	1	1	0	0	0	0	0	0	1	1	0	0	0	0	0	1	0	1	1	1	1	0.246406570841889	0
BCHKIPP	1PPIs	2011-03-11	1	0	2011	2011	0	0	0	0	0	0	0	0	0	0	0	0	0	0	1	0	0	1	0	0	1	0	1	0	0.453257790368272	0	0.246406570841889	0
BCHKJJI	1PPIs	2015-08-04	1	0	2015	2011	0	0	0	1	0	0	0	0	0	0	0	0	0	0	1	0	0	0	0	0	1	0	1	0	1	1	0.246406570841889	0
BCHKLJK	1PPIs	2016-11-30	1	0	2017	2011	0	0	0	0	0	0	0	0	0	0	0	0	0	0	0	0	0	0	0	0	1	0	1	0	1	1	0.246406570841889	0
BCHKLKJ	0HRA	2016-05-23	2	0	2016	2011	0	0	0	0	1	0	0	0	0	0	0	0	0	0	1	0	0	0	0	0	1	0	1	1	1	1	0.246406570841889	0
BCHKLOL	0HRA	2012-03-22	1	0	2012	2011	0	0	0	0	1	0	0	0	0	0	0	0	0	0	1	0	0	0	0	0	1	0	1	0	1	1	0.246406570841889	0
BCHKMKK	1PPIs	2013-08-26	2	0	2013	2011	0	0	0	0	0	0	0	0	0	0	0	0	0	0	1	0	0	0	0	0	1	0	1	0	1	1	0.246406570841889	0
BCHKMKN	1PPIs	2016-02-01	2	0	2016	2011	0	0	0	0	0	1	0	0	0	0	0	0	0	0	0	0	0	0	0	0	1	0	1	0	1	1	0.246406570841889	0
BCHKMOO	1PPIs	2015-12-23	1	1	2016	2011	0	0	0	0	1	1	0	0	0	0	0	0	0	0	0	0	1	0	0	0	1	0	1	0	1	1	0.246406570841889	0
BCHKNHQ	1PPIs	2011-04-20	2	0	2011	2011	0	0	0	0	0	0	0	0	0	0	0	0	0	0	1	0	0	0	0	0	1	0	0	0	1	1	0.246406570841889	0
BCHKNNN	1PPIs	2011-11-22	2	0	2012	2011	0	0	0	0	0	0	0	0	0	0	0	0	0	0	1	0	0	0	0	0	1	0	0	0	1	1	0.246406570841889	0
BCHKOLO	1PPIs	2012-01-20	1	1	2012	2011	0	0	0	0	0	0	0	0	0	0	0	0	0	0	1	0	1	0	0	0	1	0	1	0	0.823529411764706	1	0.246406570841889	0
BCHKOMO	1PPIs	2011-09-14	2	0	2011	2011	0	0	0	0	0	0	0	0	0	0	0	0	0	0	1	0	0	0	0	0	1	0	1	0	1	1	0.246406570841889	0
BCHLFIL	1PPIs	2011-01-17	2	0	2011	2011	0	0	0	1	0	1	0	0	0	0	0	0	0	0	1	0	0	0	0	0	1	0	1	0	1	1	0.246406570841889	0
BCHLFJI	1PPIs	2012-01-24	2	1	2012	2011	0	0	0	1	0	0	0	0	0	0	0	0	0	1	1	0	0	0	0	0	1	0	1	1	0.91156462585034	1	0.246406570841889	0
BCHLFKP	1PPIs	2013-10-15	2	1	2014	2011	0	0	0	1	0	0	0	0	0	0	0	0	0	0	0	0	0	1	0	0	1	0	1	0	1	1	0.246406570841889	0
BCHLGKP	1PPIs	2013-09-30	1	0	2013	2011	0	0	0	1	1	1	0	0	0	0	0	0	0	0	0	0	0	0	0	0	1	0	1	1	0.928767123287671	1	0.246406570841889	0
BCHLGLP	1PPIs	2016-01-10	1	1	2016	2011	0	0	0	0	0	0	0	0	0	0	0	0	0	0	1	0	0	0	0	0	1	0	1	0	1	1	0.246406570841889	0
BCHLHHP	1PPIs	2017-05-09	2	1	2017	2011	0	0	0	0	0	0	0	0	0	0	0	0	0	0	1	0	0	0	0	0	1	0	1	0	1	1	0.246406570841889	0
BCHLIIK	1PPIs	2013-09-06	1	0	2013	2011	0	0	0	0	0	1	0	0	0	0	0	0	0	0	0	0	0	0	0	0	1	0	1	0	0.975609756097561	1	0.246406570841889	0
BCHLIJO	1PPIs	2010-11-15	2	1	2011	2011	0	0	0	0	0	0	0	0	0	0	0	0	0	0	0	0	0	0	0	0	1	0	0	0	1	1	0.246406570841889	0
BCHLJGJ	1PPIs	2010-10-23	1	0	2011	2011	0	0	0	0	0	0	0	0	0	0	0	0	0	0	1	0	0	0	0	0	1	0	1	0	1	1	0.246406570841889	0
BCHLJKJ	0HRA	2014-05-26	2	1	2014	2011	0	0	0	1	1	1	0	0	0	0	0	0	0	1	1	0	1	1	0	0	1	0	1	1	1	1	0.246406570841889	0
BCHLLOQ	1PPIs	2011-11-14	2	0	2012	2011	0	0	0	0	0	0	0	0	0	0	0	0	0	0	1	0	0	0	0	0	1	0	1	0	1	1	0.246406570841889	0
BCHLLPM	1PPIs	2017-04-20	2	1	2017	2011	0	0	0	0	0	1	0	0	0	0	0	0	0	0	1	0	0	0	0	0	1	0	1	0	1	1	0.246406570841889	0
BCHLMIQ	1PPIs	2013-10-16	1	0	2014	2011	0	0	0	0	0	0	0	0	0	0	0	0	0	0	1	0	0	0	0	0	1	0	0	0	1	1	0.246406570841889	0
BCHLMMO	1PPIs	2013-09-09	2	0	2013	2011	0	0	0	0	0	1	0	0	0	0	0	0	0	0	1	0	1	0	0	0	1	0	1	0	1	1	0.246406570841889	0
BCHLMNQ	1PPIs	2014-02-19	2	0	2014	2011	0	0	0	0	0	0	0	0	0	0	0	0	0	0	0	0	0	0	0	0	1	0	1	0	1	1	0.246406570841889	0
BCHLNGH	1PPIs	2012-04-11	2	0	2012	2011	0	0	0	0	0	0	0	0	0	0	0	0	0	0	0	0	0	0	0	0	1	0	0	0	1	1	0.246406570841889	0
BCHLNGP	1PPIs	2013-04-24	2	0	2013	2011	0	0	0	0	0	0	0	0	0	0	0	0	0	0	0	0	0	0	0	0	1	0	1	0	1	1	0.246406570841889	0
BCHLNHN	1PPIs	2012-12-09	2	0	2013	2011	0	0	0	1	0	1	0	0	0	0	0	0	0	0	1	0	1	0	0	0	1	0	1	0	1	1	0.246406570841889	0
BCHLNNN	1PPIs	2014-02-12	2	1	2014	2011	0	0	0	0	0	0	0	0	0	0	0	0	0	0	1	0	0	0	0	0	1	0	0	0	1	1	0.246406570841889	0
BCHLOIM	1PPIs	2015-04-10	2	1	2015	2011	0	0	0	0	0	0	0	0	0	0	0	0	0	0	0	0	0	0	0	0	1	0	1	0	1	1	0.246406570841889	0
BCHLONK	1PPIs	2013-01-10	2	0	2013	2011	0	0	0	1	0	0	0	0	0	0	0	0	0	0	1	1	0	0	0	0	1	0	1	0	1	1	0.246406570841889	0
BCHLOPQ	1PPIs	2011-01-12	1	1	2011	2011	0	0	0	1	0	0	0	0	0	0	0	0	0	1	1	0	0	0	0	0	1	0	1	0	1	1	0.246406570841889	0
BCHMFGH	1PPIs	2012-01-18	2	1	2012	2011	0	0	0	1	0	1	0	0	0	0	0	0	0	1	1	0	1	1	0	0	1	0	1	0	1	1	0.246406570841889	0
BCHMFHN	1PPIs	2015-12-18	2	1	2016	2011	0	0	0	1	0	0	0	0	0	0	0	0	0	0	1	0	0	0	0	0	1	0	1	0	1	1	0.246406570841889	0
BCHMFJO	1PPIs	2016-02-06	2	1	2016	2011	0	0	0	1	0	1	0	0	0	0	0	0	0	0	1	1	1	1	0	0	1	0	1	0	1	1	0.246406570841889	0
BCHMFMH	1PPIs	2011-08-13	2	0	2011	2011	0	0	0	1	1	1	0	0	0	0	0	0	0	0	1	0	0	0	0	0	1	0	1	0	1	1	0.246406570841889	0
BCHMGMJ	1PPIs	2014-12-16	1	0	2015	2011	0	0	0	1	0	1	0	0	0	0	0	0	0	0	1	0	0	0	0	0	1	0	1	0	1	1	0.246406570841889	0
BCHMGPI	1PPIs	2011-02-21	1	1	2011	2011	0	0	0	0	0	0	0	0	0	0	0	0	0	0	0	0	0	0	0	0	1	0	1	0	1	1	0.246406570841889	0
BCHMHHI	1PPIs	2011-02-16	2	1	2011	2011	0	0	0	0	0	0	0	0	0	0	0	0	0	0	1	0	0	0	0	0	1	0	0	0	1	1	0.246406570841889	0
BCHMHJO	1PPIs	2014-11-27	2	0	2015	2011	0	0	0	0	0	0	0	0	0	0	0	0	0	0	1	0	0	0	0	0	1	0	1	0	0.599078341013825	1	0.246406570841889	0
BCHMHKK	1PPIs	2010-11-29	2	0	2011	2011	0	0	0	0	0	0	0	0	0	0	0	0	0	0	0	0	0	0	0	0	1	0	1	0	0.857534246575342	1	0.246406570841889	0
BCHMHLJ	1PPIs	2013-12-24	1	1	2014	2011	0	0	0	0	0	1	0	0	0	0	0	0	0	0	1	0	1	0	0	0	1	0	1	0	1	1	0.246406570841889	0
BCHMHLM	1PPIs	2011-02-01	2	0	2011	2011	0	0	0	0	0	0	0	0	0	0	0	0	0	0	1	0	0	0	0	0	1	0	1	0	1	1	0.246406570841889	0
BCHMHLO	1PPIs	2010-10-15	2	1	2011	2011	0	0	0	0	0	0	0	0	0	0	0	0	0	0	0	0	0	0	0	0	1	0	0	0	0.837988826815642	1	0.246406570841889	0
BCHMHMJ	1PPIs	2012-06-05	2	1	2012	2011	0	0	0	0	0	0	0	0	0	0	0	0	0	0	1	0	0	0	0	0	1	0	0	0	0.862068965517241	1	0.246406570841889	0
BCHMHMN	1PPIs	2013-03-05	2	0	2013	2011	0	0	0	0	0	0	0	0	0	0	0	0	0	0	0	0	0	0	0	0	1	0	1	0	1	1	0.246406570841889	0
BCHMHOJ	1PPIs	2014-07-31	2	1	2014	2011	0	0	0	1	0	0	0	0	0	0	0	0	0	0	1	0	0	0	0	0	1	0	1	0	1	1	0.246406570841889	0
BCHMIJN	1PPIs	2011-04-27	1	1	2011	2011	0	0	0	0	0	0	0	0	0	0	0	0	0	0	1	0	0	0	0	0	1	0	0	0	1	1	0.246406570841889	0
BCHMIKI	1PPIs	2016-04-25	2	0	2016	2011	0	0	0	0	0	0	0	0	0	0	0	0	0	0	1	0	0	0	0	0	1	0	1	0	1	1	0.246406570841889	0
BCHMJGP	1PPIs	2013-03-05	2	0	2013	2011	0	0	0	0	0	0	0	0	0	0	0	0	0	0	0	1	0	0	0	1	1	0	1	0	1	1	0.246406570841889	0
BCHMJOP	0HRA	2015-07-27	1	1	2015	2011	0	0	0	1	0	1	0	0	0	0	0	0	0	0	1	0	0	0	0	0	1	0	1	0	1	1	0.246406570841889	0
BCHMKJP	1PPIs	2012-12-13	2	1	2013	2011	0	0	0	0	0	0	0	0	0	0	0	0	0	0	0	1	0	0	0	0	1	0	1	0	1	1	0.246406570841889	0
BCHMKJQ	1PPIs	2012-03-19	2	0	2012	2011	0	0	1	1	1	1	0	0	0	0	0	0	0	0	1	0	0	0	0	0	1	0	1	0	1	1	0.246406570841889	0
BCHMKOI	1PPIs	2013-06-01	2	1	2013	2011	0	0	0	1	0	1	0	0	0	0	0	0	0	0	1	0	1	0	0	0	1	0	1	0	0.720547945205479	1	0.246406570841889	0
BCHMKPI	1PPIs	2012-06-05	1	0	2012	2011	0	0	0	0	1	0	0	0	0	0	0	0	0	1	1	0	1	0	0	0	1	0	1	1	1	1	0.246406570841889	0
BCHMLGH	1PPIs	2011-09-30	1	0	2011	2011	0	0	0	0	0	0	0	0	0	0	0	0	0	0	1	0	0	0	0	0	1	0	0	0	0.902439024390244	1	0.246406570841889	0
BCHMLOH	1PPIs	2013-05-02	1	1	2013	2011	0	0	0	0	0	1	0	0	0	0	0	0	0	0	0	1	1	0	0	0	1	0	1	0	1	1	0.246406570841889	0
BCHMLPI	1PPIs	2011-10-17	2	0	2012	2011	0	0	0	1	0	1	0	0	0	0	0	0	0	0	0	0	1	0	0	0	1	0	1	0	1	1	0.246406570841889	0
BCHMMJL	1PPIs	2011-05-16	2	0	2011	2011	0	0	0	0	0	0	0	0	0	0	0	0	0	0	0	0	0	0	0	0	1	0	0	0	1	1	0.246406570841889	0
BCHMNJP	1PPIs	2014-03-14	2	0	2014	2011	0	0	0	0	0	0	0	0	0	0	0	0	0	0	1	0	0	0	0	0	1	0	1	0	1	1	0.246406570841889	0
BCHMNLM	1PPIs	2011-10-02	1	0	2012	2011	0	0	0	0	0	0	0	0	0	0	0	0	0	0	1	0	0	0	0	0	1	0	0	0	1	1	0.246406570841889	0
BCHMNPK	1PPIs	2010-12-01	1	0	2011	2011	0	0	0	1	0	0	1	0	0	0	0	0	0	0	0	0	0	0	0	0	1	0	0	0	1	1	0.246406570841889	0
BCHMOGQ	0HRA	2011-05-11	1	1	2011	2011	0	0	0	0	0	0	0	0	0	0	0	0	0	0	0	0	0	0	0	0	1	0	0	0	1	1	1.75222450376454	0
BCHMOHN	1PPIs	2012-07-19	2	0	2012	2011	0	0	0	0	0	0	0	0	0	0	0	0	0	0	1	0	0	0	0	0	1	0	1	0	1	1	0.246406570841889	0
BCHNFHL	1PPIs	2016-07-03	2	0	2016	2011	0	0	0	0	0	0	0	0	0	0	0	0	0	0	1	0	0	0	0	0	1	0	1	0	1	1	0.246406570841889	0
BCHNFIL	1PPIs	2014-04-18	2	0	2014	2011	0	0	0	0	0	0	0	0	0	0	0	0	0	1	0	0	1	0	0	0	1	0	0	0	0.923287671232877	1	0.246406570841889	0
BCHNFLN	1PPIs	2013-07-12	2	0	2013	2011	0	0	0	0	0	1	0	0	0	0	0	0	0	0	0	0	0	0	0	0	1	0	1	0	1	1	0.246406570841889	0
BCHNFNJ	1PPIs	2011-06-15	2	1	2011	2011	0	0	0	0	0	1	0	0	0	0	0	0	0	0	0	0	0	0	0	0	1	0	1	0	0.606060606060606	1	0.246406570841889	0
BCHNGIN	1PPIs	2013-07-03	2	1	2013	2011	0	0	0	0	0	0	0	0	0	0	0	0	0	0	0	0	0	0	0	0	1	0	1	0	0.581395348837209	1	3.07460643394935	0
BCHNGLO	1PPIs	2011-06-21	2	0	2011	2011	0	0	0	0	0	0	0	0	0	0	0	0	0	0	0	0	0	0	0	0	1	0	0	0	1	1	0.246406570841889	0
BCHNHHJ	1PPIs	2011-03-15	2	1	2011	2011	0	0	0	1	1	1	0	0	0	0	0	0	0	0	1	0	1	0	0	0	1	0	1	1	1	1	0.246406570841889	0
BCHNHJK	1PPIs	2011-05-19	2	0	2011	2011	0	0	0	0	0	0	0	0	0	0	0	0	0	0	1	0	0	0	0	0	1	0	0	0	1	1	0.246406570841889	0
BCHNHMJ	1PPIs	2010-11-11	1	0	2011	2011	0	0	0	1	1	0	0	0	0	0	0	0	0	0	0	0	1	0	0	0	1	0	1	0	1	1	0.246406570841889	0
BCHNHOI	1PPIs	2011-04-11	2	0	2011	2011	0	0	0	0	0	0	0	0	0	0	0	0	0	0	1	0	0	0	0	0	1	0	1	0	1	1	0.246406570841889	0
BCHNIHQ	1PPIs	2010-12-27	2	1	2011	2011	0	0	0	1	0	0	0	0	0	0	0	0	0	1	1	0	0	0	0	0	1	0	1	0	1	1	0.246406570841889	0
BCHNIOK	1PPIs	2013-06-25	2	0	2013	2011	0	0	0	0	0	0	0	1	0	0	0	0	0	0	0	1	0	0	0	0	1	0	1	0	1	1	0.246406570841889	0
BCHNIOP	1PPIs	2012-05-07	2	0	2012	2011	0	0	0	0	0	0	0	0	0	0	0	0	0	0	0	0	0	0	0	0	1	0	0	0	1	1	0.246406570841889	0
BCHNIPK	1PPIs	2012-02-26	2	1	2012	2011	0	0	0	0	0	0	0	0	0	0	0	0	0	0	1	0	0	0	0	0	1	0	1	0	0.666666666666667	1	0.246406570841889	0
BCHNIPO	1PPIs	2013-05-28	1	1	2013	2011	0	0	0	0	0	0	0	0	0	0	0	0	0	0	1	0	1	0	0	0	1	0	1	0	1	1	2.64476386036961	0
BCHNJIN	1PPIs	2012-08-17	2	0	2012	2011	0	0	0	0	0	0	0	0	0	0	0	0	0	0	1	0	0	0	0	0	1	0	0	0	1	1	0.246406570841889	0
BCHNJOO	1PPIs	2013-09-02	2	0	2013	2011	0	0	0	0	0	0	0	0	0	0	0	0	0	0	1	0	0	0	0	0	1	0	1	0	1	1	0.246406570841889	0
BCHNKNO	1PPIs	2014-05-27	2	0	2014	2011	0	0	0	0	0	0	0	0	0	0	0	0	0	0	1	0	0	0	0	0	1	0	1	0	1	1	0.246406570841889	0
BCHNLHN	1PPIs	2012-03-14	2	0	2012	2011	0	0	0	0	0	0	0	0	0	0	0	0	0	0	0	0	0	0	0	0	1	0	1	0	1	1	0.246406570841889	0
BCHNMJH	1PPIs	2010-12-14	2	0	2011	2011	0	0	0	0	0	0	0	0	0	0	0	0	0	0	0	0	0	0	0	0	1	0	0	0	0.876712328767123	1	0.246406570841889	0
BCHNMNL	1PPIs	2010-10-08	2	0	2011	2011	0	0	0	1	0	1	0	0	0	0	0	0	0	0	0	0	1	0	0	0	1	0	0	0	0.811965811965812	1	0.246406570841889	0
BCHNMOK	1PPIs	2012-01-30	1	1	2012	2011	0	0	0	0	0	0	0	0	0	0	0	0	0	0	0	0	0	0	0	0	1	0	0	0	1	1	0.246406570841889	0
BCHNMOM	1PPIs	2014-08-23	2	1	2014	2011	0	0	0	1	0	0	0	0	0	0	0	1	0	0	1	0	0	0	0	0	1	0	1	0	1	1	0.246406570841889	0
BCHNNHP	1PPIs	2011-02-01	2	1	2011	2011	0	0	0	0	0	0	0	0	0	0	0	0	0	0	0	0	0	0	0	0	1	0	0	0	1	1	0.246406570841889	0
BCHNNLM	1PPIs	2013-08-09	2	1	2013	2011	0	0	0	1	1	1	1	0	0	0	0	0	0	1	1	0	1	0	0	0	1	0	1	1	1	1	0.246406570841889	0
BCHNOHO	1PPIs	2013-04-25	2	0	2013	2011	0	0	0	0	1	0	1	0	0	0	0	0	0	0	1	0	1	0	0	0	1	0	1	0	1	1	0.246406570841889	0
BCHNOJL	1PPIs	2013-10-10	1	0	2014	2011	0	0	0	0	0	0	0	0	0	0	0	0	0	0	1	0	0	0	0	0	1	0	1	0	0.704697986577181	1	0.246406570841889	0
BCHNONO	1PPIs	2011-01-06	2	1	2011	2011	0	0	0	0	0	0	0	0	0	0	0	0	0	0	1	0	0	0	0	0	1	0	1	1	1	1	0.246406570841889	0
BCIEFGN	1PPIs	2015-01-20	2	1	2015	2011	0	0	0	1	1	1	0	0	0	0	0	0	0	0	0	0	1	0	0	0	1	0	1	1	1	1	0.246406570841889	0
BCIEFIL	1PPIs	2011-07-27	2	1	2011	2011	0	0	0	1	0	0	0	0	0	0	0	0	0	1	0	0	1	0	0	0	1	0	0	0	0.917808219178082	1	0.246406570841889	0
BCIEFON	1PPIs	2011-03-23	2	0	2011	2011	0	0	0	0	0	0	0	0	0	0	0	0	0	0	1	0	0	0	0	0	1	0	1	0	1	1	3.91238877481177	0
BCIEGHM	1PPIs	2013-09-12	2	1	2013	2011	0	0	0	0	0	0	0	0	0	0	0	0	0	0	1	0	0	0	0	0	1	0	1	0	1	1	0.246406570841889	0
BCIEGNO	1PPIs	2016-01-29	2	0	2016	2011	0	0	0	0	0	0	0	0	0	0	0	0	0	0	0	0	0	0	0	0	1	0	0	0	1	1	3.78370978781656	0
BCIEHOI	1PPIs	2013-04-19	2	0	2013	2011	0	0	0	1	0	1	0	0	0	0	0	0	0	0	1	0	0	0	0	0	1	0	1	0	1	1	0.246406570841889	0
BCIEJKO	1PPIs	2011-05-02	2	0	2011	2011	0	0	0	0	1	1	0	0	0	0	0	0	0	0	1	1	0	0	0	0	1	0	1	0	1	1	0.246406570841889	0
BCIEKLJ	1PPIs	2016-04-16	1	0	2016	2011	0	0	0	0	0	0	0	0	0	0	0	0	0	0	0	0	1	0	0	0	1	0	1	0	1	1	0.246406570841889	0
BCIEKOK	1PPIs	2011-01-10	2	0	2011	2011	0	0	0	0	0	1	0	0	0	0	0	0	0	0	0	0	0	0	0	0	1	0	1	0	1	1	0.246406570841889	0
BCIELHK	1PPIs	2012-11-30	2	1	2013	2011	0	0	0	0	0	0	0	0	0	0	0	0	0	0	0	0	0	0	0	0	1	0	0	0	1	1	0.246406570841889	0
BCIELLJ	1PPIs	2011-04-07	1	1	2011	2011	0	0	0	0	0	0	0	0	0	0	0	0	0	0	0	0	0	0	0	0	1	0	1	0	1	1	0.246406570841889	0
BCIEMGK	0HRA	2013-08-29	2	1	2013	2011	0	0	0	1	0	1	0	0	0	0	0	0	0	0	0	1	0	0	0	0	1	0	1	0	1	1	0.246406570841889	0
BCIEMNJ	1PPIs	2016-04-22	2	1	2016	2011	0	0	0	0	0	0	0	0	0	0	0	0	0	1	1	0	0	0	0	0	1	0	1	0	1	1	0.246406570841889	0
BCIENGK	1PPIs	2011-10-09	2	1	2012	2011	0	0	0	0	0	1	0	0	0	0	0	0	0	0	1	0	1	0	0	0	1	0	1	0	1	1	0.246406570841889	0
BCIENHK	1PPIs	2015-12-05	2	0	2016	2011	0	0	0	0	0	0	0	0	0	0	0	0	0	0	0	0	0	0	0	0	1	0	1	0	1	1	0.246406570841889	0
BCIENNQ	1PPIs	2013-12-25	1	0	2014	2011	0	0	0	0	0	0	0	0	0	0	0	0	0	0	1	0	0	0	0	0	1	0	1	0	1	1	0.246406570841889	0
BCIEOGH	1PPIs	2012-11-09	1	0	2013	2011	0	0	0	1	1	1	0	0	0	0	0	0	0	0	0	0	1	1	0	0	1	0	1	0	1	1	0.246406570841889	0
BCIEOIM	1PPIs	2010-12-24	1	1	2011	2011	0	0	0	0	0	0	0	0	0	0	0	0	0	0	0	0	0	0	0	0	1	0	1	0	1	1	0.246406570841889	0
BCIEOIN	1PPIs	2012-02-22	2	0	2012	2011	0	0	0	0	0	1	0	0	0	0	0	0	0	0	0	0	0	0	0	0	1	0	1	0	1	1	0.246406570841889	0
BCIEOMJ	1PPIs	2016-01-26	2	1	2016	2011	0	0	0	0	0	0	0	0	0	0	0	0	0	0	1	0	0	0	0	0	1	0	1	0	1	1	0.246406570841889	0
BCIFFGJ	1PPIs	2017-02-03	1	1	2017	2011	0	0	0	1	1	0	0	0	0	0	0	0	0	0	1	0	0	0	0	0	1	0	1	1	1	1	0.246406570841889	0
BCIFGKL	1PPIs	2010-11-17	1	0	2011	2011	0	0	0	0	0	0	0	0	0	0	0	0	0	0	1	0	0	0	0	0	1	0	1	0	1	1	0.246406570841889	0
BCIFGMM	1PPIs	2010-12-20	2	0	2011	2011	0	0	0	0	0	0	0	0	0	0	0	0	0	0	0	0	0	0	0	0	1	0	0	0	1	1	0.246406570841889	0
BCIFGNN	1PPIs	2014-06-21	2	0	2014	2011	0	0	0	0	0	0	0	0	0	0	0	0	0	0	0	0	0	0	0	0	1	0	1	0	1	1	0.246406570841889	0
BCIFGOM	0HRA	2012-11-15	2	0	2013	2011	0	0	0	0	0	0	0	0	0	0	0	0	0	0	0	0	0	0	0	0	1	0	1	0	1	1	0.246406570841889	0
BCIFHJJ	1PPIs	2013-09-11	2	0	2013	2011	0	0	0	0	0	1	0	0	0	0	0	0	0	0	1	0	0	0	0	0	1	0	1	0	1	1	0.246406570841889	0
BCIFHMI	1PPIs	2012-08-20	1	1	2012	2011	0	0	0	0	0	0	0	0	0	0	0	0	0	0	1	0	0	0	0	0	1	0	1	0	1	1	0.246406570841889	0
BCIFIHK	1PPIs	2015-06-29	2	0	2015	2011	0	0	0	1	0	1	0	0	0	0	0	0	0	0	1	0	0	0	0	0	1	0	1	0	1	1	0.246406570841889	0
BCIFIHN	1PPIs	2014-04-22	2	0	2014	2011	0	0	0	1	0	1	0	0	0	0	0	0	0	0	1	0	1	1	0	0	1	0	1	0	0.414634146341463	0	0.246406570841889	0
BCIFILP	1PPIs	2013-04-26	2	0	2013	2011	0	0	0	0	0	0	0	0	0	0	0	0	0	0	1	0	0	0	0	0	1	0	1	0	1	1	0.246406570841889	0
BCIFJLO	1PPIs	2016-01-06	1	1	2016	2011	0	0	0	1	1	1	0	0	0	0	0	0	0	0	0	0	0	0	0	0	1	0	1	1	1	1	0.246406570841889	0
BCIFKGL	1PPIs	2016-05-18	2	1	2016	2011	0	0	0	1	1	1	0	0	0	0	0	0	0	1	1	0	1	0	0	0	1	0	1	1	1	1	0.246406570841889	0
BCIFKJQ	1PPIs	2011-04-18	2	1	2011	2011	0	0	0	1	1	1	0	0	0	0	0	0	0	1	1	0	1	0	0	0	1	0	1	1	1	1	0.246406570841889	0
BCIFKMJ	1PPIs	2010-10-04	2	1	2011	2011	0	0	0	0	0	0	0	0	0	0	0	0	0	0	1	0	0	0	0	0	1	0	0	0	1	1	0.246406570841889	0
BCIFLII	1PPIs	2012-05-12	2	0	2012	2011	0	0	0	0	0	0	0	0	0	0	0	0	0	0	0	0	0	0	0	0	1	0	0	0	1	1	0.246406570841889	0
BCIFMHK	1PPIs	2013-12-17	2	0	2014	2011	0	0	0	0	0	0	0	0	0	0	0	0	0	0	1	0	0	0	0	0	1	0	1	0	0.354166666666667	0	0.246406570841889	0
BCIFMJN	1PPIs	2016-01-19	2	1	2016	2011	0	0	0	0	1	0	0	0	0	0	0	0	0	0	0	1	0	0	0	0	1	0	1	0	1	1	0.246406570841889	0
BCIFNIH	1PPIs	2014-12-06	2	0	2015	2011	0	0	0	0	0	1	0	0	0	0	0	0	0	0	1	0	0	0	0	0	1	0	1	1	0.576923076923077	1	0.246406570841889	0
BCIFOHP	1PPIs	2011-04-12	1	0	2011	2011	0	0	1	0	0	0	0	0	0	0	0	0	0	0	0	0	0	0	0	0	1	0	1	0	1	1	0.246406570841889	0
BCIFOHQ	1PPIs	2011-01-13	2	0	2011	2011	0	0	0	0	0	0	0	0	0	0	0	0	0	0	0	0	0	0	0	0	1	0	1	0	1	1	0.246406570841889	0
BCIFOJO	1PPIs	2011-01-28	1	0	2011	2011	0	0	0	1	0	0	0	0	0	0	0	0	0	0	1	0	0	0	0	0	1	0	0	0	1	1	0.246406570841889	0
BCIFOPM	1PPIs	2015-06-11	2	1	2015	2011	0	0	0	0	0	1	0	0	0	0	0	0	0	0	1	0	1	0	0	0	1	0	1	0	1	1	0.246406570841889	0
BCIGFLP	1PPIs	2012-08-17	2	0	2012	2011	0	0	0	0	0	0	0	0	0	0	0	0	0	0	0	0	0	0	0	0	1	0	1	0	1	1	0.246406570841889	0
BCIGFML	0HRA	2013-02-13	2	1	2013	2011	0	0	0	1	1	0	0	0	0	0	0	1	0	0	1	0	0	0	0	0	1	0	1	1	1	1	0.246406570841889	0
BCIGFNP	1PPIs	2014-03-18	2	1	2014	2011	0	0	0	0	0	0	0	0	0	0	0	0	0	0	1	0	0	0	0	0	1	0	1	0	1	1	0.246406570841889	0
BCIGGHH	1PPIs	2013-02-18	1	1	2013	2011	0	0	0	1	0	0	0	0	0	0	0	0	0	1	0	0	1	0	0	0	1	0	1	0	1	1	6.37371663244353	0
BCIGGLN	1PPIs	2011-12-14	2	0	2012	2011	0	0	0	0	0	0	0	0	0	0	0	0	0	0	1	0	0	0	0	0	1	0	0	0	1	1	0.246406570841889	0
BCIGGPQ	1PPIs	2011-01-25	2	0	2011	2011	0	0	0	0	0	0	0	0	0	0	0	0	0	0	1	0	0	0	0	0	1	0	1	0	1	1	0.246406570841889	0
BCIGHII	1PPIs	2013-07-13	2	1	2013	2011	0	0	0	1	0	0	1	0	0	0	0	0	0	0	0	0	0	0	0	0	1	0	1	0	1	1	0.246406570841889	0
BCIGHKI	1PPIs	2013-09-22	2	1	2013	2011	0	0	0	0	0	1	0	0	0	0	0	0	0	0	0	0	1	0	0	0	1	0	1	1	0.941176470588235	1	0.246406570841889	0
BCIGHOO	1PPIs	2011-03-09	2	0	2011	2011	0	0	0	1	0	1	0	0	0	0	0	0	0	0	0	0	1	0	0	0	1	0	1	0	0.427083333333333	0	0.246406570841889	0
BCIGHPH	1PPIs	2012-05-28	2	0	2012	2011	0	0	0	0	0	0	0	0	0	0	0	0	0	0	1	0	0	0	0	0	1	0	0	0	1	1	0.246406570841889	0
BCIGILM	1PPIs	2012-09-30	2	0	2012	2011	0	0	0	0	0	0	0	0	0	0	0	0	0	0	0	0	0	0	0	0	1	0	1	0	1	1	0.246406570841889	0
BCIGJGI	1PPIs	2011-05-06	2	0	2011	2011	0	0	0	1	0	1	0	0	0	0	0	1	0	0	0	0	1	1	0	0	1	0	1	0	1	1	0.246406570841889	0
BCIGJIO	0HRA	2015-02-10	2	1	2015	2011	0	0	0	0	0	0	0	0	0	0	0	0	1	1	0	0	1	0	0	0	1	0	1	0	1	1	0.246406570841889	0
BCIGJLQ	1PPIs	2014-09-05	1	1	2014	2011	0	0	0	0	0	0	0	0	0	0	0	0	0	0	0	0	0	0	0	0	1	0	1	0	1	1	0.246406570841889	0
BCIGJMI	1PPIs	2011-07-25	2	0	2011	2011	0	0	0	0	0	1	0	0	0	0	0	0	0	0	1	0	0	0	0	0	1	0	1	0	1	1	0.246406570841889	0
BCIGKHP	1PPIs	2012-05-08	2	0	2012	2011	0	0	0	0	0	0	0	0	0	0	0	0	0	0	0	0	0	0	0	0	1	0	1	0	1	1	0.246406570841889	0
BCIGKJI	1PPIs	2016-02-23	1	1	2016	2011	0	0	0	0	0	0	0	0	0	0	0	0	0	0	0	0	0	0	0	0	1	0	1	0	1	1	0.246406570841889	0
BCIGKLM	1PPIs	2016-08-22	2	0	2016	2011	0	0	0	0	0	1	0	0	0	0	0	0	0	0	0	0	1	0	0	0	1	0	1	0	1	1	0.246406570841889	0
BCIGLGN	1PPIs	2012-03-03	2	0	2012	2011	0	0	0	0	0	0	0	0	0	0	0	0	0	0	1	0	0	0	0	0	1	0	0	0	0.735294117647059	1	0.246406570841889	0
BCIGLHN	1PPIs	2011-03-24	2	1	2011	2011	0	0	0	0	0	1	0	0	0	0	0	0	0	0	0	1	0	0	0	0	1	0	1	0	1	1	0.246406570841889	0
BCIGLNP	1PPIs	2010-12-14	2	0	2011	2011	0	0	0	0	0	0	0	0	0	0	0	0	0	0	1	0	0	0	0	0	1	0	1	0	1	1	0.246406570841889	0
BCIGLOJ	1PPIs	2017-06-29	2	0	2017	2011	0	0	0	0	0	0	0	0	0	0	0	0	0	0	1	0	0	0	0	0	1	0	1	0	1	1	0.246406570841889	0
BCIGLOP	1PPIs	2015-09-13	1	1	2015	2011	0	0	0	0	0	0	0	0	0	0	0	0	0	0	1	1	0	0	0	1	1	0	1	0	1	1	0.246406570841889	0
BCIGMIL	1PPIs	2013-10-21	1	0	2014	2011	0	0	0	0	0	0	0	0	0	0	0	0	0	0	1	0	0	0	0	0	1	0	1	0	1	1	0.246406570841889	0
BCIGMKO	1PPIs	2013-09-11	2	0	2013	2011	0	0	0	0	0	0	0	0	0	0	0	0	0	0	0	0	0	0	0	0	1	0	1	0	1	1	0.246406570841889	0
BCIGMNI	1PPIs	2012-09-13	1	1	2012	2011	0	0	0	0	0	0	0	0	0	0	0	0	0	0	0	0	0	0	0	0	1	0	0	0	1	1	0.246406570841889	0
BCIGNGH	1PPIs	2013-03-08	2	1	2013	2011	0	0	0	1	1	1	0	0	0	0	0	1	0	0	1	0	1	0	0	0	1	0	1	0	0.714285714285714	1	0.246406570841889	0
BCIGNJP	1PPIs	2013-03-08	2	1	2013	2011	0	0	0	1	1	1	1	0	0	0	0	1	0	0	1	0	0	1	0	0	1	0	1	1	1	1	0.246406570841889	0
BCIGNNO	1PPIs	2013-05-09	1	0	2013	2011	0	0	0	1	0	1	0	0	0	0	0	0	0	0	0	0	0	0	0	0	1	0	1	0	1	1	0.246406570841889	0
BCIGOLL	1PPIs	2010-11-20	2	0	2011	2011	0	0	0	0	0	0	0	0	0	0	0	0	0	0	0	0	0	0	0	0	1	0	0	0	1	1	0.246406570841889	0
BCIGOLP	1PPIs	2011-05-18	1	1	2011	2011	0	0	0	0	0	0	0	0	0	0	0	0	0	1	0	0	1	0	0	0	1	0	1	0	0.884931506849315	1	0.246406570841889	0
BCIHFIL	1PPIs	2017-06-13	2	1	2017	2011	0	0	0	0	0	0	0	0	0	0	0	0	0	0	1	0	0	0	0	0	1	0	1	0	1	1	0.246406570841889	0
BCIHFIO	1PPIs	2011-01-12	2	0	2011	2011	0	0	0	0	0	0	0	0	0	0	0	0	0	0	0	0	0	0	0	0	1	0	0	0	1	1	0.246406570841889	0
BCIHGNM	1PPIs	2010-10-01	2	1	2011	2011	0	0	0	1	0	1	0	0	0	0	0	1	0	1	1	0	1	0	0	0	1	0	0	0	0.928767123287671	1	0.246406570841889	0
BCIHHHL	1PPIs	2010-11-16	2	1	2011	2011	0	0	0	0	0	0	0	0	0	0	0	0	0	0	0	0	0	0	0	0	1	0	0	0	1	1	0.246406570841889	0
BCIHHJQ	1PPIs	2014-04-17	1	0	2014	2011	0	0	0	0	0	0	0	0	0	0	0	0	0	0	1	0	0	0	0	0	1	0	0	0	1	1	0.246406570841889	0
BCIHHPI	1PPIs	2014-08-13	2	0	2014	2011	0	0	0	0	0	0	0	0	0	0	0	0	0	0	0	0	0	0	0	0	1	0	1	0	1	1	0.246406570841889	0
BCIHINH	1PPIs	2013-10-09	2	1	2014	2011	0	0	0	0	0	0	0	0	0	0	0	0	0	0	1	0	0	1	0	0	1	0	1	0	0.443037974683544	0	0.246406570841889	0
BCIHINL	0HRA	2013-01-31	2	1	2013	2011	0	0	0	0	0	0	0	0	0	0	0	0	0	0	1	0	0	0	0	0	1	0	1	1	1	1	0.246406570841889	0
BCIHJHN	0HRA	2017-01-20	1	1	2017	2011	0	0	0	0	0	0	0	0	0	0	0	0	1	1	1	0	1	0	0	0	1	0	1	0	1	1	0.246406570841889	0
BCIHJIJ	1PPIs	2011-03-19	1	0	2011	2011	0	0	0	0	0	0	0	0	0	0	0	0	0	0	1	0	0	0	0	0	1	0	0	0	1	1	0.246406570841889	0
BCIHJJH	1PPIs	2016-05-09	1	1	2016	2011	0	0	0	0	1	1	0	0	0	0	0	0	0	0	0	0	1	0	0	0	1	0	1	0	1	1	7.52635181382615	0
BCIHJML	1PPIs	2011-11-01	1	0	2012	2011	0	0	0	0	0	1	0	0	0	0	0	0	0	0	0	0	0	0	0	0	1	0	1	0	1	1	0.246406570841889	0
BCIHJPO	1PPIs	2016-10-23	1	1	2017	2011	0	0	0	1	0	1	0	0	0	0	0	0	0	0	0	1	1	1	0	1	1	0	1	0	0.632478632478632	1	0.246406570841889	0
BCIHKGP	1PPIs	2013-07-19	2	0	2013	2011	0	0	0	0	0	0	0	0	0	0	0	0	0	0	0	0	0	0	0	0	1	0	1	0	0.592592592592593	1	0.246406570841889	0
BCIHKIH	1PPIs	2016-08-30	2	0	2016	2011	0	0	0	0	0	1	0	1	0	0	0	0	0	0	1	0	1	0	0	0	1	0	1	1	1	1	0.246406570841889	0
BCIHKKL	1PPIs	2013-12-12	1	0	2014	2011	0	0	0	0	0	0	0	0	0	0	0	0	0	0	1	0	0	0	0	0	1	0	1	0	0.526315789473684	1	0.246406570841889	0
BCIHKLH	1PPIs	2011-01-22	2	1	2011	2011	0	0	0	0	0	0	0	0	0	0	0	0	0	0	0	0	0	0	0	0	1	0	0	0	1	1	0.246406570841889	0
BCIHKOL	1PPIs	2011-07-06	2	1	2011	2011	0	0	0	0	0	0	0	0	0	0	0	0	0	0	1	0	0	0	0	0	1	0	1	0	1	1	4.50924024640657	0
BCIHNJL	1PPIs	2015-01-24	2	1	2015	2011	0	0	0	0	0	1	0	0	0	0	0	0	0	0	1	1	0	0	0	0	1	0	1	0	1	1	0.246406570841889	0
BCIHNJQ	1PPIs	2012-12-27	1	1	2013	2011	0	0	0	1	1	0	1	0	0	0	0	0	0	1	0	0	1	0	0	0	1	0	1	0	0.871232876712329	1	0.246406570841889	0
BCIHOGM	1PPIs	2014-11-17	1	1	2015	2011	0	0	0	1	1	1	0	0	0	0	0	0	0	1	1	0	1	0	0	0	1	0	1	1	1	1	0.246406570841889	0
BCIIFLI	1PPIs	2011-04-19	2	0	2011	2011	0	0	0	0	0	0	0	0	0	0	0	0	0	0	0	0	0	0	0	0	1	0	0	0	1	1	0.246406570841889	0
BCIIFMK	1PPIs	2014-07-19	1	0	2014	2011	0	0	0	1	0	1	0	0	0	0	0	0	0	0	1	0	0	0	0	0	1	0	1	0	1	1	0.246406570841889	0
BCIIFOL	1PPIs	2011-01-26	2	1	2011	2011	0	0	0	0	1	1	0	0	0	0	0	1	0	0	1	0	1	1	0	0	1	0	1	1	1	1	3.02532511978097	1
BCIIGHO	1PPIs	2011-07-06	2	1	2011	2011	0	0	0	1	0	1	0	0	0	0	0	0	0	0	1	0	0	0	0	0	1	0	1	0	0.675675675675676	1	0.246406570841889	0
BCIIGMK	1PPIs	2012-07-02	2	1	2012	2011	0	0	0	0	0	0	0	0	0	0	0	0	0	0	1	0	0	0	0	0	1	0	0	0	1	1	0.246406570841889	0
BCIIGNO	1PPIs	2015-05-19	2	1	2015	2011	0	0	0	1	0	0	0	0	0	0	0	0	0	0	0	0	0	0	0	0	1	0	1	0	1	1	0.246406570841889	0
BCIIGON	1PPIs	2012-09-19	2	1	2012	2011	0	0	0	0	0	0	0	0	0	0	0	0	0	0	1	0	0	0	0	0	1	0	0	0	0.895522388059702	1	0.246406570841889	0
BCIIHKP	1PPIs	2011-06-25	2	0	2011	2011	0	0	0	0	0	0	0	1	0	0	0	0	0	0	0	0	0	0	0	0	1	0	1	0	1	1	0.246406570841889	0
BCIIHMJ	1PPIs	2011-12-15	2	0	2012	2011	0	0	0	0	0	0	0	0	0	0	0	0	0	0	1	0	0	0	0	0	1	0	0	0	1	1	0.246406570841889	0
BCIIHPP	1PPIs	2011-02-07	2	0	2011	2011	0	0	0	0	0	0	0	0	0	0	0	0	0	0	0	0	0	0	0	0	1	0	1	0	0.968421052631579	1	0.246406570841889	0
BCIIIHN	1PPIs	2010-10-05	1	0	2011	2011	0	0	0	0	0	0	0	0	0	0	0	0	0	0	1	0	0	0	0	0	1	0	0	0	1	1	0.246406570841889	0
BCIIIII	1PPIs	2011-10-14	2	1	2012	2011	0	0	0	1	0	1	0	0	0	0	0	0	0	0	0	0	1	0	0	0	1	0	1	0	0.857142857142857	1	0.246406570841889	0
BCIIIJL	1PPIs	2016-04-11	1	1	2016	2011	0	0	0	1	0	1	1	0	0	0	0	0	0	0	0	1	1	0	0	0	1	0	1	0	1	1	0.246406570841889	0
BCIIIKI	1PPIs	2014-03-26	1	1	2014	2011	0	0	0	0	0	0	0	0	0	0	0	0	0	0	1	0	0	0	0	0	1	0	1	0	1	1	0.246406570841889	0
BCIIIOM	1PPIs	2015-12-29	2	1	2016	2011	0	0	0	0	0	0	0	0	0	0	0	0	0	0	1	0	0	0	0	0	1	0	1	0	0.636363636363636	1	0.246406570841889	0
BCIIKNJ	1PPIs	2010-12-23	2	0	2011	2011	0	0	0	0	0	1	0	0	0	0	0	0	0	0	1	0	1	0	0	0	1	0	1	0	1	1	0.246406570841889	0
BCIILPQ	1PPIs	2011-11-11	1	1	2012	2011	0	0	0	0	0	0	0	0	0	0	0	0	0	0	0	1	0	0	0	0	1	0	1	1	1	1	0.246406570841889	0
BCIIMHK	1PPIs	2012-02-08	2	0	2012	2011	0	0	0	0	0	1	0	0	0	0	0	0	0	0	1	0	1	0	0	0	1	0	1	0	1	1	0.246406570841889	0
BCIIMIP	1PPIs	2011-08-22	2	1	2011	2011	0	0	0	0	0	0	0	0	0	0	0	0	0	0	0	0	0	0	0	0	1	0	0	0	1	1	0.246406570841889	0
BCIIMJN	1PPIs	2012-07-18	1	1	2012	2011	0	0	0	1	0	1	1	0	0	0	0	0	0	1	1	0	1	1	0	0	1	0	1	0	1	1	0.246406570841889	0
BCIINGH	1PPIs	2015-05-09	2	1	2015	2011	0	0	0	1	1	1	0	0	0	0	0	0	0	0	1	0	1	0	0	0	1	0	1	1	1	1	0.246406570841889	0
BCIINJO	1PPIs	2011-01-28	2	0	2011	2011	0	0	0	0	0	0	0	0	0	0	0	0	0	0	1	0	0	0	0	0	1	0	0	0	1	1	0.246406570841889	0
BCIINLL	1PPIs	2011-07-07	2	0	2011	2011	0	0	0	0	0	0	0	0	0	0	0	0	0	0	0	0	0	0	0	0	1	0	0	0	1	1	0.246406570841889	0
BCIINNP	1PPIs	2013-01-18	1	1	2013	2011	0	0	0	0	0	0	0	0	0	0	0	0	0	0	1	0	0	0	0	0	1	0	1	0	0.887573964497041	1	0.246406570841889	0
BCIIOHQ	1PPIs	2012-04-18	2	0	2012	2011	0	0	0	0	0	0	0	0	0	0	0	0	0	0	0	0	0	0	0	0	1	0	1	0	1	1	4.5119780971937	0
BCIJFOL	1PPIs	2017-05-31	2	0	2017	2011	0	0	0	0	0	0	0	0	0	0	0	0	0	0	1	0	0	0	0	0	1	0	1	0	1	1	0.246406570841889	0
BCIJGGI	1PPIs	2012-11-23	2	0	2013	2011	0	0	0	0	0	0	0	0	0	0	0	0	0	0	1	0	0	0	0	0	1	0	1	0	1	1	0.246406570841889	0
BCIJGGJ	1PPIs	2015-07-03	2	0	2015	2011	0	0	0	0	0	1	0	0	0	0	0	0	0	0	0	1	0	0	0	0	1	0	1	0	1	1	0.246406570841889	0
BCIJGJI	0HRA	2011-03-04	2	1	2011	2011	0	0	0	0	0	0	0	0	0	0	0	0	0	0	1	0	0	0	0	0	1	0	0	0	1	1	0.246406570841889	0
BCIJGMN	1PPIs	2011-04-03	2	0	2011	2011	0	0	0	0	0	0	0	0	0	0	0	0	0	0	0	0	0	0	0	0	1	0	1	0	1	1	0.246406570841889	0
BCIJGPH	1PPIs	2016-01-15	2	1	2016	2011	0	0	0	0	0	0	0	0	0	0	0	0	0	0	1	0	0	0	0	0	1	0	1	0	1	1	0.246406570841889	0
BCIJHJP	1PPIs	2012-01-18	1	1	2012	2011	0	0	0	1	1	0	1	0	0	0	0	0	0	0	1	0	0	0	0	0	1	0	1	1	1	1	0.246406570841889	0
BCIJHKJ	1PPIs	2016-04-05	2	1	2016	2011	0	0	0	0	0	1	0	0	0	0	0	0	0	0	1	0	0	0	0	0	1	0	1	0	1	1	0.246406570841889	0
BCIJHKO	1PPIs	2012-02-02	1	0	2012	2011	0	0	0	0	1	1	0	0	0	0	0	0	0	0	1	0	0	0	0	0	1	0	1	1	1	1	0.246406570841889	0
BCIJHOL	1PPIs	2012-10-03	1	1	2013	2011	0	0	0	0	0	0	0	0	0	0	0	0	0	0	0	1	0	0	0	0	1	0	1	0	1	1	0.246406570841889	0
BCIJIKK	1PPIs	2014-03-27	2	1	2014	2011	0	0	0	1	1	1	0	0	0	0	0	0	0	1	1	0	1	0	0	0	1	0	1	1	0.925925925925926	1	0.246406570841889	0
BCIJILP	1PPIs	2016-06-07	2	1	2016	2011	0	0	0	0	0	0	0	0	0	0	0	0	0	0	1	0	0	0	0	0	1	0	1	0	1	1	0.246406570841889	0
BCIJINP	1PPIs	2014-02-17	2	1	2014	2011	0	0	0	0	0	0	0	0	0	0	0	0	0	0	1	1	0	0	0	0	1	0	1	0	0.53804347826087	1	0.246406570841889	0
BCIJJHO	1PPIs	2013-12-31	1	0	2014	2011	0	0	0	0	0	0	1	0	0	0	0	0	1	1	1	0	1	0	0	0	1	0	1	1	1	1	0.246406570841889	0
BCIJJNI	1PPIs	2013-06-20	1	0	2013	2011	0	0	0	0	0	0	0	0	0	0	0	0	0	0	1	0	0	0	0	0	1	0	1	0	0.384615384615385	0	0.246406570841889	0
BCIJKNM	1PPIs	2016-06-18	2	0	2016	2011	0	0	0	0	0	1	0	0	0	0	0	0	0	0	0	0	1	0	0	0	1	0	1	0	0.882352941176471	1	0.246406570841889	0
BCIJLLN	1PPIs	2013-02-08	2	1	2013	2011	0	0	0	0	0	0	0	0	0	0	0	0	0	0	1	0	0	0	0	0	1	0	1	0	1	1	0.246406570841889	0
BCIJMGO	1PPIs	2015-05-31	2	0	2015	2011	0	0	0	0	0	1	0	0	0	0	0	0	0	0	1	0	0	0	0	0	1	0	1	0	1	1	0.246406570841889	0
BCIJMHM	1PPIs	2012-07-26	2	0	2012	2011	0	0	0	1	1	1	0	0	0	0	0	0	0	0	1	0	1	0	0	0	1	0	1	1	1	1	0.246406570841889	0
BCIJMJQ	1PPIs	2012-05-08	2	1	2012	2011	0	0	0	0	0	0	0	0	0	0	0	0	0	0	0	0	0	0	0	0	1	0	0	0	0.563492063492063	1	0.246406570841889	0
BCIJMKP	1PPIs	2015-11-24	2	1	2016	2011	0	0	1	1	1	1	1	0	0	0	0	1	0	0	1	1	1	1	0	0	1	0	1	1	1	1	0.246406570841889	0
BCIJNJH	1PPIs	2011-05-06	2	1	2011	2011	0	0	0	1	0	1	0	0	0	0	0	0	0	1	0	0	0	0	0	0	1	0	1	0	1	1	0.246406570841889	0
BCIJNLJ	1PPIs	2014-10-07	2	0	2015	2011	0	0	0	0	0	0	0	0	0	0	0	0	0	0	1	0	0	0	0	0	1	0	1	0	1	1	0.246406570841889	0
BCIJOHN	1PPIs	2012-06-07	2	1	2012	2011	0	0	0	0	0	0	0	0	0	0	0	0	0	0	1	1	0	0	0	0	1	0	1	1	1	1	0.246406570841889	0
BCIJOIL	1PPIs	2011-02-17	2	1	2011	2011	0	0	0	0	0	0	0	0	0	0	0	0	0	0	0	0	0	0	0	0	1	0	1	0	1	1	0.246406570841889	0
BCIJOLI	1PPIs	2012-04-18	2	1	2012	2011	0	0	0	0	0	0	0	0	0	0	0	0	0	0	1	0	0	0	0	0	1	0	0	0	1	1	0.246406570841889	0
BCIJOPK	0HRA	2015-09-22	2	0	2015	2011	0	0	0	0	0	1	0	0	0	0	0	0	0	0	1	0	1	0	0	0	1	0	1	0	1	1	4.64887063655031	0
BCIKFGJ	1PPIs	2012-12-28	2	1	2013	2011	0	0	0	1	1	1	0	0	0	0	0	1	0	0	0	0	1	1	0	0	1	0	1	0	1	1	3.92881587953457	0
BCIKFJP	1PPIs	2014-06-16	2	1	2014	2011	0	0	0	1	0	0	0	0	0	0	0	0	0	1	1	0	1	0	0	0	1	0	1	0	1	1	0.246406570841889	0
BCIKFON	1PPIs	2011-11-14	2	0	2012	2011	0	0	0	0	0	0	0	1	0	0	0	0	0	0	0	0	0	0	0	0	1	0	1	0	1	1	0.246406570841889	0
BCIKGHN	1PPIs	2012-03-26	2	0	2012	2011	0	0	0	0	0	1	0	0	0	0	0	0	0	0	1	0	0	0	0	0	1	0	0	0	0.4	0	0.246406570841889	0
BCIKGLH	1PPIs	2010-12-09	1	0	2011	2011	0	0	0	1	1	1	0	0	0	0	0	0	0	0	1	0	1	0	0	0	1	0	1	1	1	1	0.246406570841889	0
BCIKGLM	1PPIs	2012-04-04	2	0	2012	2011	0	0	0	0	0	0	0	0	0	0	0	0	0	0	1	0	0	0	0	0	1	0	0	0	1	1	0.246406570841889	0
BCIKGMO	1PPIs	2012-07-02	1	0	2012	2011	0	0	0	0	0	0	0	0	0	0	0	0	0	0	0	0	0	0	0	0	1	0	1	0	1	1	0.246406570841889	0
BCIKHGI	1PPIs	2011-07-13	2	1	2011	2011	0	0	0	1	0	0	0	0	0	0	0	0	0	0	1	0	0	0	0	0	1	0	0	0	0.928571428571429	1	0.246406570841889	0
BCIKHHH	1PPIs	2016-01-21	2	1	2016	2011	0	0	0	0	1	1	0	0	0	0	0	0	0	0	0	0	1	0	0	0	1	0	1	1	1	1	0.246406570841889	0
BCIKHKL	1PPIs	2015-07-04	2	0	2015	2011	0	0	0	0	0	0	0	0	0	0	0	0	0	0	0	1	0	0	0	0	1	0	1	0	0.816326530612245	1	0.246406570841889	0
BCIKHNQ	1PPIs	2013-06-21	2	0	2013	2011	0	0	0	0	0	0	0	0	0	0	0	0	0	0	0	0	0	0	0	0	1	0	1	0	1	1	0.246406570841889	0
BCIKHPK	1PPIs	2012-10-22	2	0	2013	2011	0	0	0	1	0	0	0	0	0	0	0	0	0	0	1	0	1	0	0	0	1	0	1	0	1	1	0.246406570841889	0
BCIKIHJ	1PPIs	2014-07-11	2	0	2014	2011	0	0	0	0	0	0	0	0	0	0	0	0	0	0	1	1	0	0	0	0	1	0	1	0	1	1	0.246406570841889	0
BCIKILJ	1PPIs	2010-11-10	2	0	2011	2011	0	0	0	0	0	0	0	0	0	0	0	0	0	0	0	0	0	0	0	0	1	0	0	0	0.931506849315068	1	0.246406570841889	0
BCIKIMN	1PPIs	2013-12-23	2	0	2014	2011	0	0	0	0	1	0	0	0	0	0	0	0	0	0	1	0	0	0	0	0	1	0	1	0	1	1	0.246406570841889	0
BCIKJHN	1PPIs	2010-11-02	2	1	2011	2011	0	0	0	0	0	0	0	0	0	0	0	0	0	0	1	0	0	0	0	0	1	0	1	0	1	1	0.246406570841889	0
BCIKJJO	1PPIs	2013-07-03	2	0	2013	2011	0	0	0	0	0	0	0	0	0	0	0	0	0	0	1	0	0	0	0	0	1	0	1	0	1	1	0.246406570841889	0
BCIKJKN	1PPIs	2010-10-14	2	0	2011	2011	0	0	0	0	0	0	0	0	0	0	0	0	0	0	0	0	0	0	0	0	1	0	0	0	1	1	0.246406570841889	0
BCIKJMH	1PPIs	2013-05-08	1	0	2013	2011	0	0	0	0	0	0	0	0	0	0	0	0	0	0	1	0	0	0	0	0	1	0	1	0	1	1	0.246406570841889	0
BCIKKGK	1PPIs	2012-07-16	2	1	2012	2011	0	0	0	0	0	0	0	0	0	0	0	0	0	1	1	0	1	0	1	0	1	0	0	0	1	1	0.246406570841889	0
BCIKKOL	1PPIs	2012-01-13	2	1	2012	2011	0	0	0	1	0	1	0	0	0	0	0	0	0	0	1	0	1	1	0	0	1	0	1	0	1	1	0.246406570841889	0
BCIKLML	1PPIs	2010-12-06	2	0	2011	2011	0	0	0	0	0	0	0	0	0	0	0	0	0	0	0	0	0	0	0	0	1	0	0	0	1	1	0.246406570841889	0
BCIKLMM	1PPIs	2015-07-06	2	0	2015	2011	0	0	0	0	0	1	0	0	0	0	0	0	0	0	1	0	0	0	0	0	1	0	1	0	0.833333333333333	1	0.246406570841889	0
BCIKMLM	1PPIs	2012-09-26	2	0	2012	2011	0	0	0	0	0	0	0	0	0	0	0	0	0	0	1	0	0	0	0	0	1	0	0	0	0.355555555555556	0	0.246406570841889	0
BCIKNNL	1PPIs	2011-02-16	1	1	2011	2011	0	0	0	0	0	0	0	0	0	0	0	0	0	0	0	0	0	0	0	0	1	0	1	0	0.882978723404255	1	0.246406570841889	0
BCIKNPL	1PPIs	2015-03-01	1	0	2015	2011	0	0	0	0	0	0	0	0	0	0	0	0	0	0	1	0	0	0	0	0	1	0	1	0	1	1	0.246406570841889	0
BCIKOJJ	1PPIs	2013-12-04	1	1	2014	2011	0	0	0	1	0	1	0	0	0	0	0	0	0	1	1	0	1	0	0	0	1	0	1	0	1	1	0.246406570841889	0
BCIKOKK	1PPIs	2015-08-07	2	1	2015	2011	0	0	0	0	0	0	0	0	0	0	0	0	0	0	0	0	0	0	0	0	1	0	1	0	1	1	0.246406570841889	0
BCILFIQ	1PPIs	2011-06-01	2	1	2011	2011	0	0	1	0	0	0	0	0	0	0	0	0	0	0	0	0	0	0	0	0	1	0	0	0	1	1	0.246406570841889	0
BCILGHH	1PPIs	2012-07-16	2	1	2012	2011	0	0	0	0	0	0	0	0	0	0	0	0	0	0	1	0	0	0	0	0	1	0	1	0	0.350877192982456	0	0.246406570841889	0
BCILGIO	1PPIs	2016-03-03	1	1	2016	2011	0	0	0	0	0	0	0	0	0	0	0	0	0	0	1	0	0	0	0	0	1	0	1	0	1	1	0.246406570841889	0
BCILGLJ	1PPIs	2012-01-13	2	0	2012	2011	0	0	0	0	0	0	0	0	0	0	0	0	0	0	1	0	0	0	0	0	1	0	0	0	1	1	0.246406570841889	0
BCILGML	1PPIs	2012-05-07	2	0	2012	2011	0	0	0	0	0	0	0	0	0	0	0	0	0	0	1	0	0	0	0	0	1	0	0	0	1	1	0.246406570841889	0
BCILGNP	1PPIs	2014-03-22	2	0	2014	2011	0	0	0	0	0	0	0	0	0	0	0	0	0	0	1	0	0	0	0	0	1	0	1	0	0.985714285714286	1	0.246406570841889	0
BCILHOL	1PPIs	2014-06-03	2	0	2014	2011	0	0	0	1	0	1	0	0	0	0	0	0	0	0	0	0	1	1	0	0	1	0	1	0	0.62992125984252	1	0.246406570841889	0
BCILHPQ	1PPIs	2011-03-03	2	1	2011	2011	0	0	0	0	1	0	0	0	0	0	0	0	0	0	0	0	0	0	0	0	1	0	1	1	0.739130434782609	1	0.246406570841889	0
BCILIIL	0HRA	2016-11-08	2	1	2017	2011	0	0	0	0	1	1	0	0	0	0	0	0	0	0	0	0	0	0	0	0	1	0	1	1	1	1	0.246406570841889	0
BCILILM	1PPIs	2012-09-05	1	0	2012	2011	0	0	0	0	0	0	0	0	0	0	0	0	0	0	1	0	0	0	0	0	1	0	0	0	1	1	0.246406570841889	0
[truncated: 57,323 more rows]
