# Supplementary material for: Risk of circulatory diseases associated with proton-pump inhibitors: a retrospective cohort study using electronic medical records in Thailand
Source: PeerJ. 2024 Feb 15;12:e16892. doi: 10.7717/peerj.16892 (PMC10874595; doi:10.7717/peerj.16892)
Supplement: Supplemental Information 3 [file peerj-12-16892-s003.zip]

Archive with 6 entries (6 files):
- codebook/raw_cvd_codebook.txt
- codebook/raw_cvd_psm_codebook.txt
- codebook/raw_is_codebook.txt
- codebook/raw_is_psm_codebook.txt
- codebook/raw_pvd_codebook.txt
- codebook/raw_pvd_psm_codebook.txt
