# Supplementary material for: Risk of circulatory diseases associated with proton-pump inhibitors: a retrospective cohort study using electronic medical records in Thailand
Source: PeerJ. 2024 Feb 15;12:e16892. doi: 10.7717/peerj.16892 (PMC10874595; doi:10.7717/peerj.16892)
Supplement: Supplemental Information 3 [file peerj-12-16892-s003.zip › codebook/raw_cvd_psm_codebook.txt]

ITEM	Variables	Definition											Value
1	SEQUENCE	Anonymous patient's indentification number 							Nominal
2	expose_cat	Proton-pump inhibitors (PPIs) users /Histamine-2-antagonist (H2RAs) user (1PPIS/0HRA)		Nominal
3	os_cvd90	Time-to-events in cardio vascular diseases with grace period = 90 days				Continuous
4	event_cen_rev1	Cardiovascular events (0=No, 1=Yes)								Categorical
