# Supplementary material for: Risk of circulatory diseases associated with proton-pump inhibitors: a retrospective cohort study using electronic medical records in Thailand
Source: PeerJ. 2024 Feb 15;12:e16892. doi: 10.7717/peerj.16892 (PMC10874595; doi:10.7717/peerj.16892)
Supplement: Supplemental Information 3 [file peerj-12-16892-s003.zip › codebook/raw_pvd_codebook.txt]

ITEM	Variables	Definition											Value
1	SEQUENCE	Anonymous patient's indentification number 							Nominal
2	expose_cat	Proton-pump inhibitors (PPIs) users /Histamine-2-antagonist (H2RAs) user (1PPIS/0HRA)		Nominal
3	index_date	Initial date of receiving either PPIS or H2RAs (Index date)					Nominal
4	SEX		Sex (1=male, 2=female)										Categorical
5	age_cat		Categories of age (0= less than or equal 60 years old, 1= over 60 years old)			Categorical
6	Fiscal_Year	Initial fiscal year of receiving either PPIs or H2RAs						Nominal
7	Entry_Year	Year of recruitment to the study cohort								Nominal
8	GI		Diseases of esophagus, stomach, and duodenum at baseline (0=No, 1=Yes)				Categorical
9	GICA		Malignant neoplasms of digestive organs at baseline (0=No, 1=Yes)				Categorical
10	GIINF		Infectious gastroenteritis at baseline  (0=No, 1=Yes)						Categorical
11	HTN		Hypertension at baseline (0=No, 1=Yes)								Categorical
12	DM		Diabetes Mellitus at baseline (0=No, 1=Yes)							Categorical
13	DLP		Hyperlipidemia at baseline (0=No, 1=Yes)							Categorical
14	KD		Renal Disease at baseline (0=No, 1=Yes)								Categorical
15	RA		Rheumatoid Arthritis at baseline  (0=No, 1=Yes)							Categorical
16	HYP		Hypomagnesemia at baseline (0=No, 1=Yes)							Categorical
17	ALC		Alcohol abuse at baseline (0=No, 1=Yes)								Categorical
18	SMOKE		Smoking abuse at baseline (0=No, 1=Yes)								Categorical
19	AIIA		Angiotensin Type II Receptor Antagonist at baseline (0=No, 1=Yes)				Categorical
20	CLOP		Clopidogel at baseline (0=No, 1=Yes)								Categorical
21	ASA		Acetylsalicylic acid (aspirin)  at baseline (0=No, 1=Yes)					Categorical
22	NSAID		Non-steroidal Anti-inflammatory drugs (NSAIDs)  at baseline (0=No, 1=Yes)			Categorical
23	STER		Steroids at baseline (0=No, 1=Yes)								Categorical
24	STATIN		Statins at baseline (0=No, 1=Yes)								Categorical
25	DIUR		Diuretics  at baseline (0=No, 1=Yes)								Categorical
26	DIGOX		Digoxin at baseline (0=No, 1=Yes)								Categorical
27	AMINO		Aminoglycosides at baseline (0=No, 1=Yes)							Categorical
28	sys_base_cat	Levels of systolic blood pressure at baseline (<80 = 0/≥80 = 1)					Categorical
29	dias_base_cat	Levels of diastolic blood pressure at baseline (<120=0/≥120=1)					Categorical
30	visfreq1_cat	Levels of frquency of hospital visits at baseline (≤2=0,>2=1)					Categorical
31	CCI_cat		Charlson's comorbidity index at baseline (≤1 = 0,>1= 1)						Categorical
32	CMA		Medication Possession Ratio (MPR)								Continuous
33	adhere_cat	Levels of MPR (≤50% = 0, >50% = 1)								Categorical
34	os_pvd90	Time-to-events in peripheral vascular disease with grace period = 90 days			Continuous
35	event_cen_rev1	Peripheral vascular disease events (0=No, 1=Yes)						Categorical
